# Supplementary material for: Genomic epidemiology of Vibrio cholerae during a mass vaccination campaign of displaced communities in Bangladesh
Source: Nat Commun. 2023 Jun 24;14:3773. doi: 10.1038/s41467-023-39415-3 (PMC10290697; doi:10.1038/s41467-023-39415-3)
Supplement: Supplementary file 4 — Supplementary Data 1 [file 41467_2023_39415_MOESM4_ESM.xlsx]

## Sheet: SuppDataS1_7PETmetadata-incl
Sample_ID	Strain_ID	EBI-ENA	Accession no	Patient.ID	Strain name	Sanger Lane number	Lane	Sl. No	Code	Isolate name	Reference	Study	Source	Population	Subpopulation	Location	Location.CB	Site	Nationality	Date of Collection	Date of isolation	Date	Month	Year	Date.of.Collection	Month-Year	MonthYear	CityCountry	City	Country.clean	Subregion	Sublineage.major.regrouped	Sublineage.minor.x	Baps.Level.1.Clade	Baps.Level.Subclade	Baps.Level.3	WASA-1	LAT	Introduction Event	Lineage	Dhaka_lineage	Didelot grouping	7PET sublineage	Clade	Sublineage	Serotype.x	wbeT	ctxB type	ctxB
0014_L008_R1	NA	ERS1938051	NA	NA	NA	0014_L008_R1	NA	NA	NA	S0014	Garrine et al. PLoS Neglect Trop Dis 2017	Weill et al. Science 2017	NA	NA	NA	NA	NA	NA	NA	NA	NA	NA	NA	2002	NA	NA	NA	NA	NA	Mozambique	Southern Africa	T11/AFR11	NA	3	3.10	22	/	NA	T11	3_Bangladesh_China_Haiti_1999-2010	NA	NA	NA	NA	NA	NA	wild type	O1	ctxB1
0034_L008_R1	0034_L008	/	NA	NA	NA	NA	NA	NA	NA	NA	Weill et al submitted	Domman et al. Science 2017	NA	NA	NA	NA	NA	NA	NA	NA	NA	NA	NA	2002	NA	NA	NA	NA	NA	Mozambique	Southern Africa	NA	NA	3	3.10	22	NA	/	NA	NA	NA	NA	NA	NA	NA	Unknown	NA	ctxB1	NA
0035_L008_R1	NA	ERS1938059	NA	NA	NA	0035_L008_R1	NA	NA	NA	S0035	Garrine et al. PLoS Neglect Trop Dis 2017	Weill et al. Science 2017	NA	NA	NA	NA	NA	NA	NA	NA	NA	NA	NA	2002	NA	NA	NA	NA	NA	Mozambique	Southern Africa	T11/AFR11	NA	3	3.10	22	/	NA	T11	3_Bangladesh_China_Haiti_1999-2010	NA	NA	NA	NA	NA	NA	wild type	O1	ctxB1
0074_L002_R1	NA	ERS1938060	NA	NA	NA	0074_L002_R1	NA	NA	NA	S0074	Garrine et al. PLoS Neglect Trop Dis 2017	Weill et al. Science 2017	NA	NA	NA	NA	NA	NA	NA	NA	NA	NA	NA	2003	NA	NA	NA	NA	NA	Mozambique	Southern Africa	T11/AFR11	NA	3	3.10	22	/	NA	T11	3_Bangladesh_China_Haiti_1999-2010	NA	NA	NA	NA	NA	NA	wild type	O1	ctxB1
1019828_5_L007_R1	NA	ERS1938068	NA	NA	NA	1019828_5_L007_R1	NA	NA	NA	S1019828_5	Garrine et al. PLoS Neglect Trop Dis 2017	Weill et al. Science 2017	NA	NA	NA	NA	NA	NA	NA	NA	NA	NA	NA	2010	NA	NA	NA	NA	NA	Mozambique	Southern Africa	T11/AFR11	NA	3	3.10	22	/	NA	T11	3_Bangladesh_China_Haiti_1999-2010	NA	NA	NA	NA	NA	NA	wild type	O1	ctxB1
1020229_6_L007_R1	NA	ERS1938072	NA	NA	NA	1020229_6_L007_R1	NA	NA	NA	S1020229_6	Garrine et al. PLoS Neglect Trop Dis 2017	Weill et al. Science 2017	NA	NA	NA	NA	NA	NA	NA	NA	NA	NA	NA	2010	NA	NA	NA	NA	NA	Mozambique	Southern Africa	T11/AFR11	NA	3	3.10	22	/	NA	T11	3_Bangladesh_China_Haiti_1999-2010	NA	NA	NA	NA	NA	NA	wild type	O1	ctxB1
10868_2_10	622	ERR386629	NA	NA	NA	NA	NA	NA	NA	NA	Weill et al submitted	Domman et al. Science 2017	NA	NA	NA	NA	NA	NA	NA	NA	NA	NA	NA	2009	NA	NA	NA	NA	NA	Democratic Republic of the Congo	Central Africa	NA	NA	7		77	NA	/	NA	NA	NA	NA	NA	NA	NA	Inaba	NA	ctxB1	NA
10868_2_28	NA	ERR386647	NA	NA	NA	10868_2#28	NA	NA	NA	L201	Weill et al. Science 2017	Weill et al. Science 2017	NA	NA	NA	NA	NA	NA	NA	NA	NA	NA	NA	2012	NA	NA	NA	NA	NA	Democratic Republic of the Congo	Central Africa	T10/AFR10	NA	7		77	/	NA	T10	3_EastAfrica_thenMadagascar_1998-2009	NA	NA	NA	NA	NA	NA	Deletion TGTAC (nt 24-28); frameshift after N7; then STOP	O1	ctxB1
10868_2_37	NA	ERR386656	NA	NA	NA	10868_2#37	NA	NA	NA	L273	Weill et al. Science 2017	Weill et al. Science 2017	Human	NA	NA	NA	NA	NA	NA	NA	NA	NA	NA	2012	NA	NA	NA	NA	NA	Zambia	East Africa	T10/AFR10	NA	7		86	/	NA	T10	3_EastAfrica_thenMadagascar_1998-2009	NA	NA	NA	NA	NA	NA	Deletion TGTAC (nt 24-28); frameshift after N7; then STOP	O1	ctxB1
10868_2_39	NA	ERR386658	NA	NA	NA	10868_2#39	NA	NA	NA	L233	Weill et al. Science 2017	Weill et al. Science 2017	Human	NA	NA	NA	NA	NA	NA	NA	NA	NA	NA	2012	NA	NA	NA	NA	NA	Guinea	West Africa	T9/AFR9	NA	7		90	/	NA	T9	3_WestAfrica_thenCentralAfricaInaba94-98_remainWestafter2000	NA	NA	NA	NA	NA	NA	wild type	O1	ctxB1
10868_2_42	NA	ERR386661	NA	NA	NA	10868_2#42	NA	NA	NA	L268	Weill et al. Science 2017	Weill et al. Science 2017	Human	NA	NA	NA	NA	NA	NA	NA	NA	NA	NA	2012	NA	NA	NA	NA	NA	Zambia	East Africa	T10/AFR10	NA	7		86	/	NA	T10	3_EastAfrica_thenMadagascar_1998-2009	NA	NA	NA	NA	NA	NA	Deletion TGTAC (nt 24-28); frameshift after N7; then STOP	O1	ctxB1
10868_2_44	NA	ERR386663	NA	NA	NA	10868_2#44	NA	NA	NA	L254	Weill et al. Science 2017	Weill et al. Science 2017	Human	NA	NA	NA	NA	NA	NA	NA	NA	NA	NA	2012	NA	NA	NA	NA	NA	Zambia	East Africa	T10/AFR10	NA	7		86	/	NA	T10	3_EastAfrica_thenMadagascar_1998-2009	NA	NA	NA	NA	NA	NA	Deletion TGTAC (nt 24-28); frameshift after N7; then STOP	O1	ctxB1
10868_2_47	NA	ERR386666	NA	NA	NA	10868_2#47	NA	NA	NA	L211	Weill et al. Science 2017	Weill et al. Science 2017	Human	NA	NA	NA	NA	NA	NA	NA	NA	NA	NA	2012	NA	NA	NA	NA	NA	Guinea	West Africa	T9/AFR9	NA	7		90	/	NA	T9	3_WestAfrica_thenCentralAfricaInaba94-98_remainWestafter2000	NA	NA	NA	NA	NA	NA	wild type	O1	ctxB1
10868_2_53	NA	ERR386672	NA	NA	NA	10868_2#53	NA	NA	NA	217	Weill et al. Science 2017	Weill et al. Science 2017	Human	NA	NA	NA	NA	NA	NA	NA	NA	NA	NA	2009	NA	NA	NA	NA	NA	Democratic Republic of the Congo	Central Africa	T10/AFR10	NA	7		89	/	NA	T10	3_EastAfrica_thenMadagascar_1998-2009	NA	NA	NA	NA	NA	NA	wild type	O1	ctxB1
10868_2_64	NA	ERR386683	NA	NA	NA	10868_2#64	NA	NA	NA	2	Weill et al. Science 2017	Weill et al. Science 2017	Human	NA	NA	NA	NA	NA	NA	NA	NA	NA	NA	2009	NA	NA	NA	NA	NA	Democratic Republic of the Congo	Central Africa	T10/AFR10	NA	7		87	/	NA	T10	3_EastAfrica_thenMadagascar_1998-2009	NA	NA	NA	NA	NA	NA	Deletion TGTAC (nt 24-28); frameshift after N7; then STOP	O1	ctxB1
10868_2_69	NA	ERR386688	NA	NA	NA	10868_2#69	NA	NA	NA	L174	Weill et al. Science 2017	Weill et al. Science 2017	NA	NA	NA	NA	NA	NA	NA	NA	NA	NA	NA	2012	NA	NA	NA	NA	NA	Democratic Republic of the Congo	Central Africa	T10/AFR10	NA	7		77	/	NA	T10	3_EastAfrica_thenMadagascar_1998-2009	NA	NA	NA	NA	NA	NA	Deletion TGTAC (nt 24-28); frameshift after N7; then STOP	O1	ctxB1
10868_2_71	NA	ERR386690	NA	NA	NA	10868_2#71	NA	NA	NA	3	Weill et al. Science 2017	Weill et al. Science 2017	Human	NA	NA	NA	NA	NA	NA	NA	NA	NA	NA	2009	NA	NA	NA	NA	NA	Democratic Republic of the Congo	Central Africa	T10/AFR10	NA	7		89	/	NA	T10	3_EastAfrica_thenMadagascar_1998-2009	NA	NA	NA	NA	NA	NA	wild type	O1	ctxB1
10868_2_76	NA	ERR386695	NA	NA	NA	10868_2#76	NA	NA	NA	L198	Weill et al. Science 2017	Weill et al. Science 2017	NA	NA	NA	NA	NA	NA	NA	NA	NA	NA	NA	2012	NA	NA	NA	NA	NA	Democratic Republic of the Congo	Central Africa	T10/AFR10	NA	7		77	/	NA	T10	3_EastAfrica_thenMadagascar_1998-2009	NA	NA	NA	NA	NA	NA	Deletion TGTAC (nt 24-28); frameshift after N7; then STOP	O1	ctxB1
10868_2_79	NA	ERR386698	NA	NA	NA	10868_2#79	NA	NA	NA	726	Weill et al. Science 2017	Weill et al. Science 2017	Human	NA	NA	NA	NA	NA	NA	NA	NA	NA	NA	2009	NA	NA	NA	NA	NA	Democratic Republic of the Congo	Central Africa	T10/AFR10	NA	7		77	/	NA	T10	3_EastAfrica_thenMadagascar_1998-2009	NA	NA	NA	NA	NA	NA	Deletion TGTAC (nt 24-28); frameshift after N7; then STOP	O1	ctxB1
10868_2_85	NA	ERR386704	NA	NA	NA	10868_2#85	NA	NA	NA	L237	Weill et al. Science 2017	Weill et al. Science 2017	Human	NA	NA	NA	NA	NA	NA	NA	NA	NA	NA	2012	NA	NA	NA	NA	NA	Guinea	West Africa	T9/AFR9	NA	7		90	/	NA	T9	3_WestAfrica_thenCentralAfricaInaba94-98_remainWestafter2000	NA	NA	NA	NA	NA	NA	wild type	O1	ctxB1
10868_2_92	NA	ERR386711	NA	NA	NA	10868_2#92	NA	NA	NA	L204	Weill et al. Science 2017	Weill et al. Science 2017	NA	NA	NA	NA	NA	NA	NA	NA	NA	NA	NA	2012	NA	NA	NA	NA	NA	Democratic Republic of the Congo	Central Africa	T10/AFR10	NA	7		77	/	NA	T10	3_EastAfrica_thenMadagascar_1998-2009	NA	NA	NA	NA	NA	NA	Deletion TGTAC (nt 24-28); frameshift after N7; then STOP	O1	ctxB1
10868_2_93	NA	ERR386712	NA	NA	NA	10868_2#93	NA	NA	NA	L193	Weill et al. Science 2017	Weill et al. Science 2017	NA	NA	NA	NA	NA	NA	NA	NA	NA	NA	NA	2012	NA	NA	NA	NA	NA	Democratic Republic of the Congo	Central Africa	T10/AFR10	NA	7		77	/	NA	T10	3_EastAfrica_thenMadagascar_1998-2009	NA	NA	NA	NA	NA	NA	Deletion TGTAC (nt 24-28); frameshift after N7; then STOP	O1	ctxB1
11511_4_1	CIRS89	ERR425053	NA	NA	NA	NA	NA	NA	NA	NA	Domman et al. NatGen 2018	Domman et al. NatGen 2018	NA	NA	NA	NA	NA	NA	NA	NA	NA	NA	NA	2002	NA	NA	NA	NA	NA	Bangladesh	South Asia	NA	Dhaka_B6	5	5.21	56	NA	NA	NA	NA	B6	NA	NA	NA	NA	NA	NA	ctxB1	NA
11511_4_10	CIRS107	ERR425061	NA	NA	NA	NA	NA	NA	NA	NA	Domman et al. NatGen 2018	Domman et al. NatGen 2018	NA	NA	NA	NA	NA	NA	NA	NA	NA	NA	NA	2002	NA	NA	NA	NA	NA	Bangladesh	South Asia	NA	Dhaka_B1	3	3.12	27	NA	NA	NA	NA	B1	NA	NA	NA	NA	NA	NA	ctxB1	NA
11511_4_12	CIRS108	ERR425063	NA	NA	NA	NA	NA	NA	NA	NA	Domman et al. NatGen 2018	Domman et al. NatGen 2018	NA	NA	NA	NA	NA	NA	NA	NA	NA	NA	NA	2002	NA	NA	NA	NA	NA	Bangladesh	South Asia	NA	Dhaka_B6	5	5.21	56	NA	NA	NA	NA	B6	NA	NA	NA	NA	NA	NA	ctxB1	NA
11511_4_13	CIRS108.1_d-14	ERR425064	NA	NA	NA	NA	NA	NA	NA	NA	Domman et al. NatGen 2018	Domman et al. NatGen 2018	NA	NA	NA	NA	NA	NA	NA	NA	NA	NA	NA	2002	NA	NA	NA	NA	NA	Bangladesh	South Asia	NA	Dhaka_B1	3	3.12	27	NA	NA	NA	NA	B1	NA	NA	NA	NA	NA	NA	ctxB1	NA
11511_4_15	CIRS109.1_d-7	ERR425066	NA	NA	NA	NA	NA	NA	NA	NA	Domman et al. NatGen 2018	Domman et al. NatGen 2018	NA	NA	NA	NA	NA	NA	NA	NA	NA	NA	NA	2002	NA	NA	NA	NA	NA	Bangladesh	South Asia	O139	Dhaka_B4	2		7	NA	NA	NA	NA	B4	NA	NA	NA	NA	NA	NA	ctxB5	NA
11511_4_16	CIRS110	ERR425067	NA	NA	NA	NA	NA	NA	NA	NA	Domman et al. NatGen 2018	Domman et al. NatGen 2018	NA	NA	NA	NA	NA	NA	NA	NA	NA	NA	NA	2002	NA	NA	NA	NA	NA	Bangladesh	South Asia	O139	Dhaka_B4	2		7	NA	NA	NA	NA	B4	NA	NA	NA	NA	NA	NA	ctxB5	NA
11511_4_18	CIRS112	ERR425069	NA	NA	NA	NA	NA	NA	NA	NA	Domman et al. NatGen 2018	Domman et al. NatGen 2018	NA	NA	NA	NA	NA	NA	NA	NA	NA	NA	NA	2002	NA	NA	NA	NA	NA	Bangladesh	South Asia	O139	Dhaka_B4	2		7	NA	NA	NA	NA	B4	NA	NA	NA	NA	NA	NA	ctxB5	NA
11511_4_19	CIRS112.2_d-3	ERR425070	NA	NA	NA	NA	NA	NA	NA	NA	Domman et al. NatGen 2018	Domman et al. NatGen 2018	NA	NA	NA	NA	NA	NA	NA	NA	NA	NA	NA	2002	NA	NA	NA	NA	NA	Bangladesh	South Asia	O139	Dhaka_B4	2		7	NA	NA	NA	NA	B4	NA	NA	NA	NA	NA	NA	ctxB5	NA
11511_4_2	CIRS91	ERR425054	NA	NA	NA	NA	NA	NA	NA	NA	Domman et al. NatGen 2018	Domman et al. NatGen 2018	NA	NA	NA	NA	NA	NA	NA	NA	NA	NA	NA	2002	NA	NA	NA	NA	NA	Bangladesh	South Asia	O139	Dhaka_B4	2		7	NA	NA	NA	NA	B4	NA	NA	NA	NA	NA	NA	ctxB5	NA
11511_4_20	CIRS114	ERR425071	NA	NA	NA	NA	NA	NA	NA	NA	Domman et al. NatGen 2018	Domman et al. NatGen 2018	NA	NA	NA	NA	NA	NA	NA	NA	NA	NA	NA	2002	NA	NA	NA	NA	NA	Bangladesh	South Asia	O139	Dhaka_B4	2		7	NA	NA	NA	NA	B4	NA	NA	NA	NA	NA	NA	ctxB5	NA
11511_4_21	CIRS114.1_d-2	ERR425072	NA	NA	NA	NA	NA	NA	NA	NA	Domman et al. NatGen 2018	Domman et al. NatGen 2018	NA	NA	NA	NA	NA	NA	NA	NA	NA	NA	NA	2002	NA	NA	NA	NA	NA	Bangladesh	South Asia	O139	Dhaka_B4	2		7	NA	NA	NA	NA	B4	NA	NA	NA	NA	NA	NA	ctxB5	NA
11511_4_22	CIRS114.2_d-3	ERR425073	NA	NA	NA	NA	NA	NA	NA	NA	Domman et al. NatGen 2018	Domman et al. NatGen 2018	NA	NA	NA	NA	NA	NA	NA	NA	NA	NA	NA	2002	NA	NA	NA	NA	NA	Bangladesh	South Asia	O139	Dhaka_B4	2		7	NA	NA	NA	NA	B4	NA	NA	NA	NA	NA	NA	ctxB5	NA
11511_4_23	CIRS114.3_d-4	ERR425074	NA	NA	NA	NA	NA	NA	NA	NA	Domman et al. NatGen 2018	Domman et al. NatGen 2018	NA	NA	NA	NA	NA	NA	NA	NA	NA	NA	NA	2002	NA	NA	NA	NA	NA	Bangladesh	South Asia	O139	Dhaka_B4	2		7	NA	NA	NA	NA	B4	NA	NA	NA	NA	NA	NA	ctxB5	NA
11511_4_24	CIRS114.4_d-3	ERR425075	NA	NA	NA	NA	NA	NA	NA	NA	Domman et al. NatGen 2018	Domman et al. NatGen 2018	NA	NA	NA	NA	NA	NA	NA	NA	NA	NA	NA	2002	NA	NA	NA	NA	NA	Bangladesh	South Asia	O139	Dhaka_B4	2		7	NA	NA	NA	NA	B4	NA	NA	NA	NA	NA	NA	ctxB5	NA
11511_4_25	CIRS117	ERR425076	NA	NA	NA	NA	NA	NA	NA	NA	Domman et al. NatGen 2018	Domman et al. NatGen 2018	NA	NA	NA	NA	NA	NA	NA	NA	NA	NA	NA	2002	NA	NA	NA	NA	NA	Bangladesh	South Asia	NA	Dhaka_B6	5	5.21	56	NA	NA	NA	NA	B6	NA	NA	NA	NA	NA	NA	ctxB1	NA
11511_4_27	CIRS119	ERR425078	NA	NA	NA	NA	NA	NA	NA	NA	Domman et al. NatGen 2018	Domman et al. NatGen 2018	NA	NA	NA	NA	NA	NA	NA	NA	NA	NA	NA	2002	NA	NA	NA	NA	NA	Bangladesh	South Asia	O139	Dhaka_B4	2		9	NA	NA	NA	NA	B4	NA	NA	NA	NA	NA	NA	ctxB5	NA
11511_4_28	CIRS119.2_d-20	ERR425079	NA	NA	NA	NA	NA	NA	NA	NA	Domman et al. NatGen 2018	Domman et al. NatGen 2018	NA	NA	NA	NA	NA	NA	NA	NA	NA	NA	NA	2002	NA	NA	NA	NA	NA	Bangladesh	South Asia	O139	Dhaka_B4	2		9	NA	NA	NA	NA	B4	NA	NA	NA	NA	NA	NA	ctxB5	NA
11511_4_29	CIRS125	ERR425080	NA	NA	NA	NA	NA	NA	NA	NA	Domman et al. NatGen 2018	Domman et al. NatGen 2018	NA	NA	NA	NA	NA	NA	NA	NA	NA	NA	NA	2002	NA	NA	NA	NA	NA	Bangladesh	South Asia	NA	Dhaka_B1	3	3.12	27	NA	NA	NA	NA	B1	NA	NA	NA	NA	NA	NA	ctxB1	NA
11511_4_3	CIRS91.1_d-3	ERR425055	NA	NA	NA	NA	NA	NA	NA	NA	Domman et al. NatGen 2018	Domman et al. NatGen 2018	NA	NA	NA	NA	NA	NA	NA	NA	NA	NA	NA	2002	NA	NA	NA	NA	NA	Bangladesh	South Asia	O139	Dhaka_B4	2		9	NA	NA	NA	NA	B4	NA	NA	NA	NA	NA	NA	ctxB5	NA
11511_4_30	CIRS125.3_d-7	ERR425081	NA	NA	NA	NA	NA	NA	NA	NA	Domman et al. NatGen 2018	Domman et al. NatGen 2018	NA	NA	NA	NA	NA	NA	NA	NA	NA	NA	NA	2002	NA	NA	NA	NA	NA	Bangladesh	South Asia	NA	Dhaka_B1	3	3.12	27	NA	NA	NA	NA	B1	NA	NA	NA	NA	NA	NA	ctxB1	NA
11511_4_32	CIRS127	ERR425082	NA	NA	NA	NA	NA	NA	NA	NA	Domman et al. NatGen 2018	Domman et al. NatGen 2018	NA	NA	NA	NA	NA	NA	NA	NA	NA	NA	NA	2002	NA	NA	NA	NA	NA	Bangladesh	South Asia	NA	Dhaka_B6	5	5.21	56	NA	NA	NA	NA	B6	NA	NA	NA	NA	NA	NA	ctxB1	NA
11511_4_33	CIRS130.1_d-6	ERR425083	NA	NA	NA	NA	NA	NA	NA	NA	Domman et al. NatGen 2018	Domman et al. NatGen 2018	NA	NA	NA	NA	NA	NA	NA	NA	NA	NA	NA	2002	NA	NA	NA	NA	NA	Bangladesh	South Asia	NA	Dhaka_B1	3	3.12	27	NA	NA	NA	NA	B1	NA	NA	NA	NA	NA	NA	ctxB1	NA
11511_4_34	CIRS131	ERR425084	NA	NA	NA	NA	NA	NA	NA	NA	Domman et al. NatGen 2018	Domman et al. NatGen 2018	NA	NA	NA	NA	NA	NA	NA	NA	NA	NA	NA	2002	NA	NA	NA	NA	NA	Bangladesh	South Asia	O139	Dhaka_B3	2		11	NA	NA	NA	NA	B3	NA	NA	NA	NA	NA	NA	ctxB4	NA
11511_4_35	CIRS131.1_d-6	ERR425085	NA	NA	NA	NA	NA	NA	NA	NA	Domman et al. NatGen 2018	Domman et al. NatGen 2018	NA	NA	NA	NA	NA	NA	NA	NA	NA	NA	NA	2002	NA	NA	NA	NA	NA	Bangladesh	South Asia	O139	Dhaka_B4	2		7	NA	NA	NA	NA	B4	NA	NA	NA	NA	NA	NA	ctxB5	NA
11511_4_36	CIRS133	ERR425086	NA	NA	NA	NA	NA	NA	NA	NA	Domman et al. NatGen 2018	Domman et al. NatGen 2018	NA	NA	NA	NA	NA	NA	NA	NA	NA	NA	NA	2002	NA	NA	NA	NA	NA	Bangladesh	South Asia	O139	Dhaka_B4	2		9	NA	NA	NA	NA	B4	NA	NA	NA	NA	NA	NA	ctxB5	NA
11511_4_39	CIRS136.4_d-3	ERR425089	NA	NA	NA	NA	NA	NA	NA	NA	Domman et al. NatGen 2018	Domman et al. NatGen 2018	NA	NA	NA	NA	NA	NA	NA	NA	NA	NA	NA	2002	NA	NA	NA	NA	NA	Bangladesh	South Asia	O139	Dhaka_B4	2		9	NA	NA	NA	NA	B4	NA	NA	NA	NA	NA	NA	ctxB5	NA
11511_4_4	CIRS95	ERR425056	NA	NA	NA	NA	NA	NA	NA	NA	Domman et al. NatGen 2018	Domman et al. NatGen 2018	NA	NA	NA	NA	NA	NA	NA	NA	NA	NA	NA	2002	NA	NA	NA	NA	NA	Bangladesh	South Asia	NA	Dhaka_B6	5	5.21	56	NA	NA	NA	NA	B6	NA	NA	NA	NA	NA	NA	ctxB1	NA
11511_4_40	CIRS137	ERR425090	NA	NA	NA	NA	NA	NA	NA	NA	Domman et al. NatGen 2018	Domman et al. NatGen 2018	NA	NA	NA	NA	NA	NA	NA	NA	NA	NA	NA	2002	NA	NA	NA	NA	NA	Bangladesh	South Asia	NA	Dhaka_B1	3	3.12	27	NA	NA	NA	NA	B1	NA	NA	NA	NA	NA	NA	ctxB1	NA
11511_4_41	CIRS137.2_d-7	ERR425091	NA	NA	NA	NA	NA	NA	NA	NA	Domman et al. NatGen 2018	Domman et al. NatGen 2018	NA	NA	NA	NA	NA	NA	NA	NA	NA	NA	NA	2002	NA	NA	NA	NA	NA	Bangladesh	South Asia	NA	Dhaka_B1	3	3.12	27	NA	NA	NA	NA	B1	NA	NA	NA	NA	NA	NA	ctxB1	NA
11511_4_42	CIRS137.3_d-7	ERR425092	NA	NA	NA	NA	NA	NA	NA	NA	Domman et al. NatGen 2018	Domman et al. NatGen 2018	NA	NA	NA	NA	NA	NA	NA	NA	NA	NA	NA	2002	NA	NA	NA	NA	NA	Bangladesh	South Asia	NA	Dhaka_B1	3	3.12	27	NA	NA	NA	NA	B1	NA	NA	NA	NA	NA	NA	ctxB1	NA
11511_4_45	CIRS138.3_d-2	ERR425094	NA	NA	NA	NA	NA	NA	NA	NA	Domman et al. NatGen 2018	Domman et al. NatGen 2018	NA	NA	NA	NA	NA	NA	NA	NA	NA	NA	NA	2002	NA	NA	NA	NA	NA	Bangladesh	South Asia	NA	Dhaka_B1	3	3.12	27	NA	NA	NA	NA	B1	NA	NA	NA	NA	NA	NA	ctxB1	NA
11511_4_46	CIRS139	ERR425095	NA	NA	NA	NA	NA	NA	NA	NA	Domman et al. NatGen 2018	Domman et al. NatGen 2018	NA	NA	NA	NA	NA	NA	NA	NA	NA	NA	NA	2002	NA	NA	NA	NA	NA	Bangladesh	South Asia	NA	Dhaka_B1	3	3.12	27	NA	NA	NA	NA	B1	NA	NA	NA	NA	NA	NA	ctxB1	NA
11511_4_48	CIRS139.4_d-4	ERR425097	NA	NA	NA	NA	NA	NA	NA	NA	Domman et al. NatGen 2018	Domman et al. NatGen 2018	NA	NA	NA	NA	NA	NA	NA	NA	NA	NA	NA	2002	NA	NA	NA	NA	NA	Bangladesh	South Asia	NA	Dhaka_B1	3	3.12	27	NA	NA	NA	NA	B1	NA	NA	NA	NA	NA	NA	ctxB1	NA
11511_4_49	CIRS140	ERR425098	NA	NA	NA	NA	NA	NA	NA	NA	Domman et al. NatGen 2018	Domman et al. NatGen 2018	NA	NA	NA	NA	NA	NA	NA	NA	NA	NA	NA	2002	NA	NA	NA	NA	NA	Bangladesh	South Asia	O139	Dhaka_B4	2		7	NA	NA	NA	NA	B4	NA	NA	NA	NA	NA	NA	ctxB5	NA
11511_4_50	CIRS141	ERR425099	NA	NA	NA	NA	NA	NA	NA	NA	Domman et al. NatGen 2018	Domman et al. NatGen 2018	NA	NA	NA	NA	NA	NA	NA	NA	NA	NA	NA	2002	NA	NA	NA	NA	NA	Bangladesh	South Asia	O139	Dhaka_B4	2		9	NA	NA	NA	NA	B4	NA	NA	NA	NA	NA	NA	ctxB5	NA
11511_4_51	CIRS141.1_d-2	ERR425100	NA	NA	NA	NA	NA	NA	NA	NA	Domman et al. NatGen 2018	Domman et al. NatGen 2018	NA	NA	NA	NA	NA	NA	NA	NA	NA	NA	NA	2002	NA	NA	NA	NA	NA	Bangladesh	South Asia	O139	Dhaka_B4	2		7	NA	NA	NA	NA	B4	NA	NA	NA	NA	NA	NA	ctxB5	NA
11511_4_52	CIRS141.1_d-5	ERR425101	NA	NA	NA	NA	NA	NA	NA	NA	Domman et al. NatGen 2018	Domman et al. NatGen 2018	NA	NA	NA	NA	NA	NA	NA	NA	NA	NA	NA	2002	NA	NA	NA	NA	NA	Bangladesh	South Asia	O139	Dhaka_B4	2		7	NA	NA	NA	NA	B4	NA	NA	NA	NA	NA	NA	ctxB5	NA
11511_4_53	CIRS142	ERR425102	NA	NA	NA	NA	NA	NA	NA	NA	Domman et al. NatGen 2018	Domman et al. NatGen 2018	NA	NA	NA	NA	NA	NA	NA	NA	NA	NA	NA	2002	NA	NA	NA	NA	NA	Bangladesh	South Asia	O139	Dhaka_B4	2		7	NA	NA	NA	NA	B4	NA	NA	NA	NA	NA	NA	ctxB5	NA
11511_4_54	CIRS142.1_d-3	ERR425103	NA	NA	NA	NA	NA	NA	NA	NA	Domman et al. NatGen 2018	Domman et al. NatGen 2018	NA	NA	NA	NA	NA	NA	NA	NA	NA	NA	NA	2002	NA	NA	NA	NA	NA	Bangladesh	South Asia	O139	Dhaka_B4	2		7	NA	NA	NA	NA	B4	NA	NA	NA	NA	NA	NA	ctxB5	NA
11511_4_55	CIRS142.2_d-2	ERR425104	NA	NA	NA	NA	NA	NA	NA	NA	Domman et al. NatGen 2018	Domman et al. NatGen 2018	NA	NA	NA	NA	NA	NA	NA	NA	NA	NA	NA	2002	NA	NA	NA	NA	NA	Bangladesh	South Asia	O139	Dhaka_B4	2		7	NA	NA	NA	NA	B4	NA	NA	NA	NA	NA	NA	ctxB5	NA
11511_4_56	CIRS142.2_d-3	ERR425105	NA	NA	NA	NA	NA	NA	NA	NA	Domman et al. NatGen 2018	Domman et al. NatGen 2018	NA	NA	NA	NA	NA	NA	NA	NA	NA	NA	NA	2002	NA	NA	NA	NA	NA	Bangladesh	South Asia	O139	Dhaka_B4	2		9	NA	NA	NA	NA	B4	NA	NA	NA	NA	NA	NA	ctxB5	NA
11511_4_57	CIRS145	ERR425106	NA	NA	NA	NA	NA	NA	NA	NA	Domman et al. NatGen 2018	Domman et al. NatGen 2018	NA	NA	NA	NA	NA	NA	NA	NA	NA	NA	NA	2002	NA	NA	NA	NA	NA	Bangladesh	South Asia	NA	Dhaka_B1	3	3.12	27	NA	NA	NA	NA	B1	NA	NA	NA	NA	NA	NA	ctxB1	NA
11511_4_58	CIRS146	ERR425107	NA	NA	NA	NA	NA	NA	NA	NA	Domman et al. NatGen 2018	Domman et al. NatGen 2018	NA	NA	NA	NA	NA	NA	NA	NA	NA	NA	NA	2002	NA	NA	NA	NA	NA	Bangladesh	South Asia	NA	Dhaka_B1	3	3.12	27	NA	NA	NA	NA	B1	NA	NA	NA	NA	NA	NA	ctxB1	NA
11511_4_59	CIRS149	ERR425108	NA	NA	NA	NA	NA	NA	NA	NA	Domman et al. NatGen 2018	Domman et al. NatGen 2018	NA	NA	NA	NA	NA	NA	NA	NA	NA	NA	NA	2002	NA	NA	NA	NA	NA	Bangladesh	South Asia	NA	Dhaka_B1	3	3.12	27	NA	NA	NA	NA	B1	NA	NA	NA	NA	NA	NA	ctxB1	NA
11511_4_6	CIRS100	ERR425058	NA	NA	NA	NA	NA	NA	NA	NA	Domman et al. NatGen 2018	Domman et al. NatGen 2018	NA	NA	NA	NA	NA	NA	NA	NA	NA	NA	NA	2002	NA	NA	NA	NA	NA	Bangladesh	South Asia	NA	Dhaka_B6	5	5.21	56	NA	NA	NA	NA	B6	NA	NA	NA	NA	NA	NA	ctxB1	NA
11511_4_62	CIRS157.1_d-4	ERR425111	NA	NA	NA	NA	NA	NA	NA	NA	Domman et al. NatGen 2018	Domman et al. NatGen 2018	NA	NA	NA	NA	NA	NA	NA	NA	NA	NA	NA	2002	NA	NA	NA	NA	NA	Bangladesh	South Asia	NA	Dhaka_B6	5	5.21	57	NA	NA	NA	NA	B6	NA	NA	NA	NA	NA	NA	ctxB1	NA
11511_4_63	CIRS157.1_d-14	ERR425112	NA	NA	NA	NA	NA	NA	NA	NA	Domman et al. NatGen 2018	Domman et al. NatGen 2018	NA	NA	NA	NA	NA	NA	NA	NA	NA	NA	NA	2002	NA	NA	NA	NA	NA	Bangladesh	South Asia	NA	Dhaka_B6	5	5.21	57	NA	NA	NA	NA	B6	NA	NA	NA	NA	NA	NA	ctxB1	NA
11511_4_64	CIRS158	ERR425113	NA	NA	NA	NA	NA	NA	NA	NA	Domman et al. NatGen 2018	Domman et al. NatGen 2018	NA	NA	NA	NA	NA	NA	NA	NA	NA	NA	NA	2002	NA	NA	NA	NA	NA	Bangladesh	South Asia	NA	Dhaka_B1	3	3.12	27	NA	NA	NA	NA	B1	NA	NA	NA	NA	NA	NA	ctxB1	NA
11511_4_65	CIRS160	ERR425114	NA	NA	NA	NA	NA	NA	NA	NA	Domman et al. NatGen 2018	Domman et al. NatGen 2018	NA	NA	NA	NA	NA	NA	NA	NA	NA	NA	NA	2002	NA	NA	NA	NA	NA	Bangladesh	South Asia	NA	Dhaka_B6	5	5.21	56	NA	NA	NA	NA	B6	NA	NA	NA	NA	NA	NA	ctxB1	NA
11511_4_67	CIRS160.4_d-6	ERR425116	NA	NA	NA	NA	NA	NA	NA	NA	Domman et al. NatGen 2018	Domman et al. NatGen 2018	NA	NA	NA	NA	NA	NA	NA	NA	NA	NA	NA	2002	NA	NA	NA	NA	NA	Bangladesh	South Asia	NA	Dhaka_B1	3	3.12	27	NA	NA	NA	NA	B1	NA	NA	NA	NA	NA	NA	ctxB1	NA
11511_4_68	CIRS162	ERR425117	NA	NA	NA	NA	NA	NA	NA	NA	Domman et al. NatGen 2018	Domman et al. NatGen 2018	NA	NA	NA	NA	NA	NA	NA	NA	NA	NA	NA	2002	NA	NA	NA	NA	NA	Bangladesh	South Asia	NA	Dhaka_B1	3	3.12	27	NA	NA	NA	NA	B1	NA	NA	NA	NA	NA	NA	ctxB1	NA
11511_4_70	CIRS163	ERR425119	NA	NA	NA	NA	NA	NA	NA	NA	Domman et al. NatGen 2018	Domman et al. NatGen 2018	NA	NA	NA	NA	NA	NA	NA	NA	NA	NA	NA	2002	NA	NA	NA	NA	NA	Bangladesh	South Asia	NA	Dhaka_B1	3	3.12	27	NA	NA	NA	NA	B1	NA	NA	NA	NA	NA	NA	ctxB1	NA
11511_4_72	CIRS163.6_d-2	ERR425121	NA	NA	NA	NA	NA	NA	NA	NA	Domman et al. NatGen 2018	Domman et al. NatGen 2018	NA	NA	NA	NA	NA	NA	NA	NA	NA	NA	NA	2002	NA	NA	NA	NA	NA	Bangladesh	South Asia	O139	Dhaka_B4	2		7	NA	NA	NA	NA	B4	NA	NA	NA	NA	NA	NA	ctxB5	NA
11511_4_74	CIRS171	ERR425123	NA	NA	NA	NA	NA	NA	NA	NA	Domman et al. NatGen 2018	Domman et al. NatGen 2018	NA	NA	NA	NA	NA	NA	NA	NA	NA	NA	NA	2002	NA	NA	NA	NA	NA	Bangladesh	South Asia	NA	Dhaka_B1	3	3.12	27	NA	NA	NA	NA	B1	NA	NA	NA	NA	NA	NA	ctxB1	NA
11511_4_78	CIRS171.4_d-3	ERR425127	NA	NA	NA	NA	NA	NA	NA	NA	Domman et al. NatGen 2018	Domman et al. NatGen 2018	NA	NA	NA	NA	NA	NA	NA	NA	NA	NA	NA	2002	NA	NA	NA	NA	NA	Bangladesh	South Asia	NA	Dhaka_B1	3	3.12	27	NA	NA	NA	NA	B1	NA	NA	NA	NA	NA	NA	/	NA
11511_4_82	CIRS172.6_d-3	ERR425131	NA	NA	NA	NA	NA	NA	NA	NA	Domman et al. NatGen 2018	Domman et al. NatGen 2018	NA	NA	NA	NA	NA	NA	NA	NA	NA	NA	NA	2002	NA	NA	NA	NA	NA	Bangladesh	South Asia	O139	Dhaka_B4	2		7	NA	NA	NA	NA	B4	NA	NA	NA	NA	NA	NA	ctxB5	NA
11511_4_83	CIRS172.6_d-5	ERR425132	NA	NA	NA	NA	NA	NA	NA	NA	Domman et al. NatGen 2018	Domman et al. NatGen 2018	NA	NA	NA	NA	NA	NA	NA	NA	NA	NA	NA	2002	NA	NA	NA	NA	NA	Bangladesh	South Asia	O139	Dhaka_B4	2		7	NA	NA	NA	NA	B4	NA	NA	NA	NA	NA	NA	ctxB5	NA
11511_4_84	CIRS172.8_d-5	ERR425133	NA	NA	NA	NA	NA	NA	NA	NA	Domman et al. NatGen 2018	Domman et al. NatGen 2018	NA	NA	NA	NA	NA	NA	NA	NA	NA	NA	NA	2002	NA	NA	NA	NA	NA	Bangladesh	South Asia	O139	Dhaka_B4	2		7	NA	NA	NA	NA	B4	NA	NA	NA	NA	NA	NA	ctxB5	NA
11511_4_85	CIRS174	ERR425134	NA	NA	NA	NA	NA	NA	NA	NA	Domman et al. NatGen 2018	Domman et al. NatGen 2018	NA	NA	NA	NA	NA	NA	NA	NA	NA	NA	NA	2002	NA	NA	NA	NA	NA	Bangladesh	South Asia	NA	Dhaka_B6	5	5.21	57	NA	NA	NA	NA	B6	NA	NA	NA	NA	NA	NA	ctxB1	NA
11511_4_86	CIRS176	ERR425135	NA	NA	NA	NA	NA	NA	NA	NA	Domman et al. NatGen 2018	Domman et al. NatGen 2018	NA	NA	NA	NA	NA	NA	NA	NA	NA	NA	NA	2002	NA	NA	NA	NA	NA	Bangladesh	South Asia	NA	Dhaka_B1	3	3.12	27	NA	NA	NA	NA	B1	NA	NA	NA	NA	NA	NA	ctxB1	NA
11511_4_87	CIRS178	ERR425136	NA	NA	NA	NA	NA	NA	NA	NA	Domman et al. NatGen 2018	Domman et al. NatGen 2018	NA	NA	NA	NA	NA	NA	NA	NA	NA	NA	NA	2002	NA	NA	NA	NA	NA	Bangladesh	South Asia	O139	Dhaka_B4	2		9	NA	NA	NA	NA	B4	NA	NA	NA	NA	NA	NA	ctxB5	NA
11511_4_89	CIRS179	ERR425138	NA	NA	NA	NA	NA	NA	NA	NA	Domman et al. NatGen 2018	Domman et al. NatGen 2018	NA	NA	NA	NA	NA	NA	NA	NA	NA	NA	NA	2002	NA	NA	NA	NA	NA	Bangladesh	South Asia	NA	Dhaka_B1	3	3.12	27	NA	NA	NA	NA	B1	NA	NA	NA	NA	NA	NA	ctxB1	NA
11511_4_90	CIRS179.3_d-2	ERR425139	NA	NA	NA	NA	NA	NA	NA	NA	Domman et al. NatGen 2018	Domman et al. NatGen 2018	NA	NA	NA	NA	NA	NA	NA	NA	NA	NA	NA	2002	NA	NA	NA	NA	NA	Bangladesh	South Asia	NA	Dhaka_B1	3	3.12	27	NA	NA	NA	NA	B1	NA	NA	NA	NA	NA	NA	ctxB1	NA
11511_4_91	CIRS181	ERR425140	NA	NA	NA	NA	NA	NA	NA	NA	Domman et al. NatGen 2018	Domman et al. NatGen 2018	NA	NA	NA	NA	NA	NA	NA	NA	NA	NA	NA	2002	NA	NA	NA	NA	NA	Bangladesh	South Asia	O139	Dhaka_B4	2		7	NA	NA	NA	NA	B4	NA	NA	NA	NA	NA	NA	ctxB5	NA
11511_4_92	CIRS181.1_d-5	ERR425141	NA	NA	NA	NA	NA	NA	NA	NA	Domman et al. NatGen 2018	Domman et al. NatGen 2018	NA	NA	NA	NA	NA	NA	NA	NA	NA	NA	NA	2002	NA	NA	NA	NA	NA	Bangladesh	South Asia	O139	Dhaka_B4	2		7	NA	NA	NA	NA	B4	NA	NA	NA	NA	NA	NA	ctxB5	NA
11511_4_94	CIRS182	ERR425143	NA	NA	NA	NA	NA	NA	NA	NA	Domman et al. NatGen 2018	Domman et al. NatGen 2018	NA	NA	NA	NA	NA	NA	NA	NA	NA	NA	NA	2002	NA	NA	NA	NA	NA	Bangladesh	South Asia	NA	Dhaka_B1	3	3.12	27	NA	NA	NA	NA	B1	NA	NA	NA	NA	NA	NA	ctxB1	NA
11511_4_95	CIRS182.1_d-6	ERR425144	NA	NA	NA	NA	NA	NA	NA	NA	Domman et al. NatGen 2018	Domman et al. NatGen 2018	NA	NA	NA	NA	NA	NA	NA	NA	NA	NA	NA	2002	NA	NA	NA	NA	NA	Bangladesh	South Asia	NA	Dhaka_B1	3	3.12	27	NA	NA	NA	NA	B1	NA	NA	NA	NA	NA	NA	ctxB1	NA
11511_4_96	CIRS182.1_d-7	ERR425145	NA	NA	NA	NA	NA	NA	NA	NA	Domman et al. NatGen 2018	Domman et al. NatGen 2018	NA	NA	NA	NA	NA	NA	NA	NA	NA	NA	NA	2002	NA	NA	NA	NA	NA	Bangladesh	South Asia	NA	Dhaka_B1	3	3.12	27	NA	NA	NA	NA	B1	NA	NA	NA	NA	NA	NA	ctxB1	NA
11511_5_1	CIRS184	ERR425146	NA	NA	NA	NA	NA	NA	NA	NA	Domman et al. NatGen 2018	Domman et al. NatGen 2018	NA	NA	NA	NA	NA	NA	NA	NA	NA	NA	NA	2002	NA	NA	NA	NA	NA	Bangladesh	South Asia	O139	Dhaka_B3	2		11	NA	NA	NA	NA	B3	NA	NA	NA	NA	NA	NA	ctxB4	NA
11511_5_10	CIRS192.1_d-2	ERR425154	NA	NA	NA	NA	NA	NA	NA	NA	Domman et al. NatGen 2018	Domman et al. NatGen 2018	NA	NA	NA	NA	NA	NA	NA	NA	NA	NA	NA	2002	NA	NA	NA	NA	NA	Bangladesh	South Asia	NA	Dhaka_B6	5	5.21	57	NA	NA	NA	NA	B6	NA	NA	NA	NA	NA	NA	ctxB1	NA
11511_5_11	CIRS192.1_d-3	ERR425155	NA	NA	NA	NA	NA	NA	NA	NA	Domman et al. NatGen 2018	Domman et al. NatGen 2018	NA	NA	NA	NA	NA	NA	NA	NA	NA	NA	NA	2002	NA	NA	NA	NA	NA	Bangladesh	South Asia	NA	Dhaka_B6	5	5.21	57	NA	NA	NA	NA	B6	NA	NA	NA	NA	NA	NA	ctxB1	NA
11511_5_12	CIRS192.1_d-4	ERR425156	NA	NA	NA	NA	NA	NA	NA	NA	Domman et al. NatGen 2018	Domman et al. NatGen 2018	NA	NA	NA	NA	NA	NA	NA	NA	NA	NA	NA	2002	NA	NA	NA	NA	NA	Bangladesh	South Asia	NA	Dhaka_B6	5	5.21	57	NA	NA	NA	NA	B6	NA	NA	NA	NA	NA	NA	ctxB1	NA
11511_5_13	CIRS192.3_d-2	ERR425157	NA	NA	NA	NA	NA	NA	NA	NA	Domman et al. NatGen 2018	Domman et al. NatGen 2018	NA	NA	NA	NA	NA	NA	NA	NA	NA	NA	NA	2002	NA	NA	NA	NA	NA	Bangladesh	South Asia	NA	Dhaka_B6	5	5.21	57	NA	NA	NA	NA	B6	NA	NA	NA	NA	NA	NA	ctxB1	NA
11511_5_14	CIRS193	ERR425158	NA	NA	NA	NA	NA	NA	NA	NA	Domman et al. NatGen 2018	Domman et al. NatGen 2018	NA	NA	NA	NA	NA	NA	NA	NA	NA	NA	NA	2002	NA	NA	NA	NA	NA	Bangladesh	South Asia	NA	Dhaka_B6	5	5.21	57	NA	NA	NA	NA	B6	NA	NA	NA	NA	NA	NA	ctxB1	NA
11511_5_15	CIRS198	ERR425159	NA	NA	NA	NA	NA	NA	NA	NA	Domman et al. NatGen 2018	Domman et al. NatGen 2018	NA	NA	NA	NA	NA	NA	NA	NA	NA	NA	NA	2002	NA	NA	NA	NA	NA	Bangladesh	South Asia	NA	Dhaka_B1	3	3.12	27	NA	NA	NA	NA	B1	NA	NA	NA	NA	NA	NA	ctxB1	NA
11511_5_18	CIRS198.2_d-5	ERR425162	NA	NA	NA	NA	NA	NA	NA	NA	Domman et al. NatGen 2018	Domman et al. NatGen 2018	NA	NA	NA	NA	NA	NA	NA	NA	NA	NA	NA	2002	NA	NA	NA	NA	NA	Bangladesh	South Asia	NA	Dhaka_B1	3	3.12	27	NA	NA	NA	NA	B1	NA	NA	NA	NA	NA	NA	ctxB1	NA
11511_5_19	CIRS199	ERR425163	NA	NA	NA	NA	NA	NA	NA	NA	Domman et al. NatGen 2018	Domman et al. NatGen 2018	NA	NA	NA	NA	NA	NA	NA	NA	NA	NA	NA	2002	NA	NA	NA	NA	NA	Bangladesh	South Asia	NA	Dhaka_B1	3	3.12	28	NA	NA	NA	NA	B1	NA	NA	NA	NA	NA	NA	ctxB1	NA
11511_5_2	CIRS184.3_d-4	ERR425147	NA	NA	NA	NA	NA	NA	NA	NA	Domman et al. NatGen 2018	Domman et al. NatGen 2018	NA	NA	NA	NA	NA	NA	NA	NA	NA	NA	NA	2002	NA	NA	NA	NA	NA	Bangladesh	South Asia	O139	Dhaka_B3	2		11	NA	NA	NA	NA	B3	NA	NA	NA	NA	NA	NA	ctxB4	NA
11511_5_21	CIRS200	ERR425165	NA	NA	NA	NA	NA	NA	NA	NA	Domman et al. NatGen 2018	Domman et al. NatGen 2018	NA	NA	NA	NA	NA	NA	NA	NA	NA	NA	NA	2002	NA	NA	NA	NA	NA	Bangladesh	South Asia	NA	Dhaka_B6	5	5.21	57	NA	NA	NA	NA	B6	NA	NA	NA	NA	NA	NA	ctxB1	NA
11511_5_22	CIRS200.1_d-3	ERR425166	NA	NA	NA	NA	NA	NA	NA	NA	Domman et al. NatGen 2018	Domman et al. NatGen 2018	NA	NA	NA	NA	NA	NA	NA	NA	NA	NA	NA	2003	NA	NA	NA	NA	NA	Bangladesh	South Asia	NA	Dhaka_B6	5	5.21	57	NA	NA	NA	NA	B6	NA	NA	NA	NA	NA	NA	ctxB1	NA
11511_5_23	CIRS200.1_d-5	ERR425167	NA	NA	NA	NA	NA	NA	NA	NA	Domman et al. NatGen 2018	Domman et al. NatGen 2018	NA	NA	NA	NA	NA	NA	NA	NA	NA	NA	NA	2003	NA	NA	NA	NA	NA	Bangladesh	South Asia	NA	Dhaka_B6	5	5.21	57	NA	NA	NA	NA	B6	NA	NA	NA	NA	NA	NA	ctxB1	NA
11511_5_24	CIRS200.3_d-4	ERR425168	NA	NA	NA	NA	NA	NA	NA	NA	Domman et al. NatGen 2018	Domman et al. NatGen 2018	NA	NA	NA	NA	NA	NA	NA	NA	NA	NA	NA	2003	NA	NA	NA	NA	NA	Bangladesh	South Asia	NA	Dhaka_B6	5	5.21	57	NA	NA	NA	NA	B6	NA	NA	NA	NA	NA	NA	ctxB1	NA
11511_5_25	CIRS200.3_d-5	ERR425169	NA	NA	NA	NA	NA	NA	NA	NA	Domman et al. NatGen 2018	Domman et al. NatGen 2018	NA	NA	NA	NA	NA	NA	NA	NA	NA	NA	NA	2003	NA	NA	NA	NA	NA	Bangladesh	South Asia	NA	Dhaka_B6	5	5.21	57	NA	NA	NA	NA	B6	NA	NA	NA	NA	NA	NA	ctxB1	NA
11511_5_26	CIRS201	ERR425170	NA	NA	NA	NA	NA	NA	NA	NA	Domman et al. NatGen 2018	Domman et al. NatGen 2018	NA	NA	NA	NA	NA	NA	NA	NA	NA	NA	NA	2003	NA	NA	NA	NA	NA	Bangladesh	South Asia	NA	Dhaka_B1	3	3.12	27	NA	NA	NA	NA	B1	NA	NA	NA	NA	NA	NA	ctxB1	NA
11511_5_27	CIRS201.1_d-2	ERR425171	NA	NA	NA	NA	NA	NA	NA	NA	Domman et al. NatGen 2018	Domman et al. NatGen 2018	NA	NA	NA	NA	NA	NA	NA	NA	NA	NA	NA	2003	NA	NA	NA	NA	NA	Bangladesh	South Asia	NA	Dhaka_B6	5	5.21	57	NA	NA	NA	NA	B6	NA	NA	NA	NA	NA	NA	ctxB1	NA
11511_5_28	CIRS205	ERR425172	NA	NA	NA	NA	NA	NA	NA	NA	Domman et al. NatGen 2018	Domman et al. NatGen 2018	NA	NA	NA	NA	NA	NA	NA	NA	NA	NA	NA	2003	NA	NA	NA	NA	NA	Bangladesh	South Asia	NA	Dhaka_B6	5	5.21	56	NA	NA	NA	NA	B6	NA	NA	NA	NA	NA	NA	ctxB1	NA
11511_5_29	CIRS205.3_d-14	ERR425173	NA	NA	NA	NA	NA	NA	NA	NA	Domman et al. NatGen 2018	Domman et al. NatGen 2018	NA	NA	NA	NA	NA	NA	NA	NA	NA	NA	NA	2003	NA	NA	NA	NA	NA	Bangladesh	South Asia	NA	Dhaka_B6	5	5.21	57	NA	NA	NA	NA	B6	NA	NA	NA	NA	NA	NA	ctxB1	NA
11511_5_3	CIRS184.4_d-3	ERR425148	NA	NA	NA	NA	NA	NA	NA	NA	Domman et al. NatGen 2018	Domman et al. NatGen 2018	NA	NA	NA	NA	NA	NA	NA	NA	NA	NA	NA	2002	NA	NA	NA	NA	NA	Bangladesh	South Asia	O139	Dhaka_B3	2		12	NA	NA	NA	NA	B3	NA	NA	NA	NA	NA	NA	ctxB4	NA
11511_5_30	CIRS205.4_d-14	ERR425174	NA	NA	NA	NA	NA	NA	NA	NA	Domman et al. NatGen 2018	Domman et al. NatGen 2018	NA	NA	NA	NA	NA	NA	NA	NA	NA	NA	NA	2003	NA	NA	NA	NA	NA	Bangladesh	South Asia	NA	Dhaka_B6	5	5.21	57	NA	NA	NA	NA	B6	NA	NA	NA	NA	NA	NA	ctxB1	NA
11511_5_32	CIRS206.2_d-4	ERR425175	NA	NA	NA	NA	NA	NA	NA	NA	Domman et al. NatGen 2018	Domman et al. NatGen 2018	NA	NA	NA	NA	NA	NA	NA	NA	NA	NA	NA	2003	NA	NA	NA	NA	NA	Bangladesh	South Asia	NA	Dhaka_B6	5	5.21	57	NA	NA	NA	NA	B6	NA	NA	NA	NA	NA	NA	ctxB1	NA
11511_5_33	CIRS206.3_d-2	ERR425176	NA	NA	NA	NA	NA	NA	NA	NA	Domman et al. NatGen 2018	Domman et al. NatGen 2018	NA	NA	NA	NA	NA	NA	NA	NA	NA	NA	NA	2003	NA	NA	NA	NA	NA	Bangladesh	South Asia	NA	Dhaka_B6	5	5.21	57	NA	NA	NA	NA	B6	NA	NA	NA	NA	NA	NA	ctxB1	NA
11511_5_34	CIRS206.3_d-5	ERR425177	NA	NA	NA	NA	NA	NA	NA	NA	Domman et al. NatGen 2018	Domman et al. NatGen 2018	NA	NA	NA	NA	NA	NA	NA	NA	NA	NA	NA	2003	NA	NA	NA	NA	NA	Bangladesh	South Asia	NA	Dhaka_B6	5	5.21	57	NA	NA	NA	NA	B6	NA	NA	NA	NA	NA	NA	ctxB1	NA
11511_5_35	CIRS207	ERR425178	NA	NA	NA	NA	NA	NA	NA	NA	Domman et al. NatGen 2018	Domman et al. NatGen 2018	NA	NA	NA	NA	NA	NA	NA	NA	NA	NA	NA	2003	NA	NA	NA	NA	NA	Bangladesh	South Asia	NA	Dhaka_B6	5	5.21	57	NA	NA	NA	NA	B6	NA	NA	NA	NA	NA	NA	ctxB1	NA
11511_5_36	CIRS207.3_d-3	ERR425179	NA	NA	NA	NA	NA	NA	NA	NA	Domman et al. NatGen 2018	Domman et al. NatGen 2018	NA	NA	NA	NA	NA	NA	NA	NA	NA	NA	NA	2003	NA	NA	NA	NA	NA	Bangladesh	South Asia	NA	Dhaka_B6	5	5.21	57	NA	NA	NA	NA	B6	NA	NA	NA	NA	NA	NA	ctxB1	NA
11511_5_37	CIRS207.3_d-4	ERR425180	NA	NA	NA	NA	NA	NA	NA	NA	Domman et al. NatGen 2018	Domman et al. NatGen 2018	NA	NA	NA	NA	NA	NA	NA	NA	NA	NA	NA	2003	NA	NA	NA	NA	NA	Bangladesh	South Asia	NA	Dhaka_B6	5	5.21	57	NA	NA	NA	NA	B6	NA	NA	NA	NA	NA	NA	ctxB1	NA
11511_5_38	CIRS207.3_d-5	ERR425181	NA	NA	NA	NA	NA	NA	NA	NA	Domman et al. NatGen 2018	Domman et al. NatGen 2018	NA	NA	NA	NA	NA	NA	NA	NA	NA	NA	NA	2003	NA	NA	NA	NA	NA	Bangladesh	South Asia	NA	Dhaka_B6	5	5.21	57	NA	NA	NA	NA	B6	NA	NA	NA	NA	NA	NA	ctxB1	NA
11511_5_39	CIRS208	ERR425182	NA	NA	NA	NA	NA	NA	NA	NA	Domman et al. NatGen 2018	Domman et al. NatGen 2018	NA	NA	NA	NA	NA	NA	NA	NA	NA	NA	NA	2003	NA	NA	NA	NA	NA	Bangladesh	South Asia	NA	Dhaka_B6	5	5.21	57	NA	NA	NA	NA	B6	NA	NA	NA	NA	NA	NA	ctxB1	NA
11511_5_4	CIRS184.4_d-4	ERR425149	NA	NA	NA	NA	NA	NA	NA	NA	Domman et al. NatGen 2018	Domman et al. NatGen 2018	NA	NA	NA	NA	NA	NA	NA	NA	NA	NA	NA	2002	NA	NA	NA	NA	NA	Bangladesh	South Asia	O139	Dhaka_B3	2		11	NA	NA	NA	NA	B3	NA	NA	NA	NA	NA	NA	ctxB4	NA
11511_5_40	CIRS208.2_d-7	ERR425183	NA	NA	NA	NA	NA	NA	NA	NA	Domman et al. NatGen 2018	Domman et al. NatGen 2018	NA	NA	NA	NA	NA	NA	NA	NA	NA	NA	NA	2003	NA	NA	NA	NA	NA	Bangladesh	South Asia	NA	Dhaka_B6	5	5.21	57	NA	NA	NA	NA	B6	NA	NA	NA	NA	NA	NA	ctxB1	NA
11511_5_42	CIRS208.3_d-5	ERR425185	NA	NA	NA	NA	NA	NA	NA	NA	Domman et al. NatGen 2018	Domman et al. NatGen 2018	NA	NA	NA	NA	NA	NA	NA	NA	NA	NA	NA	2003	NA	NA	NA	NA	NA	Bangladesh	South Asia	NA	Dhaka_B6	5	5.21	57	NA	NA	NA	NA	B6	NA	NA	NA	NA	NA	NA	ctxB1	NA
11511_5_44	CIRS208.3_d-7	ERR425186	NA	NA	NA	NA	NA	NA	NA	NA	Domman et al. NatGen 2018	Domman et al. NatGen 2018	NA	NA	NA	NA	NA	NA	NA	NA	NA	NA	NA	2003	NA	NA	NA	NA	NA	Bangladesh	South Asia	NA	Dhaka_B6	5	5.21	57	NA	NA	NA	NA	B6	NA	NA	NA	NA	NA	NA	ctxB1	NA
11511_5_45	CIRS209	ERR425187	NA	NA	NA	NA	NA	NA	NA	NA	Domman et al. NatGen 2018	Domman et al. NatGen 2018	NA	NA	NA	NA	NA	NA	NA	NA	NA	NA	NA	2003	NA	NA	NA	NA	NA	Bangladesh	South Asia	NA	Dhaka_B6	5	5.21	57	NA	NA	NA	NA	B6	NA	NA	NA	NA	NA	NA	ctxB1	NA
11511_5_46	CIRS209.3_d-2	ERR425188	NA	NA	NA	NA	NA	NA	NA	NA	Domman et al. NatGen 2018	Domman et al. NatGen 2018	NA	NA	NA	NA	NA	NA	NA	NA	NA	NA	NA	2003	NA	NA	NA	NA	NA	Bangladesh	South Asia	NA	Dhaka_B6	5	5.21	57	NA	NA	NA	NA	B6	NA	NA	NA	NA	NA	NA	ctxB1	NA
11511_5_47	CIRS212	ERR425189	NA	NA	NA	NA	NA	NA	NA	NA	Domman et al. NatGen 2018	Domman et al. NatGen 2018	NA	NA	NA	NA	NA	NA	NA	NA	NA	NA	NA	2003	NA	NA	NA	NA	NA	Bangladesh	South Asia	NA	Dhaka_B6	5	5.21	57	NA	NA	NA	NA	B6	NA	NA	NA	NA	NA	NA	ctxB1	NA
11511_5_48	CIRS212.1_d-4	ERR425190	NA	NA	NA	NA	NA	NA	NA	NA	Domman et al. NatGen 2018	Domman et al. NatGen 2018	NA	NA	NA	NA	NA	NA	NA	NA	NA	NA	NA	2003	NA	NA	NA	NA	NA	Bangladesh	South Asia	NA	Dhaka_B6	5	5.21	57	NA	NA	NA	NA	B6	NA	NA	NA	NA	NA	NA	ctxB1	NA
11511_5_49	CIRS214	ERR425191	NA	NA	NA	NA	NA	NA	NA	NA	Domman et al. NatGen 2018	Domman et al. NatGen 2018	NA	NA	NA	NA	NA	NA	NA	NA	NA	NA	NA	2003	NA	NA	NA	NA	NA	Bangladesh	South Asia	NA	Dhaka_B6	5	5.21	57	NA	NA	NA	NA	B6	NA	NA	NA	NA	NA	NA	ctxB1	NA
11511_5_5	CIRS184.5_d-4	ERR425150	NA	NA	NA	NA	NA	NA	NA	NA	Domman et al. NatGen 2018	Domman et al. NatGen 2018	NA	NA	NA	NA	NA	NA	NA	NA	NA	NA	NA	2002	NA	NA	NA	NA	NA	Bangladesh	South Asia	O139	Dhaka_B3	2		11	NA	NA	NA	NA	B3	NA	NA	NA	NA	NA	NA	ctxB4	NA
11511_5_50	CIRS216	ERR425192	NA	NA	NA	NA	NA	NA	NA	NA	Domman et al. NatGen 2018	Domman et al. NatGen 2018	NA	NA	NA	NA	NA	NA	NA	NA	NA	NA	NA	2003	NA	NA	NA	NA	NA	Bangladesh	South Asia	NA	Dhaka_B6	5	5.21	57	NA	NA	NA	NA	B6	NA	NA	NA	NA	NA	NA	ctxB1	NA
11511_5_51	CIRS216.2_d-5	ERR425193	NA	NA	NA	NA	NA	NA	NA	NA	Domman et al. NatGen 2018	Domman et al. NatGen 2018	NA	NA	NA	NA	NA	NA	NA	NA	NA	NA	NA	2003	NA	NA	NA	NA	NA	Bangladesh	South Asia	NA	Dhaka_B6	5	5.21	57	NA	NA	NA	NA	B6	NA	NA	NA	NA	NA	NA	ctxB1	NA
11511_5_52	CIRS220	ERR425194	NA	NA	NA	NA	NA	NA	NA	NA	Domman et al. NatGen 2018	Domman et al. NatGen 2018	NA	NA	NA	NA	NA	NA	NA	NA	NA	NA	NA	2003	NA	NA	NA	NA	NA	Bangladesh	South Asia	NA	Dhaka_B6	5	5.21	57	NA	NA	NA	NA	B6	NA	NA	NA	NA	NA	NA	ctxB1	NA
11511_5_53	CIRS220.2_d-2	ERR425195	NA	NA	NA	NA	NA	NA	NA	NA	Domman et al. NatGen 2018	Domman et al. NatGen 2018	NA	NA	NA	NA	NA	NA	NA	NA	NA	NA	NA	2003	NA	NA	NA	NA	NA	Bangladesh	South Asia	NA	Dhaka_B1	3	3.12	27	NA	NA	NA	NA	B1	NA	NA	NA	NA	NA	NA	ctxB1	NA
11511_5_54	CIRS220.2_d-3	ERR425196	NA	NA	NA	NA	NA	NA	NA	NA	Domman et al. NatGen 2018	Domman et al. NatGen 2018	NA	NA	NA	NA	NA	NA	NA	NA	NA	NA	NA	2003	NA	NA	NA	NA	NA	Bangladesh	South Asia	NA	Dhaka_B1	3	3.12	27	NA	NA	NA	NA	B1	NA	NA	NA	NA	NA	NA	ctxB1	NA
11511_5_55	CIRS220.2_d-5	ERR425197	NA	NA	NA	NA	NA	NA	NA	NA	Domman et al. NatGen 2018	Domman et al. NatGen 2018	NA	NA	NA	NA	NA	NA	NA	NA	NA	NA	NA	2003	NA	NA	NA	NA	NA	Bangladesh	South Asia	NA	Dhaka_B1	3	3.12	27	NA	NA	NA	NA	B1	NA	NA	NA	NA	NA	NA	ctxB1	NA
11511_5_56	CIRS220.4_d-3	ERR425198	NA	NA	NA	NA	NA	NA	NA	NA	Domman et al. NatGen 2018	Domman et al. NatGen 2018	NA	NA	NA	NA	NA	NA	NA	NA	NA	NA	NA	2003	NA	NA	NA	NA	NA	Bangladesh	South Asia	NA	Dhaka_B1	3	3.12	27	NA	NA	NA	NA	B1	NA	NA	NA	NA	NA	NA	ctxB1	NA
11511_5_57	CIRS221	ERR425199	NA	NA	NA	NA	NA	NA	NA	NA	Domman et al. NatGen 2018	Domman et al. NatGen 2018	NA	NA	NA	NA	NA	NA	NA	NA	NA	NA	NA	2003	NA	NA	NA	NA	NA	Bangladesh	South Asia	NA	Dhaka_B1	3	3.12	27	NA	NA	NA	NA	B1	NA	NA	NA	NA	NA	NA	ctxB1	NA
11511_5_58	CIRS221.3_d-3	ERR425200	NA	NA	NA	NA	NA	NA	NA	NA	Domman et al. NatGen 2018	Domman et al. NatGen 2018	NA	NA	NA	NA	NA	NA	NA	NA	NA	NA	NA	2003	NA	NA	NA	NA	NA	Bangladesh	South Asia	NA	Dhaka_B1	3	3.12	27	NA	NA	NA	NA	B1	NA	NA	NA	NA	NA	NA	ctxB1	NA
11511_5_60	CIRS223	ERR425202	NA	NA	NA	NA	NA	NA	NA	NA	Domman et al. NatGen 2018	Domman et al. NatGen 2018	NA	NA	NA	NA	NA	NA	NA	NA	NA	NA	NA	2003	NA	NA	NA	NA	NA	Bangladesh	South Asia	NA	Dhaka_B6	5	5.21	57	NA	NA	NA	NA	B6	NA	NA	NA	NA	NA	NA	ctxB1	NA
11511_5_62	CIRS223.3_d-3	ERR425204	NA	NA	NA	NA	NA	NA	NA	NA	Domman et al. NatGen 2018	Domman et al. NatGen 2018	NA	NA	NA	NA	NA	NA	NA	NA	NA	NA	NA	2003	NA	NA	NA	NA	NA	Bangladesh	South Asia	NA	Dhaka_B6	5	5.21	57	NA	NA	NA	NA	B6	NA	NA	NA	NA	NA	NA	ctxB1	NA
11511_5_63	CIRS225	ERR425205	NA	NA	NA	NA	NA	NA	NA	NA	Domman et al. NatGen 2018	Domman et al. NatGen 2018	NA	NA	NA	NA	NA	NA	NA	NA	NA	NA	NA	2003	NA	NA	NA	NA	NA	Bangladesh	South Asia	NA	Dhaka_B6	5	5.21	57	NA	NA	NA	NA	B6	NA	NA	NA	NA	NA	NA	ctxB1	NA
11511_5_67	CIRS226	ERR425209	NA	NA	NA	NA	NA	NA	NA	NA	Domman et al. NatGen 2018	Domman et al. NatGen 2018	NA	NA	NA	NA	NA	NA	NA	NA	NA	NA	NA	2003	NA	NA	NA	NA	NA	Bangladesh	South Asia	O139	Dhaka_B4	2		7	NA	NA	NA	NA	B4	NA	NA	NA	NA	NA	NA	ctxB5	NA
11511_5_68	CIRS226.1_d-14	ERR425210	NA	NA	NA	NA	NA	NA	NA	NA	Domman et al. NatGen 2018	Domman et al. NatGen 2018	NA	NA	NA	NA	NA	NA	NA	NA	NA	NA	NA	2003	NA	NA	NA	NA	NA	Bangladesh	South Asia	NA	Dhaka_B6	5	5.21	57	NA	NA	NA	NA	B6	NA	NA	NA	NA	NA	NA	ctxB1	NA
11511_5_69	CIRS226.2_d-2	ERR425211	NA	NA	NA	NA	NA	NA	NA	NA	Domman et al. NatGen 2018	Domman et al. NatGen 2018	NA	NA	NA	NA	NA	NA	NA	NA	NA	NA	NA	2003	NA	NA	NA	NA	NA	Bangladesh	South Asia	O139	Dhaka_B4	2		7	NA	NA	NA	NA	B4	NA	NA	NA	NA	NA	NA	ctxB5	NA
11511_5_7	CIRS191.1_d-2	ERR425152	NA	NA	NA	NA	NA	NA	NA	NA	Domman et al. NatGen 2018	Domman et al. NatGen 2018	NA	NA	NA	NA	NA	NA	NA	NA	NA	NA	NA	2002	NA	NA	NA	NA	NA	Bangladesh	South Asia	O139	Dhaka_B3	2		10	NA	NA	NA	NA	B3	NA	NA	NA	NA	NA	NA	ctxB4	NA
11511_5_70	CIRS226.2_d-3	ERR425212	NA	NA	NA	NA	NA	NA	NA	NA	Domman et al. NatGen 2018	Domman et al. NatGen 2018	NA	NA	NA	NA	NA	NA	NA	NA	NA	NA	NA	2003	NA	NA	NA	NA	NA	Bangladesh	South Asia	O139	Dhaka_B4	2		7	NA	NA	NA	NA	B4	NA	NA	NA	NA	NA	NA	ctxB5	NA
11511_5_71	CIRS226.2_d-4	ERR425213	NA	NA	NA	NA	NA	NA	NA	NA	Domman et al. NatGen 2018	Domman et al. NatGen 2018	NA	NA	NA	NA	NA	NA	NA	NA	NA	NA	NA	2003	NA	NA	NA	NA	NA	Bangladesh	South Asia	O139	Dhaka_B4	2		7	NA	NA	NA	NA	B4	NA	NA	NA	NA	NA	NA	ctxB5	NA
11511_5_72	CIRS226.3_d-4	ERR425214	NA	NA	NA	NA	NA	NA	NA	NA	Domman et al. NatGen 2018	Domman et al. NatGen 2018	NA	NA	NA	NA	NA	NA	NA	NA	NA	NA	NA	2003	NA	NA	NA	NA	NA	Bangladesh	South Asia	O139	Dhaka_B4	2		7	NA	NA	NA	NA	B4	NA	NA	NA	NA	NA	NA	ctxB5	NA
11511_5_73	CIRS227	ERR425215	NA	NA	NA	NA	NA	NA	NA	NA	Domman et al. NatGen 2018	Domman et al. NatGen 2018	NA	NA	NA	NA	NA	NA	NA	NA	NA	NA	NA	2003	NA	NA	NA	NA	NA	Bangladesh	South Asia	NA	Dhaka_B1	3	3.12	27	NA	NA	NA	NA	B1	NA	NA	NA	NA	NA	NA	ctxB1	NA
11511_5_74	CIRS227.1_d-5	ERR425216	NA	NA	NA	NA	NA	NA	NA	NA	Domman et al. NatGen 2018	Domman et al. NatGen 2018	NA	NA	NA	NA	NA	NA	NA	NA	NA	NA	NA	2003	NA	NA	NA	NA	NA	Bangladesh	South Asia	NA	Dhaka_B1	3	3.12	91	NA	NA	NA	NA	B1	NA	NA	NA	NA	NA	NA	ctxB5	NA
11511_5_76	CIRS227.2_d-5	ERR425218	NA	NA	NA	NA	NA	NA	NA	NA	Domman et al. NatGen 2018	Domman et al. NatGen 2018	NA	NA	NA	NA	NA	NA	NA	NA	NA	NA	NA	2003	NA	NA	NA	NA	NA	Bangladesh	South Asia	NA	Dhaka_B1	3	3.12	27	NA	NA	NA	NA	B1	NA	NA	NA	NA	NA	NA	ctxB1	NA
11511_5_77	CIRS231	ERR425219	NA	NA	NA	NA	NA	NA	NA	NA	Domman et al. NatGen 2018	Domman et al. NatGen 2018	NA	NA	NA	NA	NA	NA	NA	NA	NA	NA	NA	2003	NA	NA	NA	NA	NA	Bangladesh	South Asia	NA	Dhaka_B6	5	5.21	57	NA	NA	NA	NA	B6	NA	NA	NA	NA	NA	NA	ctxB1	NA
11511_5_78	CIRS231.3_d-3	ERR425220	NA	NA	NA	NA	NA	NA	NA	NA	Domman et al. NatGen 2018	Domman et al. NatGen 2018	NA	NA	NA	NA	NA	NA	NA	NA	NA	NA	NA	2003	NA	NA	NA	NA	NA	Bangladesh	South Asia	NA	Dhaka_B6	5	5.21	57	NA	NA	NA	NA	B6	NA	NA	NA	NA	NA	NA	ctxB1	NA
11511_5_80	CIRS231.3_d-6	ERR425222	NA	NA	NA	NA	NA	NA	NA	NA	Domman et al. NatGen 2018	Domman et al. NatGen 2018	NA	NA	NA	NA	NA	NA	NA	NA	NA	NA	NA	2003	NA	NA	NA	NA	NA	Bangladesh	South Asia	NA	Dhaka_B6	5	5.21	57	NA	NA	NA	NA	B6	NA	NA	NA	NA	NA	NA	ctxB1	NA
11511_5_81	CIRS231.4_d-6	ERR425223	NA	NA	NA	NA	NA	NA	NA	NA	Domman et al. NatGen 2018	Domman et al. NatGen 2018	NA	NA	NA	NA	NA	NA	NA	NA	NA	NA	NA	2003	NA	NA	NA	NA	NA	Bangladesh	South Asia	NA	Dhaka_B6	5	5.21	57	NA	NA	NA	NA	B6	NA	NA	NA	NA	NA	NA	ctxB1	NA
11511_5_82	CIRS231.4_d-14	ERR425224	NA	NA	NA	NA	NA	NA	NA	NA	Domman et al. NatGen 2018	Domman et al. NatGen 2018	NA	NA	NA	NA	NA	NA	NA	NA	NA	NA	NA	2003	NA	NA	NA	NA	NA	Bangladesh	South Asia	O139	Dhaka_B4	2		9	NA	NA	NA	NA	B4	NA	NA	NA	NA	NA	NA	ctxB5	NA
11511_5_84	CIRS233.4_d-2	ERR425226	NA	NA	NA	NA	NA	NA	NA	NA	Domman et al. NatGen 2018	Domman et al. NatGen 2018	NA	NA	NA	NA	NA	NA	NA	NA	NA	NA	NA	2003	NA	NA	NA	NA	NA	Bangladesh	South Asia	NA	Dhaka_B6	5	5.21	57	NA	NA	NA	NA	B6	NA	NA	NA	NA	NA	NA	ctxB1	NA
11511_5_86	CIRS235.5_d-2	ERR425228	NA	NA	NA	NA	NA	NA	NA	NA	Domman et al. NatGen 2018	Domman et al. NatGen 2018	NA	NA	NA	NA	NA	NA	NA	NA	NA	NA	NA	2003	NA	NA	NA	NA	NA	Bangladesh	South Asia	NA	Dhaka_B6	5	5.21	57	NA	NA	NA	NA	B6	NA	NA	NA	NA	NA	NA	ctxB1	NA
11511_5_89	CIRS238.2_d-3	ERR425231	NA	NA	NA	NA	NA	NA	NA	NA	Domman et al. NatGen 2018	Domman et al. NatGen 2018	NA	NA	NA	NA	NA	NA	NA	NA	NA	NA	NA	2003	NA	NA	NA	NA	NA	Bangladesh	South Asia	NA	Dhaka_B6	5	5.21	57	NA	NA	NA	NA	B6	NA	NA	NA	NA	NA	NA	ctxB1	NA
11511_5_9	CIRS192	ERR425153	NA	NA	NA	NA	NA	NA	NA	NA	Domman et al. NatGen 2018	Domman et al. NatGen 2018	NA	NA	NA	NA	NA	NA	NA	NA	NA	NA	NA	2002	NA	NA	NA	NA	NA	Bangladesh	South Asia	NA	Dhaka_B6	5	5.21	57	NA	NA	NA	NA	B6	NA	NA	NA	NA	NA	NA	ctxB1	NA
11511_5_90	CIRS238.2_d-4	ERR425232	NA	NA	NA	NA	NA	NA	NA	NA	Domman et al. NatGen 2018	Domman et al. NatGen 2018	NA	NA	NA	NA	NA	NA	NA	NA	NA	NA	NA	2003	NA	NA	NA	NA	NA	Bangladesh	South Asia	NA	Dhaka_B6	5	5.21	57	NA	NA	NA	NA	B6	NA	NA	NA	NA	NA	NA	ctxB1	NA
11511_5_91	CIRS239	ERR425233	NA	NA	NA	NA	NA	NA	NA	NA	Domman et al. NatGen 2018	Domman et al. NatGen 2018	NA	NA	NA	NA	NA	NA	NA	NA	NA	NA	NA	2003	NA	NA	NA	NA	NA	Bangladesh	South Asia	NA	Dhaka_B2	4		45	NA	NA	NA	NA	B2	NA	NA	NA	NA	NA	NA	ctxB3	NA
11511_5_92	CIRS239.1_d-7	ERR425234	NA	NA	NA	NA	NA	NA	NA	NA	Domman et al. NatGen 2018	Domman et al. NatGen 2018	NA	NA	NA	NA	NA	NA	NA	NA	NA	NA	NA	2003	NA	NA	NA	NA	NA	Bangladesh	South Asia	NA	Dhaka_B1	3	3.12	27	NA	NA	NA	NA	B1	NA	NA	NA	NA	NA	NA	ctxB1	NA
11511_5_94	CIRS240.2_d-2	ERR425236	NA	NA	NA	NA	NA	NA	NA	NA	Domman et al. NatGen 2018	Domman et al. NatGen 2018	NA	NA	NA	NA	NA	NA	NA	NA	NA	NA	NA	2003	NA	NA	NA	NA	NA	Bangladesh	South Asia	NA	Dhaka_B6	5	5.21	57	NA	NA	NA	NA	B6	NA	NA	NA	NA	NA	NA	ctxB1	NA
11511_5_96	CIRS240.4_d-2	ERR425238	NA	NA	NA	NA	NA	NA	NA	NA	Domman et al. NatGen 2018	Domman et al. NatGen 2018	NA	NA	NA	NA	NA	NA	NA	NA	NA	NA	NA	2003	NA	NA	NA	NA	NA	Bangladesh	South Asia	NA	Dhaka_B6	5	5.21	57	NA	NA	NA	NA	B6	NA	NA	NA	NA	NA	NA	ctxB1	NA
11511_6_1	CIRS240.4_d-3	ERR425239	NA	NA	NA	NA	NA	NA	NA	NA	Domman et al. NatGen 2018	Domman et al. NatGen 2018	NA	NA	NA	NA	NA	NA	NA	NA	NA	NA	NA	2003	NA	NA	NA	NA	NA	Bangladesh	South Asia	NA	Dhaka_B6	5	5.21	57	NA	NA	NA	NA	B6	NA	NA	NA	NA	NA	NA	ctxB1	NA
11511_6_10	CIRS255.5_d-3	ERR425247	NA	NA	NA	NA	NA	NA	NA	NA	Domman et al. NatGen 2018	Domman et al. NatGen 2018	NA	NA	NA	NA	NA	NA	NA	NA	NA	NA	NA	2003	NA	NA	NA	NA	NA	Bangladesh	South Asia	NA	Dhaka_B6	5	5.21	57	NA	NA	NA	NA	B6	NA	NA	NA	NA	NA	NA	ctxB1	NA
11511_6_11	CIRS255.6_d-2	ERR425248	NA	NA	NA	NA	NA	NA	NA	NA	Domman et al. NatGen 2018	Domman et al. NatGen 2018	NA	NA	NA	NA	NA	NA	NA	NA	NA	NA	NA	2003	NA	NA	NA	NA	NA	Bangladesh	South Asia	NA	Dhaka_B6	5	5.21	57	NA	NA	NA	NA	B6	NA	NA	NA	NA	NA	NA	ctxB1	NA
11511_6_12	CIRS255.6_d-3	ERR425249	NA	NA	NA	NA	NA	NA	NA	NA	Domman et al. NatGen 2018	Domman et al. NatGen 2018	NA	NA	NA	NA	NA	NA	NA	NA	NA	NA	NA	2003	NA	NA	NA	NA	NA	Bangladesh	South Asia	NA	Dhaka_B6	5	5.21	57	NA	NA	NA	NA	B6	NA	NA	NA	NA	NA	NA	ctxB1	NA
11511_6_15	CIRS256.1_d-14	ERR425252	NA	NA	NA	NA	NA	NA	NA	NA	Domman et al. NatGen 2018	Domman et al. NatGen 2018	NA	NA	NA	NA	NA	NA	NA	NA	NA	NA	NA	2003	NA	NA	NA	NA	NA	Bangladesh	South Asia	NA	Dhaka_B6	5	5.21	57	NA	NA	NA	NA	B6	NA	NA	NA	NA	NA	NA	ctxB1	NA
11511_6_17	CIRS258.2_d-6	ERR425254	NA	NA	NA	NA	NA	NA	NA	NA	Domman et al. NatGen 2018	Domman et al. NatGen 2018	NA	NA	NA	NA	NA	NA	NA	NA	NA	NA	NA	2003	NA	NA	NA	NA	NA	Bangladesh	South Asia	NA	Dhaka_B1	3	3.12	27	NA	NA	NA	NA	B1	NA	NA	NA	NA	NA	NA	ctxB1	NA
11511_6_19	CIRS259.2_d-4	ERR425256	NA	NA	NA	NA	NA	NA	NA	NA	Domman et al. NatGen 2018	Domman et al. NatGen 2018	NA	NA	NA	NA	NA	NA	NA	NA	NA	NA	NA	2003	NA	NA	NA	NA	NA	Bangladesh	South Asia	NA	Dhaka_B6	5	5.21	57	NA	NA	NA	NA	B6	NA	NA	NA	NA	NA	NA	ctxB1	NA
11511_6_2	CIRS240.5_d-2	ERR425240	NA	NA	NA	NA	NA	NA	NA	NA	Domman et al. NatGen 2018	Domman et al. NatGen 2018	NA	NA	NA	NA	NA	NA	NA	NA	NA	NA	NA	2003	NA	NA	NA	NA	NA	Bangladesh	South Asia	NA	Dhaka_B6	5	5.21	57	NA	NA	NA	NA	B6	NA	NA	NA	NA	NA	NA	ctxB1	NA
11511_6_21	CIRS261.5_d-3	ERR425258	NA	NA	NA	NA	NA	NA	NA	NA	Domman et al. NatGen 2018	Domman et al. NatGen 2018	NA	NA	NA	NA	NA	NA	NA	NA	NA	NA	NA	2003	NA	NA	NA	NA	NA	Bangladesh	South Asia	NA	Dhaka_B6	5	5.21	57	NA	NA	NA	NA	B6	NA	NA	NA	NA	NA	NA	ctxB1	NA
11511_6_22	CIRS261.5_d-5	ERR425259	NA	NA	NA	NA	NA	NA	NA	NA	Domman et al. NatGen 2018	Domman et al. NatGen 2018	NA	NA	NA	NA	NA	NA	NA	NA	NA	NA	NA	2003	NA	NA	NA	NA	NA	Bangladesh	South Asia	NA	Dhaka_B6	5	5.21	57	NA	NA	NA	NA	B6	NA	NA	NA	NA	NA	NA	ctxB1	NA
11511_6_24	CIRS261.6_d-5	ERR425261	NA	NA	NA	NA	NA	NA	NA	NA	Domman et al. NatGen 2018	Domman et al. NatGen 2018	NA	NA	NA	NA	NA	NA	NA	NA	NA	NA	NA	2003	NA	NA	NA	NA	NA	Bangladesh	South Asia	NA	Dhaka_B6	5	5.21	57	NA	NA	NA	NA	B6	NA	NA	NA	NA	NA	NA	ctxB1	NA
11511_6_25	CIRS261.7_d-2	ERR425262	NA	NA	NA	NA	NA	NA	NA	NA	Domman et al. NatGen 2018	Domman et al. NatGen 2018	NA	NA	NA	NA	NA	NA	NA	NA	NA	NA	NA	2003	NA	NA	NA	NA	NA	Bangladesh	South Asia	NA	Dhaka_B6	5	5.21	57	NA	NA	NA	NA	B6	NA	NA	NA	NA	NA	NA	ctxB1	NA
11511_6_26	CIRS263	ERR425263	NA	NA	NA	NA	NA	NA	NA	NA	Domman et al. NatGen 2018	Domman et al. NatGen 2018	NA	NA	NA	NA	NA	NA	NA	NA	NA	NA	NA	2003	NA	NA	NA	NA	NA	Bangladesh	South Asia	NA	Dhaka_B1	3	3.12	27	NA	NA	NA	NA	B1	NA	NA	NA	NA	NA	NA	ctxB1	NA
11511_6_27	CIRS263.2_d-2	ERR425264	NA	NA	NA	NA	NA	NA	NA	NA	Domman et al. NatGen 2018	Domman et al. NatGen 2018	NA	NA	NA	NA	NA	NA	NA	NA	NA	NA	NA	2003	NA	NA	NA	NA	NA	Bangladesh	South Asia	NA	Dhaka_B1	3	3.12	27	NA	NA	NA	NA	B1	NA	NA	NA	NA	NA	NA	ctxB1	NA
11511_6_28	CIRS263.2_d-4	ERR425265	NA	NA	NA	NA	NA	NA	NA	NA	Domman et al. NatGen 2018	Domman et al. NatGen 2018	NA	NA	NA	NA	NA	NA	NA	NA	NA	NA	NA	2003	NA	NA	NA	NA	NA	Bangladesh	South Asia	NA	Dhaka_B1	3	3.12	27	NA	NA	NA	NA	B1	NA	NA	NA	NA	NA	NA	ctxB1	NA
11511_6_29	CIRS272	ERR425266	NA	NA	NA	NA	NA	NA	NA	NA	Domman et al. NatGen 2018	Domman et al. NatGen 2018	NA	NA	NA	NA	NA	NA	NA	NA	NA	NA	NA	2003	NA	NA	NA	NA	NA	Bangladesh	South Asia	NA	Dhaka_B1	3	3.12	27	NA	NA	NA	NA	B1	NA	NA	NA	NA	NA	NA	ctxB1	NA
11511_6_3	CIRS240.6_d-2	ERR425241	NA	NA	NA	NA	NA	NA	NA	NA	Domman et al. NatGen 2018	Domman et al. NatGen 2018	NA	NA	NA	NA	NA	NA	NA	NA	NA	NA	NA	2003	NA	NA	NA	NA	NA	Bangladesh	South Asia	NA	Dhaka_B6	5	5.21	57	NA	NA	NA	NA	B6	NA	NA	NA	NA	NA	NA	ctxB1	NA
11511_6_30	CIRS272.5_d-3	ERR425267	NA	NA	NA	NA	NA	NA	NA	NA	Domman et al. NatGen 2018	Domman et al. NatGen 2018	NA	NA	NA	NA	NA	NA	NA	NA	NA	NA	NA	2003	NA	NA	NA	NA	NA	Bangladesh	South Asia	NA	Dhaka_B1	3	3.12	27	NA	NA	NA	NA	B1	NA	NA	NA	NA	NA	NA	ctxB1	NA
11511_6_32	CIRS276	ERR425268	NA	NA	NA	NA	NA	NA	NA	NA	Domman et al. NatGen 2018	Domman et al. NatGen 2018	NA	NA	NA	NA	NA	NA	NA	NA	NA	NA	NA	2003	NA	NA	NA	NA	NA	Bangladesh	South Asia	NA	Dhaka_B1	3	3.12	27	NA	NA	NA	NA	B1	NA	NA	NA	NA	NA	NA	ctxB1	NA
11511_6_33	CIRS276.3_d-2	ERR425269	NA	NA	NA	NA	NA	NA	NA	NA	Domman et al. NatGen 2018	Domman et al. NatGen 2018	NA	NA	NA	NA	NA	NA	NA	NA	NA	NA	NA	2003	NA	NA	NA	NA	NA	Bangladesh	South Asia	NA	Dhaka_B1	3	3.12	27	NA	NA	NA	NA	B1	NA	NA	NA	NA	NA	NA	ctxB1	NA
11511_6_34	CIRS276.3_d-3	ERR425270	NA	NA	NA	NA	NA	NA	NA	NA	Domman et al. NatGen 2018	Domman et al. NatGen 2018	NA	NA	NA	NA	NA	NA	NA	NA	NA	NA	NA	2003	NA	NA	NA	NA	NA	Bangladesh	South Asia	NA	Dhaka_B1	3	3.12	27	NA	NA	NA	NA	B1	NA	NA	NA	NA	NA	NA	ctxB1	NA
11511_6_35	CIRS279	ERR425271	NA	NA	NA	NA	NA	NA	NA	NA	Domman et al. NatGen 2018	Domman et al. NatGen 2018	NA	NA	NA	NA	NA	NA	NA	NA	NA	NA	NA	2004	NA	NA	NA	NA	NA	Bangladesh	South Asia	NA	Dhaka_B1	3	3.12	27	NA	NA	NA	NA	B1	NA	NA	NA	NA	NA	NA	ctxB1	NA
11511_6_36	CIRS279.1_d-2	ERR425272	NA	NA	NA	NA	NA	NA	NA	NA	Domman et al. NatGen 2018	Domman et al. NatGen 2018	NA	NA	NA	NA	NA	NA	NA	NA	NA	NA	NA	2004	NA	NA	NA	NA	NA	Bangladesh	South Asia	NA	Dhaka_B1	3	3.12	27	NA	NA	NA	NA	B1	NA	NA	NA	NA	NA	NA	ctxB1	NA
11511_6_37	CIRS279.2_d-3	ERR425273	NA	NA	NA	NA	NA	NA	NA	NA	Domman et al. NatGen 2018	Domman et al. NatGen 2018	NA	NA	NA	NA	NA	NA	NA	NA	NA	NA	NA	2004	NA	NA	NA	NA	NA	Bangladesh	South Asia	NA	Dhaka_B1	3	3.12	27	NA	NA	NA	NA	B1	NA	NA	NA	NA	NA	NA	ctxB1	NA
11511_6_38	CIRS279.2_d-4	ERR425274	NA	NA	NA	NA	NA	NA	NA	NA	Domman et al. NatGen 2018	Domman et al. NatGen 2018	NA	NA	NA	NA	NA	NA	NA	NA	NA	NA	NA	2004	NA	NA	NA	NA	NA	Bangladesh	South Asia	NA	Dhaka_B1	3	3.12	27	NA	NA	NA	NA	B1	NA	NA	NA	NA	NA	NA	ctxB1	NA
11511_6_39	CIRS281	ERR425275	NA	NA	NA	NA	NA	NA	NA	NA	Domman et al. NatGen 2018	Domman et al. NatGen 2018	NA	NA	NA	NA	NA	NA	NA	NA	NA	NA	NA	2004	NA	NA	NA	NA	NA	Bangladesh	South Asia	NA	Dhaka_B1	3	3.12	27	NA	NA	NA	NA	B1	NA	NA	NA	NA	NA	NA	ctxB1	NA
11511_6_4	CIRS240.6_d-5	ERR425242	NA	NA	NA	NA	NA	NA	NA	NA	Domman et al. NatGen 2018	Domman et al. NatGen 2018	NA	NA	NA	NA	NA	NA	NA	NA	NA	NA	NA	2003	NA	NA	NA	NA	NA	Bangladesh	South Asia	NA	Dhaka_B6	5	5.21	57	NA	NA	NA	NA	B6	NA	NA	NA	NA	NA	NA	ctxB1	NA
11511_6_40	CIRS281.1_d-2	ERR425276	NA	NA	NA	NA	NA	NA	NA	NA	Domman et al. NatGen 2018	Domman et al. NatGen 2018	NA	NA	NA	NA	NA	NA	NA	NA	NA	NA	NA	2004	NA	NA	NA	NA	NA	Bangladesh	South Asia	NA	Dhaka_B1	3	3.12	27	NA	NA	NA	NA	B1	NA	NA	NA	NA	NA	NA	ctxB1	NA
11511_6_42	CIRS282	ERR425278	NA	NA	NA	NA	NA	NA	NA	NA	Domman et al. NatGen 2018	Domman et al. NatGen 2018	NA	NA	NA	NA	NA	NA	NA	NA	NA	NA	NA	2004	NA	NA	NA	NA	NA	Bangladesh	South Asia	NA	Dhaka_B1	3	3.12	27	NA	NA	NA	NA	B1	NA	NA	NA	NA	NA	NA	ctxB1	NA
11511_6_44	CIRS282.4_d-3	ERR425279	NA	NA	NA	NA	NA	NA	NA	NA	Domman et al. NatGen 2018	Domman et al. NatGen 2018	NA	NA	NA	NA	NA	NA	NA	NA	NA	NA	NA	2004	NA	NA	NA	NA	NA	Bangladesh	South Asia	NA	Dhaka_B1	3	3.12	27	NA	NA	NA	NA	B1	NA	NA	NA	NA	NA	NA	ctxB1	NA
11511_6_45	CIRS282.4_d-4	ERR425280	NA	NA	NA	NA	NA	NA	NA	NA	Domman et al. NatGen 2018	Domman et al. NatGen 2018	NA	NA	NA	NA	NA	NA	NA	NA	NA	NA	NA	2004	NA	NA	NA	NA	NA	Bangladesh	South Asia	NA	Dhaka_B1	3	3.12	27	NA	NA	NA	NA	B1	NA	NA	NA	NA	NA	NA	ctxB1	NA
11511_6_46	CIRS284	ERR425281	NA	NA	NA	NA	NA	NA	NA	NA	Domman et al. NatGen 2018	Domman et al. NatGen 2018	NA	NA	NA	NA	NA	NA	NA	NA	NA	NA	NA	2004	NA	NA	NA	NA	NA	Bangladesh	South Asia	NA	Dhaka_B1	3	3.12	27	NA	NA	NA	NA	B1	NA	NA	NA	NA	NA	NA	ctxB1	NA
11511_6_47	CIRS284.1_d-2	ERR425282	NA	NA	NA	NA	NA	NA	NA	NA	Domman et al. NatGen 2018	Domman et al. NatGen 2018	NA	NA	NA	NA	NA	NA	NA	NA	NA	NA	NA	2004	NA	NA	NA	NA	NA	Bangladesh	South Asia	NA	Dhaka_B1	3	3.12	27	NA	NA	NA	NA	B1	NA	NA	NA	NA	NA	NA	ctxB1	NA
11511_6_48	CIRS284.1_d-3	ERR425283	NA	NA	NA	NA	NA	NA	NA	NA	Domman et al. NatGen 2018	Domman et al. NatGen 2018	NA	NA	NA	NA	NA	NA	NA	NA	NA	NA	NA	2004	NA	NA	NA	NA	NA	Bangladesh	South Asia	NA	Dhaka_B1	3	3.12	27	NA	NA	NA	NA	B1	NA	NA	NA	NA	NA	NA	ctxB1	NA
11511_6_49	CIRS284.2_d-2	ERR425284	NA	NA	NA	NA	NA	NA	NA	NA	Domman et al. NatGen 2018	Domman et al. NatGen 2018	NA	NA	NA	NA	NA	NA	NA	NA	NA	NA	NA	2004	NA	NA	NA	NA	NA	Bangladesh	South Asia	NA	Dhaka_B1	3	3.12	27	NA	NA	NA	NA	B1	NA	NA	NA	NA	NA	NA	ctxB1	NA
11511_6_5	CIRS240.6_d-6	ERR425243	NA	NA	NA	NA	NA	NA	NA	NA	Domman et al. NatGen 2018	Domman et al. NatGen 2018	NA	NA	NA	NA	NA	NA	NA	NA	NA	NA	NA	2003	NA	NA	NA	NA	NA	Bangladesh	South Asia	NA	Dhaka_B6	5	5.21	57	NA	NA	NA	NA	B6	NA	NA	NA	NA	NA	NA	ctxB1	NA
11511_6_51	CIRS284.3_d-2	ERR425286	NA	NA	NA	NA	NA	NA	NA	NA	Domman et al. NatGen 2018	Domman et al. NatGen 2018	NA	NA	NA	NA	NA	NA	NA	NA	NA	NA	NA	2004	NA	NA	NA	NA	NA	Bangladesh	South Asia	NA	Dhaka_B1	3	3.12	27	NA	NA	NA	NA	B1	NA	NA	NA	NA	NA	NA	ctxB1	NA
11511_6_52	CIRS284.3_d-3	ERR425287	NA	NA	NA	NA	NA	NA	NA	NA	Domman et al. NatGen 2018	Domman et al. NatGen 2018	NA	NA	NA	NA	NA	NA	NA	NA	NA	NA	NA	2004	NA	NA	NA	NA	NA	Bangladesh	South Asia	NA	Dhaka_B1	3	3.12	27	NA	NA	NA	NA	B1	NA	NA	NA	NA	NA	NA	ctxB1	NA
11511_6_53	CIRS285	ERR425288	NA	NA	NA	NA	NA	NA	NA	NA	Domman et al. NatGen 2018	Domman et al. NatGen 2018	NA	NA	NA	NA	NA	NA	NA	NA	NA	NA	NA	2004	NA	NA	NA	NA	NA	Bangladesh	South Asia	NA	Dhaka_B1	3	3.12	27	NA	NA	NA	NA	B1	NA	NA	NA	NA	NA	NA	ctxB1	NA
11511_6_54	CIRS285.2_d-2	ERR425289	NA	NA	NA	NA	NA	NA	NA	NA	Domman et al. NatGen 2018	Domman et al. NatGen 2018	NA	NA	NA	NA	NA	NA	NA	NA	NA	NA	NA	2004	NA	NA	NA	NA	NA	Bangladesh	South Asia	NA	Dhaka_B1	3	3.12	27	NA	NA	NA	NA	B1	NA	NA	NA	NA	NA	NA	ctxB1	NA
11511_6_56	CIRS285.4_d-4	ERR425291	NA	NA	NA	NA	NA	NA	NA	NA	Domman et al. NatGen 2018	Domman et al. NatGen 2018	NA	NA	NA	NA	NA	NA	NA	NA	NA	NA	NA	2004	NA	NA	NA	NA	NA	Bangladesh	South Asia	NA	Dhaka_B5	5	5.22	59	NA	NA	NA	NA	B5	NA	NA	NA	NA	NA	NA	ctxB1	NA
11511_6_58	CIRS285.4_d-7	ERR425293	NA	NA	NA	NA	NA	NA	NA	NA	Domman et al. NatGen 2018	Domman et al. NatGen 2018	NA	NA	NA	NA	NA	NA	NA	NA	NA	NA	NA	2004	NA	NA	NA	NA	NA	Bangladesh	South Asia	NA	Dhaka_B1	3	3.12	27	NA	NA	NA	NA	B1	NA	NA	NA	NA	NA	NA	ctxB1	NA
11511_6_59	CIRS293	ERR425294	NA	NA	NA	NA	NA	NA	NA	NA	Domman et al. NatGen 2018	Domman et al. NatGen 2018	NA	NA	NA	NA	NA	NA	NA	NA	NA	NA	NA	2004	NA	NA	NA	NA	NA	Bangladesh	South Asia	NA	Dhaka_B1	3	3.12	27	NA	NA	NA	NA	B1	NA	NA	NA	NA	NA	NA	ctxB1	NA
11511_6_60	CIRS293.4_d-2	ERR425295	NA	NA	NA	NA	NA	NA	NA	NA	Domman et al. NatGen 2018	Domman et al. NatGen 2018	NA	NA	NA	NA	NA	NA	NA	NA	NA	NA	NA	2004	NA	NA	NA	NA	NA	Bangladesh	South Asia	NA	Dhaka_B1	3	3.12	27	NA	NA	NA	NA	B1	NA	NA	NA	NA	NA	NA	ctxB1	NA
11511_6_62	CIRS295	ERR425297	NA	NA	NA	NA	NA	NA	NA	NA	Domman et al. NatGen 2018	Domman et al. NatGen 2018	NA	NA	NA	NA	NA	NA	NA	NA	NA	NA	NA	2004	NA	NA	NA	NA	NA	Bangladesh	South Asia	NA	Dhaka_B1	3	3.12	27	NA	NA	NA	NA	B1	NA	NA	NA	NA	NA	NA	ctxB1	NA
11511_6_65	CIRS297	ERR425300	NA	NA	NA	NA	NA	NA	NA	NA	Domman et al. NatGen 2018	Domman et al. NatGen 2018	NA	NA	NA	NA	NA	NA	NA	NA	NA	NA	NA	2004	NA	NA	NA	NA	NA	Bangladesh	South Asia	NA	Dhaka_B6	5	5.21	57	NA	NA	NA	NA	B6	NA	NA	NA	NA	NA	NA	ctxB1	NA
11511_6_66	CIRS297.1_d-2	ERR425301	NA	NA	NA	NA	NA	NA	NA	NA	Domman et al. NatGen 2018	Domman et al. NatGen 2018	NA	NA	NA	NA	NA	NA	NA	NA	NA	NA	NA	2004	NA	NA	NA	NA	NA	Bangladesh	South Asia	NA	Dhaka_B1	3	3.12	27	NA	NA	NA	NA	B1	NA	NA	NA	NA	NA	NA	ctxB1	NA
11511_6_67	CIRS300.1_d-4	ERR425302	NA	NA	NA	NA	NA	NA	NA	NA	Domman et al. NatGen 2018	Domman et al. NatGen 2018	NA	NA	NA	NA	NA	NA	NA	NA	NA	NA	NA	2004	NA	NA	NA	NA	NA	Bangladesh	South Asia	NA	Dhaka_B1	3	3.12	27	NA	NA	NA	NA	B1	NA	NA	NA	NA	NA	NA	ctxB1	NA
11511_6_68	CIRS300.3_d-6	ERR425303	NA	NA	NA	NA	NA	NA	NA	NA	Domman et al. NatGen 2018	Domman et al. NatGen 2018	NA	NA	NA	NA	NA	NA	NA	NA	NA	NA	NA	2004	NA	NA	NA	NA	NA	Bangladesh	South Asia	NA	Dhaka_B1	3	3.12	27	NA	NA	NA	NA	B1	NA	NA	NA	NA	NA	NA	ctxB1	NA
11511_6_69	CIRS322	ERR425304	NA	NA	NA	NA	NA	NA	NA	NA	Domman et al. NatGen 2018	Domman et al. NatGen 2018	NA	NA	NA	NA	NA	NA	NA	NA	NA	NA	NA	2004	NA	NA	NA	NA	NA	Bangladesh	South Asia	NA	Dhaka_B1	3	3.12	27	NA	NA	NA	NA	B1	NA	NA	NA	NA	NA	NA	ctxB1	NA
11511_6_7	CIRS249.3_d-4	ERR425245	NA	NA	NA	NA	NA	NA	NA	NA	Domman et al. NatGen 2018	Domman et al. NatGen 2018	NA	NA	NA	NA	NA	NA	NA	NA	NA	NA	NA	2003	NA	NA	NA	NA	NA	Bangladesh	South Asia	NA	Dhaka_B6	5	5.21	57	NA	NA	NA	NA	B6	NA	NA	NA	NA	NA	NA	ctxB1	NA
11511_6_70	CIRS322.1_d-3	ERR425305	NA	NA	NA	NA	NA	NA	NA	NA	Domman et al. NatGen 2018	Domman et al. NatGen 2018	NA	NA	NA	NA	NA	NA	NA	NA	NA	NA	NA	2004	NA	NA	NA	NA	NA	Bangladesh	South Asia	NA	Dhaka_B1	3	3.12	27	NA	NA	NA	NA	B1	NA	NA	NA	NA	NA	NA	ctxB1	NA
11511_6_71	CIRS322.2_d-7	ERR425306	NA	NA	NA	NA	NA	NA	NA	NA	Domman et al. NatGen 2018	Domman et al. NatGen 2018	NA	NA	NA	NA	NA	NA	NA	NA	NA	NA	NA	2004	NA	NA	NA	NA	NA	Bangladesh	South Asia	NA	Dhaka_B1	3	3.12	27	NA	NA	NA	NA	B1	NA	NA	NA	NA	NA	NA	ctxB1	NA
11511_6_72	CIRS328.2_d-2	ERR425307	NA	NA	NA	NA	NA	NA	NA	NA	Domman et al. NatGen 2018	Domman et al. NatGen 2018	NA	NA	NA	NA	NA	NA	NA	NA	NA	NA	NA	2004	NA	NA	NA	NA	NA	Bangladesh	South Asia	NA	Dhaka_B5	5	5.22	59	NA	NA	NA	NA	B5	NA	NA	NA	NA	NA	NA	ctxB1	NA
11511_6_73	CIRS328.2_d-3	ERR425308	NA	NA	NA	NA	NA	NA	NA	NA	Domman et al. NatGen 2018	Domman et al. NatGen 2018	NA	NA	NA	NA	NA	NA	NA	NA	NA	NA	NA	2004	NA	NA	NA	NA	NA	Bangladesh	South Asia	NA	Dhaka_B5	5	5.22	59	NA	NA	NA	NA	B5	NA	NA	NA	NA	NA	NA	ctxB1	NA
11511_6_74	CIRS331	ERR425309	NA	NA	NA	NA	NA	NA	NA	NA	Domman et al. NatGen 2018	Domman et al. NatGen 2018	NA	NA	NA	NA	NA	NA	NA	NA	NA	NA	NA	2004	NA	NA	NA	NA	NA	Bangladesh	South Asia	NA	Dhaka_B1	3	3.12	27	NA	NA	NA	NA	B1	NA	NA	NA	NA	NA	NA	ctxB1	NA
11511_6_75	CIRS331.1_d-2	ERR425310	NA	NA	NA	NA	NA	NA	NA	NA	Domman et al. NatGen 2018	Domman et al. NatGen 2018	NA	NA	NA	NA	NA	NA	NA	NA	NA	NA	NA	2004	NA	NA	NA	NA	NA	Bangladesh	South Asia	NA	Dhaka_B1	3	3.12	27	NA	NA	NA	NA	B1	NA	NA	NA	NA	NA	NA	ctxB1	NA
11511_6_77	CIRS331.3_d-3	ERR425312	NA	NA	NA	NA	NA	NA	NA	NA	Domman et al. NatGen 2018	Domman et al. NatGen 2018	NA	NA	NA	NA	NA	NA	NA	NA	NA	NA	NA	2004	NA	NA	NA	NA	NA	Bangladesh	South Asia	NA	Dhaka_B1	3	3.12	27	NA	NA	NA	NA	B1	NA	NA	NA	NA	NA	NA	ctxB1	NA
11511_6_78	CIRS331.4_d-2	ERR425313	NA	NA	NA	NA	NA	NA	NA	NA	Domman et al. NatGen 2018	Domman et al. NatGen 2018	NA	NA	NA	NA	NA	NA	NA	NA	NA	NA	NA	2004	NA	NA	NA	NA	NA	Bangladesh	South Asia	NA	Dhaka_B5	5	5.22	59	NA	NA	NA	NA	B5	NA	NA	NA	NA	NA	NA	ctxB1	NA
11511_6_79	CIRS332.1_d-6	ERR425314	NA	NA	NA	NA	NA	NA	NA	NA	Domman et al. NatGen 2018	Domman et al. NatGen 2018	NA	NA	NA	NA	NA	NA	NA	NA	NA	NA	NA	2004	NA	NA	NA	NA	NA	Bangladesh	South Asia	NA	Dhaka_B5	5	5.22	59	NA	NA	NA	NA	B5	NA	NA	NA	NA	NA	NA	ctxB1	NA
11511_6_80	CIRS332.3_d-3	ERR425315	NA	NA	NA	NA	NA	NA	NA	NA	Domman et al. NatGen 2018	Domman et al. NatGen 2018	NA	NA	NA	NA	NA	NA	NA	NA	NA	NA	NA	2004	NA	NA	NA	NA	NA	Bangladesh	South Asia	NA	Dhaka_B5	5	5.22	59	NA	NA	NA	NA	B5	NA	NA	NA	NA	NA	NA	ctxB1	NA
11511_6_81	CIRS335	ERR425316	NA	NA	NA	NA	NA	NA	NA	NA	Domman et al. NatGen 2018	Domman et al. NatGen 2018	NA	NA	NA	NA	NA	NA	NA	NA	NA	NA	NA	2004	NA	NA	NA	NA	NA	Bangladesh	South Asia	NA	Dhaka_B1	3	3.12	27	NA	NA	NA	NA	B1	NA	NA	NA	NA	NA	NA	ctxB1	NA
11511_6_83	CIRS337	ERR425318	NA	NA	NA	NA	NA	NA	NA	NA	Domman et al. NatGen 2018	Domman et al. NatGen 2018	NA	NA	NA	NA	NA	NA	NA	NA	NA	NA	NA	2005	NA	NA	NA	NA	NA	Bangladesh	South Asia	NA	Dhaka_B5	5	5.22	59	NA	NA	NA	NA	B5	NA	NA	NA	NA	NA	NA	ctxB1	NA
11511_6_84	CIRS337.3_d-2	ERR425319	NA	NA	NA	NA	NA	NA	NA	NA	Domman et al. NatGen 2018	Domman et al. NatGen 2018	NA	NA	NA	NA	NA	NA	NA	NA	NA	NA	NA	2005	NA	NA	NA	NA	NA	Bangladesh	South Asia	NA	Dhaka_B5	5	5.22	59	NA	NA	NA	NA	B5	NA	NA	NA	NA	NA	NA	ctxB1	NA
11511_6_85	CIRS339	ERR425320	NA	NA	NA	NA	NA	NA	NA	NA	Domman et al. NatGen 2018	Domman et al. NatGen 2018	NA	NA	NA	NA	NA	NA	NA	NA	NA	NA	NA	2005	NA	NA	NA	NA	NA	Bangladesh	South Asia	NA	Dhaka_B5	5	5.22	59	NA	NA	NA	NA	B5	NA	NA	NA	NA	NA	NA	ctxB1	NA
11511_6_88	CIRS344	ERR425323	NA	NA	NA	NA	NA	NA	NA	NA	Domman et al. NatGen 2018	Domman et al. NatGen 2018	NA	NA	NA	NA	NA	NA	NA	NA	NA	NA	NA	2005	NA	NA	NA	NA	NA	Bangladesh	South Asia	NA	Dhaka_B5	5	5.22	59	NA	NA	NA	NA	B5	NA	NA	NA	NA	NA	NA	ctxB1	NA
11511_6_89	CIRS344.3_d-7	ERR425324	NA	NA	NA	NA	NA	NA	NA	NA	Domman et al. NatGen 2018	Domman et al. NatGen 2018	NA	NA	NA	NA	NA	NA	NA	NA	NA	NA	NA	2005	NA	NA	NA	NA	NA	Bangladesh	South Asia	NA	Dhaka_B5	5	5.22	59	NA	NA	NA	NA	B5	NA	NA	NA	NA	NA	NA	ctxB1	NA
11511_6_9	CIRS255	ERR425246	NA	NA	NA	NA	NA	NA	NA	NA	Domman et al. NatGen 2018	Domman et al. NatGen 2018	NA	NA	NA	NA	NA	NA	NA	NA	NA	NA	NA	2003	NA	NA	NA	NA	NA	Bangladesh	South Asia	NA	Dhaka_B6	5	5.21	57	NA	NA	NA	NA	B6	NA	NA	NA	NA	NA	NA	ctxB1	NA
11511_6_90	CIRS347	ERR425325	NA	NA	NA	NA	NA	NA	NA	NA	Domman et al. NatGen 2018	Domman et al. NatGen 2018	NA	NA	NA	NA	NA	NA	NA	NA	NA	NA	NA	2005	NA	NA	NA	NA	NA	Bangladesh	South Asia	NA	Dhaka_B5	5	5.22	59	NA	NA	NA	NA	B5	NA	NA	NA	NA	NA	NA	ctxB1	NA
11511_6_92	CIRS362	ERR425327	NA	NA	NA	NA	NA	NA	NA	NA	Domman et al. NatGen 2018	Domman et al. NatGen 2018	NA	NA	NA	NA	NA	NA	NA	NA	NA	NA	NA	2005	NA	NA	NA	NA	NA	Bangladesh	South Asia	NA	Dhaka_B5	5	5.22	59	NA	NA	NA	NA	B5	NA	NA	NA	NA	NA	NA	ctxB1	NA
11511_6_93	CIRS362.2_d-2	ERR425328	NA	NA	NA	NA	NA	NA	NA	NA	Domman et al. NatGen 2018	Domman et al. NatGen 2018	NA	NA	NA	NA	NA	NA	NA	NA	NA	NA	NA	2005	NA	NA	NA	NA	NA	Bangladesh	South Asia	NA	Dhaka_B5	5	5.22	59	NA	NA	NA	NA	B5	NA	NA	NA	NA	NA	NA	ctxB1	NA
11511_6_94	CIRS362.2_d-3	ERR425329	NA	NA	NA	NA	NA	NA	NA	NA	Domman et al. NatGen 2018	Domman et al. NatGen 2018	NA	NA	NA	NA	NA	NA	NA	NA	NA	NA	NA	2005	NA	NA	NA	NA	NA	Bangladesh	South Asia	NA	Dhaka_B5	5	5.22	59	NA	NA	NA	NA	B5	NA	NA	NA	NA	NA	NA	ctxB1	NA
11511_6_95	CIRS362.2_d-4	ERR425330	NA	NA	NA	NA	NA	NA	NA	NA	Domman et al. NatGen 2018	Domman et al. NatGen 2018	NA	NA	NA	NA	NA	NA	NA	NA	NA	NA	NA	2005	NA	NA	NA	NA	NA	Bangladesh	South Asia	NA	Dhaka_B5	5	5.22	59	NA	NA	NA	NA	B5	NA	NA	NA	NA	NA	NA	ctxB1	NA
11511_6_96	CIRS363	ERR425331	NA	NA	NA	NA	NA	NA	NA	NA	Domman et al. NatGen 2018	Domman et al. NatGen 2018	NA	NA	NA	NA	NA	NA	NA	NA	NA	NA	NA	2005	NA	NA	NA	NA	NA	Bangladesh	South Asia	NA	Dhaka_B1	3	3.12	27	NA	NA	NA	NA	B1	NA	NA	NA	NA	NA	NA	ctxB1	NA
11657_1_1	CIRS363.1_d-3	ERR433184	NA	NA	NA	NA	NA	NA	NA	NA	Domman et al. NatGen 2018	Domman et al. NatGen 2018	NA	NA	NA	NA	NA	NA	NA	NA	NA	NA	NA	2005	NA	NA	NA	NA	NA	Bangladesh	South Asia	NA	Dhaka_B5	5	5.22	59	NA	NA	NA	NA	B5	NA	NA	NA	NA	NA	NA	ctxB1	NA
11657_1_10	CIRS192.3(5)_d-4	ERR433192	NA	NA	NA	NA	NA	NA	NA	NA	Domman et al. NatGen 2018	Domman et al. NatGen 2018	NA	NA	NA	NA	NA	NA	NA	NA	NA	NA	NA	2002	NA	NA	NA	NA	NA	Bangladesh	South Asia	NA	Dhaka_B6	5	5.21	57	NA	NA	NA	NA	B6	NA	NA	NA	NA	NA	NA	ctxB1	NA
11657_1_11	CIRS249.3(1)_d-2	ERR433193	NA	NA	NA	NA	NA	NA	NA	NA	Domman et al. NatGen 2018	Domman et al. NatGen 2018	NA	NA	NA	NA	NA	NA	NA	NA	NA	NA	NA	2003	NA	NA	NA	NA	NA	Bangladesh	South Asia	NA	Dhaka_B6	5	5.21	57	NA	NA	NA	NA	B6	NA	NA	NA	NA	NA	NA	ctxB1	NA
11657_1_12	CIRS249.3(2)_d-2	ERR433194	NA	NA	NA	NA	NA	NA	NA	NA	Domman et al. NatGen 2018	Domman et al. NatGen 2018	NA	NA	NA	NA	NA	NA	NA	NA	NA	NA	NA	2003	NA	NA	NA	NA	NA	Bangladesh	South Asia	NA	Dhaka_B6	5	5.21	57	NA	NA	NA	NA	B6	NA	NA	NA	NA	NA	NA	ctxB1	NA
11657_1_13	CIRS249.3(3)_d-2	ERR433195	NA	NA	NA	NA	NA	NA	NA	NA	Domman et al. NatGen 2018	Domman et al. NatGen 2018	NA	NA	NA	NA	NA	NA	NA	NA	NA	NA	NA	2003	NA	NA	NA	NA	NA	Bangladesh	South Asia	NA	Dhaka_B6	5	5.21	57	NA	NA	NA	NA	B6	NA	NA	NA	NA	NA	NA	ctxB1	NA
11657_1_14	CIRS249.3(4)_d-2	ERR433196	NA	NA	NA	NA	NA	NA	NA	NA	Domman et al. NatGen 2018	Domman et al. NatGen 2018	NA	NA	NA	NA	NA	NA	NA	NA	NA	NA	NA	2003	NA	NA	NA	NA	NA	Bangladesh	South Asia	NA	Dhaka_B6	5	5.21	57	NA	NA	NA	NA	B6	NA	NA	NA	NA	NA	NA	ctxB1	NA
11657_1_16	CIRS332.0(1)	ERR433198	NA	NA	NA	NA	NA	NA	NA	NA	Domman et al. NatGen 2018	Domman et al. NatGen 2018	NA	NA	NA	NA	NA	NA	NA	NA	NA	NA	NA	2004	NA	NA	NA	NA	NA	Bangladesh	South Asia	NA	Dhaka_B5	5	5.22	59	NA	NA	NA	NA	B5	NA	NA	NA	NA	NA	NA	ctxB1	NA
11657_1_17	CIRS332.0(2)	ERR433199	NA	NA	NA	NA	NA	NA	NA	NA	Domman et al. NatGen 2018	Domman et al. NatGen 2018	NA	NA	NA	NA	NA	NA	NA	NA	NA	NA	NA	2004	NA	NA	NA	NA	NA	Bangladesh	South Asia	NA	Dhaka_B5	5	5.22	59	NA	NA	NA	NA	B5	NA	NA	NA	NA	NA	NA	ctxB1	NA
11657_1_18	CIRS332.0(3)	ERR433200	NA	NA	NA	NA	NA	NA	NA	NA	Domman et al. NatGen 2018	Domman et al. NatGen 2018	NA	NA	NA	NA	NA	NA	NA	NA	NA	NA	NA	2004	NA	NA	NA	NA	NA	Bangladesh	South Asia	NA	Dhaka_B5	5	5.22	59	NA	NA	NA	NA	B5	NA	NA	NA	NA	NA	NA	ctxB1	NA
11657_1_19	CIRS332.0(4)	ERR433201	NA	NA	NA	NA	NA	NA	NA	NA	Domman et al. NatGen 2018	Domman et al. NatGen 2018	NA	NA	NA	NA	NA	NA	NA	NA	NA	NA	NA	2004	NA	NA	NA	NA	NA	Bangladesh	South Asia	NA	Dhaka_B5	5	5.22	59	NA	NA	NA	NA	B5	NA	NA	NA	NA	NA	NA	ctxB1	NA
11657_1_20	CIRS332.0(5)	ERR433202	NA	NA	NA	NA	NA	NA	NA	NA	Domman et al. NatGen 2018	Domman et al. NatGen 2018	NA	NA	NA	NA	NA	NA	NA	NA	NA	NA	NA	2004	NA	NA	NA	NA	NA	Bangladesh	South Asia	NA	Dhaka_B5	5	5.22	59	NA	NA	NA	NA	B5	NA	NA	NA	NA	NA	NA	ctxB1	NA
11657_1_21	CIRS328.0(1)	ERR433203	NA	NA	NA	NA	NA	NA	NA	NA	Domman et al. NatGen 2018	Domman et al. NatGen 2018	NA	NA	NA	NA	NA	NA	NA	NA	NA	NA	NA	2004	NA	NA	NA	NA	NA	Bangladesh	South Asia	NA	Dhaka_B5	5	5.22	59	NA	NA	NA	NA	B5	NA	NA	NA	NA	NA	NA	ctxB1	NA
11657_1_22	CIRS328.0(2)	ERR433204	NA	NA	NA	NA	NA	NA	NA	NA	Domman et al. NatGen 2018	Domman et al. NatGen 2018	NA	NA	NA	NA	NA	NA	NA	NA	NA	NA	NA	2004	NA	NA	NA	NA	NA	Bangladesh	South Asia	NA	Dhaka_B5	5	5.22	59	NA	NA	NA	NA	B5	NA	NA	NA	NA	NA	NA	ctxB1	NA
11657_1_23	CIRS328.0(3)	ERR433205	NA	NA	NA	NA	NA	NA	NA	NA	Domman et al. NatGen 2018	Domman et al. NatGen 2018	NA	NA	NA	NA	NA	NA	NA	NA	NA	NA	NA	2004	NA	NA	NA	NA	NA	Bangladesh	South Asia	NA	Dhaka_B5	5	5.22	59	NA	NA	NA	NA	B5	NA	NA	NA	NA	NA	NA	ctxB1	NA
11657_1_25	CIRS328.0(5)	ERR433207	NA	NA	NA	NA	NA	NA	NA	NA	Domman et al. NatGen 2018	Domman et al. NatGen 2018	NA	NA	NA	NA	NA	NA	NA	NA	NA	NA	NA	2004	NA	NA	NA	NA	NA	Bangladesh	South Asia	NA	Dhaka_B5	5	5.22	59	NA	NA	NA	NA	B5	NA	NA	NA	NA	NA	NA	ctxB1	NA
11657_1_3	CIRS363.1_d-6	ERR433186	NA	NA	NA	NA	NA	NA	NA	NA	Domman et al. NatGen 2018	Domman et al. NatGen 2018	NA	NA	NA	NA	NA	NA	NA	NA	NA	NA	NA	2005	NA	NA	NA	NA	NA	Bangladesh	South Asia	NA	Dhaka_B5	5	5.22	59	NA	NA	NA	NA	B5	NA	NA	NA	NA	NA	NA	ctxB1	NA
11657_1_4	CIRS363.1_d-7	ERR433187	NA	NA	NA	NA	NA	NA	NA	NA	Domman et al. NatGen 2018	Domman et al. NatGen 2018	NA	NA	NA	NA	NA	NA	NA	NA	NA	NA	NA	2005	NA	NA	NA	NA	NA	Bangladesh	South Asia	NA	Dhaka_B5	5	5.22	59	NA	NA	NA	NA	B5	NA	NA	NA	NA	NA	NA	ctxB1	NA
11657_1_5	CIRS363.3_d-3	ERR433188	NA	NA	NA	NA	NA	NA	NA	NA	Domman et al. NatGen 2018	Domman et al. NatGen 2018	NA	NA	NA	NA	NA	NA	NA	NA	NA	NA	NA	2005	NA	NA	NA	NA	NA	Bangladesh	South Asia	NA	Dhaka_B5	5	5.22	59	NA	NA	NA	NA	B5	NA	NA	NA	NA	NA	NA	ctxB1	NA
11657_1_6	CIRS192.3(1)_d-4	ERR433189	NA	NA	NA	NA	NA	NA	NA	NA	Domman et al. NatGen 2018	Domman et al. NatGen 2018	NA	NA	NA	NA	NA	NA	NA	NA	NA	NA	NA	2002	NA	NA	NA	NA	NA	Bangladesh	South Asia	NA	Dhaka_B6	5	5.21	57	NA	NA	NA	NA	B6	NA	NA	NA	NA	NA	NA	ctxB1	NA
11657_1_7	CIRS192.3(2)_d-4	ERR433190	NA	NA	NA	NA	NA	NA	NA	NA	Domman et al. NatGen 2018	Domman et al. NatGen 2018	NA	NA	NA	NA	NA	NA	NA	NA	NA	NA	NA	2002	NA	NA	NA	NA	NA	Bangladesh	South Asia	NA	Dhaka_B6	5	5.21	57	NA	NA	NA	NA	B6	NA	NA	NA	NA	NA	NA	ctxB1	NA
11657_1_9	CIRS192.3(4)_d-4	ERR433191	NA	NA	NA	NA	NA	NA	NA	NA	Domman et al. NatGen 2018	Domman et al. NatGen 2018	NA	NA	NA	NA	NA	NA	NA	NA	NA	NA	NA	2002	NA	NA	NA	NA	NA	Bangladesh	South Asia	NA	Dhaka_B6	5	5.21	57	NA	NA	NA	NA	B6	NA	NA	NA	NA	NA	NA	ctxB1	NA
11791_1_1	CIRS300	ERR438775	NA	NA	NA	NA	NA	NA	NA	NA	Domman et al. NatGen 2018	Domman et al. NatGen 2018	NA	NA	NA	NA	NA	NA	NA	NA	NA	NA	NA	2004	NA	NA	NA	NA	NA	Bangladesh	South Asia	NA	Dhaka_B1	3	3.12	27	NA	NA	NA	NA	B1	NA	NA	NA	NA	NA	NA	ctxB1	NA
11791_4_75	CIRS106	ERR438776	NA	NA	NA	NA	NA	NA	NA	NA	Domman et al. NatGen 2018	Domman et al. NatGen 2018	NA	NA	NA	NA	NA	NA	NA	NA	NA	NA	NA	2002	NA	NA	NA	NA	NA	Bangladesh	South Asia	NA	Dhaka_B6	5	5.21	56	NA	NA	NA	NA	B6	NA	NA	NA	NA	NA	NA	ctxB1	NA
11791_4_76	CIRS126.2_d-5	ERR438777	NA	NA	NA	NA	NA	NA	NA	NA	Domman et al. NatGen 2018	Domman et al. NatGen 2018	NA	NA	NA	NA	NA	NA	NA	NA	NA	NA	NA	2002	NA	NA	NA	NA	NA	Bangladesh	South Asia	O139	Dhaka_B4	2		7	NA	NA	NA	NA	B4	NA	NA	NA	NA	NA	NA	ctxB5	NA
11791_4_77	CIRS138	ERR438778	NA	NA	NA	NA	NA	NA	NA	NA	Domman et al. NatGen 2018	Domman et al. NatGen 2018	NA	NA	NA	NA	NA	NA	NA	NA	NA	NA	NA	2002	NA	NA	NA	NA	NA	Bangladesh	South Asia	NA	Dhaka_B1	3	3.12	27	NA	NA	NA	NA	B1	NA	NA	NA	NA	NA	NA	ctxB1	NA
11791_4_78	CIRS191.3_d-2	ERR438779	NA	NA	NA	NA	NA	NA	NA	NA	Domman et al. NatGen 2018	Domman et al. NatGen 2018	NA	NA	NA	NA	NA	NA	NA	NA	NA	NA	NA	2002	NA	NA	NA	NA	NA	Bangladesh	South Asia	O139	Dhaka_B3	2		10	NA	NA	NA	NA	B3	NA	NA	NA	NA	NA	NA	ctxB4	NA
11791_4_79	CIRS206	ERR438780	NA	NA	NA	NA	NA	NA	NA	NA	Domman et al. NatGen 2018	Domman et al. NatGen 2018	NA	NA	NA	NA	NA	NA	NA	NA	NA	NA	NA	2003	NA	NA	NA	NA	NA	Bangladesh	South Asia	NA	Dhaka_B6	5	5.21	57	NA	NA	NA	NA	B6	NA	NA	NA	NA	NA	NA	ctxB1	NA
11791_4_80	CIRS208.3_d-6	ERR438781	NA	NA	NA	NA	NA	NA	NA	NA	Domman et al. NatGen 2018	Domman et al. NatGen 2018	NA	NA	NA	NA	NA	NA	NA	NA	NA	NA	NA	2003	NA	NA	NA	NA	NA	Bangladesh	South Asia	NA	Dhaka_B6	5	5.21	57	NA	NA	NA	NA	B6	NA	NA	NA	NA	NA	NA	ctxB1	NA
11791_4_81	CIRS253.2_d-2	ERR438782	NA	NA	NA	NA	NA	NA	NA	NA	Domman et al. NatGen 2018	Domman et al. NatGen 2018	NA	NA	NA	NA	NA	NA	NA	NA	NA	NA	NA	2003	NA	NA	NA	NA	NA	Bangladesh	South Asia	NA	Dhaka_B1	3	3.12	27	NA	NA	NA	NA	B1	NA	NA	NA	NA	NA	NA	ctxB1	NA
11791_4_82	CIRS272.6_d-3	ERR438783	NA	NA	NA	NA	NA	NA	NA	NA	Domman et al. NatGen 2018	Domman et al. NatGen 2018	NA	NA	NA	NA	NA	NA	NA	NA	NA	NA	NA	2003	NA	NA	NA	NA	NA	Bangladesh	South Asia	NA	Dhaka_B1	3	3.12	27	NA	NA	NA	NA	B1	NA	NA	NA	NA	NA	NA	ctxB1	NA
11791_4_84	CIRS192.3(3)_d-4	ERR438785	NA	NA	NA	NA	NA	NA	NA	NA	Domman et al. NatGen 2018	Domman et al. NatGen 2018	NA	NA	NA	NA	NA	NA	NA	NA	NA	NA	NA	2002	NA	NA	NA	NA	NA	Bangladesh	South Asia	NA	Dhaka_B6	5	5.21	57	NA	NA	NA	NA	B6	NA	NA	NA	NA	NA	NA	ctxB1	NA
12005_1_11	H_3687	ERR466829	NA	NA	NA	NA	NA	NA	NA	NA	Domman et al. Science 2017	Domman et al. Science 2017	NA	NA	NA	NA	NA	NA	NA	NA	NA	NA	NA	2013	NA	NA	NA	NA	NA	Mexico	South America	LAT3	NA	3	3.11	23	NA	LAT3	NA	NA	NA	NA	NA	NA	NA	Ogawa	NA	ctxB7	NA
12005_1_12	H_3848	ERR466830	NA	NA	NA	NA	NA	NA	NA	NA	Domman et al. Science 2017	Domman et al. Science 2017	NA	NA	NA	NA	NA	NA	NA	NA	NA	NA	NA	2013	NA	NA	NA	NA	NA	Mexico	South America	LAT3	NA	3	3.11	23	NA	LAT3	NA	NA	NA	NA	NA	NA	NA	Ogawa	NA	ctxB7	NA
12005_1_13	H_4073	ERR466831	NA	NA	NA	NA	NA	NA	NA	NA	Domman et al. Science 2017	Domman et al. Science 2017	NA	NA	NA	NA	NA	NA	NA	NA	NA	NA	NA	2013	NA	NA	NA	NA	NA	Mexico	South America	LAT3	NA	3	3.11	23	NA	LAT3	NA	NA	NA	NA	NA	NA	NA	Ogawa	NA	ctxB7	NA
12005_1_14	H_4079	ERR466832	NA	NA	NA	NA	NA	NA	NA	NA	Domman et al. Science 2017	Domman et al. Science 2017	NA	NA	NA	NA	NA	NA	NA	NA	NA	NA	NA	2013	NA	NA	NA	NA	NA	Mexico	South America	LAT3	NA	3	3.11	23	NA	LAT3	NA	NA	NA	NA	NA	NA	NA	Ogawa	NA	ctxB7	NA
12005_1_15	H_4080	ERR466833	NA	NA	NA	NA	NA	NA	NA	NA	Domman et al. Science 2017	Domman et al. Science 2017	NA	NA	NA	NA	NA	NA	NA	NA	NA	NA	NA	2013	NA	NA	NA	NA	NA	Mexico	South America	LAT3	NA	3	3.11	23	NA	LAT3	NA	NA	NA	NA	NA	NA	NA	Ogawa	NA	ctxB7	NA
12005_1_16	H_4084	ERR466834	NA	NA	NA	NA	NA	NA	NA	NA	Domman et al. Science 2017	Domman et al. Science 2017	NA	NA	NA	NA	NA	NA	NA	NA	NA	NA	NA	2013	NA	NA	NA	NA	NA	Mexico	South America	LAT3	NA	3	3.11	23	NA	LAT3	NA	NA	NA	NA	NA	NA	NA	Ogawa	NA	ctxB7	NA
12005_1_17	H_4090	ERR466835	NA	NA	NA	NA	NA	NA	NA	NA	Domman et al. Science 2017	Domman et al. Science 2017	NA	NA	NA	NA	NA	NA	NA	NA	NA	NA	NA	2013	NA	NA	NA	NA	NA	Mexico	South America	LAT3	NA	3	3.11	23	NA	LAT3	NA	NA	NA	NA	NA	NA	NA	Ogawa	NA	ctxB7	NA
12005_1_18	H_4091	ERR466836	NA	NA	NA	NA	NA	NA	NA	NA	Domman et al. Science 2017	Domman et al. Science 2017	NA	NA	NA	NA	NA	NA	NA	NA	NA	NA	NA	2013	NA	NA	NA	NA	NA	Mexico	South America	LAT3	NA	3	3.11	23	NA	LAT3	NA	NA	NA	NA	NA	NA	NA	Ogawa	NA	ctxB7	NA
12005_1_19	H_4110	ERR466837	NA	NA	NA	NA	NA	NA	NA	NA	Domman et al. Science 2017	Domman et al. Science 2017	NA	NA	NA	NA	NA	NA	NA	NA	NA	NA	NA	2013	NA	NA	NA	NA	NA	Mexico	South America	LAT3	NA	3	3.11	23	NA	LAT3	NA	NA	NA	NA	NA	NA	NA	Ogawa	NA	ctxB7	NA
12005_1_20	H_4127	ERR466838	NA	NA	NA	NA	NA	NA	NA	NA	Domman et al. Science 2017	Domman et al. Science 2017	NA	NA	NA	NA	NA	NA	NA	NA	NA	NA	NA	2013	NA	NA	NA	NA	NA	Mexico	South America	LAT3	NA	3	3.11	23	NA	LAT3	NA	NA	NA	NA	NA	NA	NA	Ogawa	NA	ctxB7	NA
12014_1_21	H_4132	ERR466839	NA	NA	NA	NA	NA	NA	NA	NA	Domman et al. Science 2017	Domman et al. Science 2017	NA	NA	NA	NA	NA	NA	NA	NA	NA	NA	NA	2013	NA	NA	NA	NA	NA	Mexico	South America	LAT3	NA	3	3.11	23	NA	LAT3	NA	NA	NA	NA	NA	NA	NA	Ogawa	NA	ctxB7	NA
12014_1_22	H_4214	ERR466840	NA	NA	NA	NA	NA	NA	NA	NA	Domman et al. Science 2017	Domman et al. Science 2017	NA	NA	NA	NA	NA	NA	NA	NA	NA	NA	NA	2013	NA	NA	NA	NA	NA	Mexico	South America	LAT3	NA	3	3.11	23	NA	LAT3	NA	NA	NA	NA	NA	NA	NA	Ogawa	NA	ctxB7	NA
12014_1_23	H_4215	ERR466841	NA	NA	NA	NA	NA	NA	NA	NA	Domman et al. Science 2017	Domman et al. Science 2017	NA	NA	NA	NA	NA	NA	NA	NA	NA	NA	NA	2013	NA	NA	NA	NA	NA	Mexico	South America	LAT3	NA	3	3.11	23	NA	LAT3	NA	NA	NA	NA	NA	NA	NA	Ogawa	NA	ctxB7	NA
12014_1_24	H_4222	ERR466842	NA	NA	NA	NA	NA	NA	NA	NA	Domman et al. Science 2017	Domman et al. Science 2017	NA	NA	NA	NA	NA	NA	NA	NA	NA	NA	NA	2013	NA	NA	NA	NA	NA	Mexico	South America	LAT3	NA	3	3.11	23	NA	LAT3	NA	NA	NA	NA	NA	NA	NA	Ogawa	NA	ctxB7	NA
12014_1_25	H_4269	ERR466843	NA	NA	NA	NA	NA	NA	NA	NA	Domman et al. Science 2017	Domman et al. Science 2017	NA	NA	NA	NA	NA	NA	NA	NA	NA	NA	NA	2013	NA	NA	NA	NA	NA	Mexico	South America	LAT3	NA	3	3.11	23	NA	LAT3	NA	NA	NA	NA	NA	NA	NA	Ogawa	NA	ctxB7	NA
12014_1_26	H_4270	ERR466844	NA	NA	NA	NA	NA	NA	NA	NA	Domman et al. Science 2017	Domman et al. Science 2017	NA	NA	NA	NA	NA	NA	NA	NA	NA	NA	NA	2013	NA	NA	NA	NA	NA	Mexico	South America	LAT3	NA	3	3.11	23	NA	LAT3	NA	NA	NA	NA	NA	NA	NA	Ogawa	NA	ctxB7	NA
12014_1_27	H_4272	ERR466845	NA	NA	NA	NA	NA	NA	NA	NA	Domman et al. Science 2017	Domman et al. Science 2017	NA	NA	NA	NA	NA	NA	NA	NA	NA	NA	NA	2013	NA	NA	NA	NA	NA	Mexico	South America	LAT3	NA	3	3.11	23	NA	LAT3	NA	NA	NA	NA	NA	NA	NA	Ogawa	NA	ctxB7	NA
12014_1_28	H_4412	ERR466846	NA	NA	NA	NA	NA	NA	NA	NA	Domman et al. Science 2017	Domman et al. Science 2017	NA	NA	NA	NA	NA	NA	NA	NA	NA	NA	NA	2013	NA	NA	NA	NA	NA	Mexico	South America	LAT3	NA	3	3.11	23	NA	LAT3	NA	NA	NA	NA	NA	NA	NA	Ogawa	NA	ctxB7	NA
12014_1_29	H_4451	ERR466847	NA	NA	NA	NA	NA	NA	NA	NA	Domman et al. Science 2017	Domman et al. Science 2017	NA	NA	NA	NA	NA	NA	NA	NA	NA	NA	NA	2013	NA	NA	NA	NA	NA	Mexico	South America	LAT3	NA	3	3.11	23	NA	LAT3	NA	NA	NA	NA	NA	NA	NA	Ogawa	NA	ctxB7	NA
12014_1_30	H_4583	ERR466848	NA	NA	NA	NA	NA	NA	NA	NA	Domman et al. Science 2017	Domman et al. Science 2017	NA	NA	NA	NA	NA	NA	NA	NA	NA	NA	NA	2013	NA	NA	NA	NA	NA	Mexico	South America	LAT3	NA	3	3.11	23	NA	LAT3	NA	NA	NA	NA	NA	NA	NA	Ogawa	NA	ctxB7	NA
12022_1_31	H_4584	ERR471120	NA	NA	NA	NA	NA	NA	NA	NA	Domman et al. Science 2017	Domman et al. Science 2017	NA	NA	NA	NA	NA	NA	NA	NA	NA	NA	NA	2013	NA	NA	NA	NA	NA	Mexico	South America	LAT3	NA	3	3.11	23	NA	LAT3	NA	NA	NA	NA	NA	NA	NA	Ogawa	NA	ctxB7	NA
12022_1_32	H_4659	ERR471121	NA	NA	NA	NA	NA	NA	NA	NA	Domman et al. Science 2017	Domman et al. Science 2017	NA	NA	NA	NA	NA	NA	NA	NA	NA	NA	NA	2013	NA	NA	NA	NA	NA	Mexico	South America	LAT3	NA	3	3.11	23	NA	LAT3	NA	NA	NA	NA	NA	NA	NA	Ogawa	NA	ctxB7	NA
12022_1_33	H_5165	ERR471122	NA	NA	NA	NA	NA	NA	NA	NA	Domman et al. Science 2017	Domman et al. Science 2017	NA	NA	NA	NA	NA	NA	NA	NA	NA	NA	NA	2013	NA	NA	NA	NA	NA	Mexico	South America	LAT3	NA	3	3.11	23	NA	LAT3	NA	NA	NA	NA	NA	NA	NA	Ogawa	NA	ctxB7	NA
12022_1_34	H_5169	ERR471123	NA	NA	NA	NA	NA	NA	NA	NA	Domman et al. Science 2017	Domman et al. Science 2017	NA	NA	NA	NA	NA	NA	NA	NA	NA	NA	NA	2013	NA	NA	NA	NA	NA	Mexico	South America	LAT3	NA	3	3.11	23	NA	LAT3	NA	NA	NA	NA	NA	NA	NA	Ogawa	NA	ctxB7	NA
12022_1_35	H_5813	ERR471124	NA	NA	NA	NA	NA	NA	NA	NA	Domman et al. Science 2017	Domman et al. Science 2017	NA	NA	NA	NA	NA	NA	NA	NA	NA	NA	NA	2013	NA	NA	NA	NA	NA	Mexico	South America	LAT3	NA	3	3.11	23	NA	LAT3	NA	NA	NA	NA	NA	NA	NA	Ogawa	NA	ctxB7	NA
12022_1_36	H_5911	ERR471125	NA	NA	NA	NA	NA	NA	NA	NA	Domman et al. Science 2017	Domman et al. Science 2017	NA	NA	NA	NA	NA	NA	NA	NA	NA	NA	NA	2013	NA	NA	NA	NA	NA	Mexico	South America	LAT3	NA	3	3.11	23	NA	LAT3	NA	NA	NA	NA	NA	NA	NA	Ogawa	NA	ctxB7	NA
12022_1_37	H_5912	ERR471126	NA	NA	NA	NA	NA	NA	NA	NA	Domman et al. Science 2017	Domman et al. Science 2017	NA	NA	NA	NA	NA	NA	NA	NA	NA	NA	NA	2013	NA	NA	NA	NA	NA	Mexico	South America	LAT3	NA	3	3.11	23	NA	LAT3	NA	NA	NA	NA	NA	NA	NA	Ogawa	NA	ctxB7	NA
12022_1_38	H_6151	ERR471127	NA	NA	NA	NA	NA	NA	NA	NA	Domman et al. Science 2017	Domman et al. Science 2017	NA	NA	NA	NA	NA	NA	NA	NA	NA	NA	NA	2013	NA	NA	NA	NA	NA	Mexico	South America	LAT3	NA	3	3.11	23	NA	LAT3	NA	NA	NA	NA	NA	NA	NA	Ogawa	NA	ctxB7	NA
12022_1_39	H_6152	ERR471128	NA	NA	NA	NA	NA	NA	NA	NA	Domman et al. Science 2017	Domman et al. Science 2017	NA	NA	NA	NA	NA	NA	NA	NA	NA	NA	NA	2013	NA	NA	NA	NA	NA	Mexico	South America	LAT3	NA	3	3.11	23	NA	LAT3	NA	NA	NA	NA	NA	NA	NA	Ogawa	NA	ctxB7	NA
12022_1_40	H_6153	ERR471129	NA	NA	NA	NA	NA	NA	NA	NA	Domman et al. Science 2017	Domman et al. Science 2017	NA	NA	NA	NA	NA	NA	NA	NA	NA	NA	NA	2013	NA	NA	NA	NA	NA	Mexico	South America	LAT3	NA	3	3.11	23	NA	LAT3	NA	NA	NA	NA	NA	NA	NA	Ogawa	NA	ctxB7	NA
121_L008_R1	NA	ERS1938079	NA	NA	NA	121_L008_R1	NA	NA	NA	S121	Garrine et al. PLoS Neglect Trop Dis 2017	Weill et al. Science 2017	NA	NA	NA	NA	NA	NA	NA	NA	NA	NA	NA	2003	NA	NA	NA	NA	NA	Mozambique	Southern Africa	T11/AFR11	NA	3	3.10	22	/	NA	T11	3_Bangladesh_China_Haiti_1999-2010	NA	NA	NA	NA	NA	NA	wild type	O1	ctxB1
12941_1_10	Extract_07	ERR568411	NA	NA	NA	NA	NA	NA	NA	NA	Chowdhury et al. PLoS NTD 2015	Domman et al. NatGen 2018	NA	NA	NA	NA	NA	NA	NA	NA	NA	NA	NA	1993	NA	NA	NA	NA	NA	Bangladesh	South Asia	NA	NA	2		13	NA	NA	NA	NA	NA	NA	NA	NA	NA	NA	NA	ctxB3	NA
12941_1_11	Extract_08	ERR568412	NA	NA	NA	NA	NA	NA	NA	NA	Chowdhury et al. PLoS NTD 2015	Domman et al. NatGen 2018	NA	NA	NA	NA	NA	NA	NA	NA	NA	NA	NA	1993	NA	NA	NA	NA	NA	Bangladesh	South Asia	NA	NA	2		13	NA	NA	NA	NA	NA	NA	NA	NA	NA	NA	NA	ctxB3	NA
12941_1_12	Extract_09	ERR568413	NA	NA	NA	NA	NA	NA	NA	NA	Chowdhury et al. PLoS NTD 2015	Domman et al. NatGen 2018	NA	NA	NA	NA	NA	NA	NA	NA	NA	NA	NA	2002	NA	NA	NA	NA	NA	Bangladesh	South Asia	NA	NA	2		8	NA	NA	NA	NA	NA	NA	NA	NA	NA	NA	NA	ctxB5	NA
12941_1_13	Extract_10	ERR568414	NA	NA	NA	NA	NA	NA	NA	NA	Chowdhury et al. PLoS NTD 2015	Domman et al. NatGen 2018	NA	NA	NA	NA	NA	NA	NA	NA	NA	NA	NA	2002	NA	NA	NA	NA	NA	Bangladesh	South Asia	NA	NA	2		8	NA	NA	NA	NA	NA	NA	NA	NA	NA	NA	NA	ctxB5	NA
12941_1_14	Extract_11	ERR568415	NA	NA	NA	NA	NA	NA	NA	NA	Chowdhury et al. PLoS NTD 2015	Domman et al. NatGen 2018	NA	NA	NA	NA	NA	NA	NA	NA	NA	NA	NA	2002	NA	NA	NA	NA	NA	Bangladesh	South Asia	NA	NA	2		8	NA	NA	NA	NA	NA	NA	NA	NA	NA	NA	NA	ctxB5	NA
12941_1_15	Extract_12	ERR568416	NA	NA	NA	NA	NA	NA	NA	NA	Chowdhury et al. PLoS NTD 2015	Domman et al. NatGen 2018	NA	NA	NA	NA	NA	NA	NA	NA	NA	NA	NA	2002	NA	NA	NA	NA	NA	Bangladesh	South Asia	NA	NA	2		8	NA	NA	NA	NA	NA	NA	NA	NA	NA	NA	NA	ctxB5	NA
12941_1_5	Extract_02	ERR568406	NA	NA	NA	NA	NA	NA	NA	NA	Chowdhury et al. PLoS NTD 2015	Domman et al. NatGen 2018	NA	NA	NA	NA	NA	NA	NA	NA	NA	NA	NA	2014	NA	NA	NA	NA	NA	Bangladesh	South Asia	NA	NA	2		8	NA	NA	NA	NA	NA	NA	NA	NA	NA	NA	NA	ctxB5	NA
12941_1_6	Extract_03	ERR568407	NA	NA	NA	NA	NA	NA	NA	NA	Chowdhury et al. PLoS NTD 2015	Domman et al. NatGen 2018	NA	NA	NA	NA	NA	NA	NA	NA	NA	NA	NA	2013	NA	NA	NA	NA	NA	Bangladesh	South Asia	NA	NA	2		8	NA	NA	NA	NA	NA	NA	NA	NA	NA	NA	NA	ctxB5	NA
12941_1_7	Extract_04	ERR568408	NA	NA	NA	NA	NA	NA	NA	NA	Chowdhury et al. PLoS NTD 2015	Domman et al. NatGen 2018	NA	NA	NA	NA	NA	NA	NA	NA	NA	NA	NA	2014	NA	NA	NA	NA	NA	Bangladesh	South Asia	NA	NA	2		8	NA	NA	NA	NA	NA	NA	NA	NA	NA	NA	NA	ctxB5	NA
12941_1_8	Extract_05	ERR568409	NA	NA	NA	NA	NA	NA	NA	NA	Chowdhury et al. PLoS NTD 2015	Domman et al. NatGen 2018	NA	NA	NA	NA	NA	NA	NA	NA	NA	NA	NA	1993	NA	NA	NA	NA	NA	Bangladesh	South Asia	NA	NA	2		13	NA	NA	NA	NA	NA	NA	NA	NA	NA	NA	NA	ctxB3	NA
12941_1_9	Extract_06	ERR568410	NA	NA	NA	NA	NA	NA	NA	NA	Chowdhury et al. PLoS NTD 2015	Domman et al. NatGen 2018	NA	NA	NA	NA	NA	NA	NA	NA	NA	NA	NA	1993	NA	NA	NA	NA	NA	Bangladesh	South Asia	NA	NA	2		13	NA	NA	NA	NA	NA	NA	NA	NA	NA	NA	NA	ctxB3	NA
12971_4_1	NA	ERR572514	NA	NA	NA	12971_4#1	NA	NA	NA	L1	Weill et al. Science 2017	Weill et al. Science 2017	Human	NA	NA	NA	NA	NA	NA	NA	NA	NA	NA	2009	NA	NA	NA	NA	NA	Democratic Republic of the Congo	Central Africa	T10/AFR10	NA	7		87	/	NA	T10	3_EastAfrica_thenMadagascar_1998-2009	NA	NA	NA	NA	NA	NA	Deletion TGTAC (nt 24-28); frameshift after N7; then STOP	O1	ctxB1
12971_4_25	NA	ERR572538	NA	NA	NA	12971_4#25	NA	NA	NA	L78	Weill et al. Science 2017	Weill et al. Science 2017	Human	NA	NA	NA	NA	NA	NA	NA	NA	NA	NA	2009	NA	NA	NA	NA	NA	Democratic Republic of the Congo	Central Africa	T10/AFR10	NA	7		89	/	NA	T10	3_EastAfrica_thenMadagascar_1998-2009	NA	NA	NA	NA	NA	NA	wild type	O1	ctxB1
12971_4_35	NA	ERR572548	NA	NA	NA	12971_4#35	NA	NA	NA	L184	Weill et al. Science 2017	Weill et al. Science 2017	NA	NA	NA	NA	NA	NA	NA	NA	NA	NA	NA	2012	NA	NA	NA	NA	NA	Democratic Republic of the Congo	Central Africa	T10/AFR10	NA	7		77	/	NA	T10	3_EastAfrica_thenMadagascar_1998-2009	NA	NA	NA	NA	NA	NA	Deletion TGTAC (nt 24-28); frameshift after N7; then STOP	O1	ctxB1
12971_4_46	L363	ERR572559	NA	NA	NA	NA	NA	NA	NA	NA	Weill et al submitted	Domman et al. Science 2017	NA	NA	NA	NA	NA	NA	NA	NA	NA	NA	NA	2013	NA	NA	NA	NA	NA	Democratic Republic of the Congo	Central Africa	NA	NA	7		89	NA	/	NA	NA	NA	NA	NA	NA	NA	Inaba	NA	ctxB1	NA
12971_4_50	NA	ERR572563	NA	NA	NA	12971_4#50	NA	NA	NA	L372	Weill et al. Science 2017	Weill et al. Science 2017	Human	NA	NA	NA	NA	NA	NA	NA	NA	NA	NA	2013	NA	NA	NA	NA	NA	Democratic Republic of the Congo	Central Africa	T10/AFR10	NA	7		86	/	NA	T10	3_EastAfrica_thenMadagascar_1998-2009	NA	NA	NA	NA	NA	NA	Deletion TGTAC (nt 24-28); frameshift after N7; then STOP	O1	ctxB1
12971_4_58	NA	ERR572571	NA	NA	NA	12971_4#58	NA	NA	NA	L387	Weill et al. Science 2017	Weill et al. Science 2017	Human	NA	NA	NA	NA	NA	NA	NA	NA	NA	NA	2010	NA	NA	NA	NA	NA	Togo	West Africa	T9/AFR9	NA	7		78	/	NA	T9	3_WestAfrica_thenCentralAfricaInaba94-98	NA	NA	NA	NA	NA	NA	wild type	O1	ctxB1
12971_4_59	NA	ERR572572	NA	NA	NA	12971_4#59	NA	NA	NA	L388	Weill et al. Science 2017	Weill et al. Science 2017	Human	NA	NA	NA	NA	NA	NA	NA	NA	NA	NA	2010	NA	NA	NA	NA	NA	Togo	West Africa	T9/AFR9	NA	7		78	/	NA	T9	3_WestAfrica_thenCentralAfricaInaba94-98	NA	NA	NA	NA	NA	NA	wild type	O1	ctxB1
12971_4_61	NA	ERR572574	NA	NA	NA	12971_4#61	NA	NA	NA	L390	Weill et al. Science 2017	Weill et al. Science 2017	Human	NA	NA	NA	NA	NA	NA	NA	NA	NA	NA	2010	NA	NA	NA	NA	NA	Togo	West Africa	T9/AFR9	NA	7		78	/	NA	T9	3_WestAfrica_thenCentralAfricaInaba94-98	NA	NA	NA	NA	NA	NA	wild type	O1	ctxB1
12971_4_67	NA	ERR572580	NA	NA	NA	12971_4#67	NA	NA	NA	L397	Weill et al. Science 2017	Weill et al. Science 2017	Human	NA	NA	NA	NA	NA	NA	NA	NA	NA	NA	2010	NA	NA	NA	NA	NA	Togo	West Africa	T12/AFR12	NA	3	3.13	31	/	NA	T12	3_Bangladesh_China_Haiti_1999-2010	NA	NA	NA	NA	NA	NA	wild type	O1	ctxB7
12971_4_69	NA	ERR572582	NA	NA	NA	12971_4#69	NA	NA	NA	L399	Weill et al. Science 2017	Weill et al. Science 2017	Human	NA	NA	NA	NA	NA	NA	NA	NA	NA	NA	2011	NA	NA	NA	NA	NA	Togo	West Africa	T9/AFR9	NA	7		78	/	NA	T9	3_WestAfrica_thenCentralAfricaInaba94-98	NA	NA	NA	NA	NA	NA	wild type	O1	ctxB1
12971_4_72	NA	ERR572585	NA	NA	NA	12971_4#72	NA	NA	NA	L403	Weill et al. Science 2017	Weill et al. Science 2017	Human	NA	NA	NA	NA	NA	NA	NA	NA	NA	NA	2011	NA	NA	NA	NA	NA	Togo	West Africa	T12/AFR12	NA	3	3.13	31	/	NA	T12	3_Bangladesh_China_Haiti_1999-2010	NA	NA	NA	NA	NA	NA	wild type	O1	ctxB7
12971_4_76	L408	ERR572589	NA	NA	NA	NA	NA	NA	NA	NA	Weill et al submitted	Domman et al. Science 2017	NA	NA	NA	NA	NA	NA	NA	NA	NA	NA	NA	2011	NA	NA	NA	NA	NA	Togo	West Africa	NA	NA	3	3.13	31	NA	/	NA	NA	NA	NA	NA	NA	NA	Unknown	NA	ctxB7	NA
12971_4_77	NA	ERR572590	NA	NA	NA	12971_4#77	NA	NA	NA	L410	Weill et al. Science 2017	Weill et al. Science 2017	Human	NA	NA	NA	NA	NA	NA	NA	NA	NA	NA	2012	NA	NA	NA	NA	NA	Togo	West Africa	T12/AFR12	NA	3	3.13	31	/	NA	T12	3_Bangladesh_China_Haiti_1999-2010	NA	NA	NA	NA	NA	NA	wild type	O1	ctxB7
12971_4_79	NA	ERR572592	NA	NA	NA	12971_4#79	NA	NA	NA	L413	Weill et al. Science 2017	Weill et al. Science 2017	Human	NA	NA	NA	NA	NA	NA	NA	NA	NA	NA	2012	NA	NA	NA	NA	NA	Togo	West Africa	T12/AFR12	NA	3	3.13	31	/	NA	T12	3_Bangladesh_China_Haiti_1999-2010	NA	NA	NA	NA	NA	NA	wild type	O1	ctxB7
12971_6_74	NA	ERR572756	NA	NA	NA	12971_6#74	NA	NA	NA	L283	Weill et al. Science 2017	Weill et al. Science 2017	Human	NA	NA	NA	NA	NA	NA	NA	NA	NA	NA	2008	NA	NA	NA	NA	NA	Democratic Republic of the Congo	Central Africa	T10/AFR10	NA	7		87	/	NA	T10	3_EastAfrica_thenMadagascar_1998-2009	NA	NA	NA	NA	NA	NA	Deletion TGTAC (nt 24-28); frameshift after N7; then STOP	O1	ctxB1
12971_6_75	NA	ERR572757	NA	NA	NA	12971_6#75	NA	NA	NA	L284	Weill et al. Science 2017	Weill et al. Science 2017	Human	NA	NA	NA	NA	NA	NA	NA	NA	NA	NA	2008	NA	NA	NA	NA	NA	Democratic Republic of the Congo	Central Africa	T10/AFR10	NA	7		89	/	NA	T10	3_EastAfrica_thenMadagascar_1998-2009	NA	NA	NA	NA	NA	NA	wild type	O1	ctxB1
12971_7_10	NA	ERR572772	NA	NA	NA	12971_7#10	NA	NA	NA	L300	Weill et al. Science 2017	Weill et al. Science 2017	Human	NA	NA	NA	NA	NA	NA	NA	NA	NA	NA	2011	NA	NA	NA	NA	NA	Democratic Republic of the Congo	Central Africa	T10/AFR10	NA	7		77	/	NA	T10	3_EastAfrica_thenMadagascar_1998-2009	NA	NA	NA	NA	NA	NA	Deletion TGTAC (nt 24-28); frameshift after N7; then STOP	O1	ctxB1
12971_7_19	NA	ERR572781	NA	NA	NA	12971_7#19	NA	NA	NA	L310	Weill et al. Science 2017	Weill et al. Science 2017	Human	NA	NA	NA	NA	NA	NA	NA	NA	NA	NA	2011	NA	NA	NA	NA	NA	Democratic Republic of the Congo	Central Africa	T10/AFR10	NA	7		77	/	NA	T10	3_EastAfrica_thenMadagascar_1998-2009	NA	NA	NA	NA	NA	NA	Deletion TGTAC (nt 24-28); frameshift after N7; then STOP	O1	ctxB1
12971_7_45	NA	ERR572807	NA	NA	NA	12971_7#45	NA	NA	NA	L339	Weill et al. Science 2017	Weill et al. Science 2017	Human	NA	NA	NA	NA	NA	NA	NA	NA	NA	NA	2012	NA	NA	NA	NA	NA	Democratic Republic of the Congo	Central Africa	T10/AFR10	NA	7		77	/	NA	T10	3_EastAfrica_thenMadagascar_1998-2009	NA	NA	NA	NA	NA	NA	Deletion TGTAC (nt 24-28); frameshift after N7; then STOP	O1	ctxB1
12971_7_48	L342	ERR572810	NA	NA	NA	NA	NA	NA	NA	NA	Weill et al submitted	Domman et al. Science 2017	NA	NA	NA	NA	NA	NA	NA	NA	NA	NA	NA	2001	NA	NA	NA	NA	NA	Democratic Republic of the Congo	Central Africa	NA	NA	7		87	NA	/	NA	NA	NA	NA	NA	NA	NA	Unknown	NA	ctxB1	NA
12971_7_59	NA	ERR572821	NA	NA	NA	12971_7#59	NA	NA	NA	L354	Weill et al. Science 2017	Weill et al. Science 2017	Human	NA	NA	NA	NA	NA	NA	NA	NA	NA	NA	2011	NA	NA	NA	NA	NA	Democratic Republic of the Congo	Central Africa	T10/AFR10	NA	7		86	/	NA	T10	3_EastAfrica_thenMadagascar_1998-2009	NA	NA	NA	NA	NA	NA	Deletion TGTAC (nt 24-28); frameshift after N7; then STOP	O1	ctxB1
12971_7_74	NA	ERR572836	NA	NA	NA	12971_7#74	NA	NA	NA	L377	Weill et al. Science 2017	Weill et al. Science 2017	Human	NA	NA	NA	NA	NA	NA	NA	NA	NA	NA	2013	NA	NA	NA	NA	NA	Democratic Republic of the Congo	Central Africa	T10/AFR10	NA	7		89	/	NA	T10	3_EastAfrica_thenMadagascar_1998-2009	NA	NA	NA	NA	NA	NA	Duplication TCGGTGCAAA (nt 257-266); frameshift after N89; RCKRWNFLWNRCSSYYTRKNYSDRTTHRNGK and STOP	O1	ctxB1
12971_7_75	NA	ERR572837	NA	NA	NA	12971_7#75	NA	NA	NA	L384	Weill et al. Science 2017	Weill et al. Science 2017	Human	NA	NA	NA	NA	NA	NA	NA	NA	NA	NA	2013	NA	NA	NA	NA	NA	Democratic Republic of the Congo	Central Africa	T10/AFR10	NA	7		77	/	NA	T10	3_EastAfrica_thenMadagascar_1998-2009	NA	NA	NA	NA	NA	NA	Deletion TGTAC (nt 24-28); frameshift after N7; then STOP	O1	ctxB1
12971_7_77	NA	ERR572839	NA	NA	NA	12971_7#77	NA	NA	NA	L395	Weill et al. Science 2017	Weill et al. Science 2017	Human	NA	NA	NA	NA	NA	NA	NA	NA	NA	NA	2010	NA	NA	NA	NA	NA	Togo	West Africa	T12/AFR12	NA	3	3.13	31	/	NA	T12	3_Bangladesh_China_Haiti_1999-2010	NA	NA	NA	NA	NA	NA	wild type	O1	ctxB7
12971_7_78	NA	ERR572840	NA	NA	NA	12971_7#78	NA	NA	NA	L400	Weill et al. Science 2017	Weill et al. Science 2017	Human	NA	NA	NA	NA	NA	NA	NA	NA	NA	NA	2011	NA	NA	NA	NA	NA	Togo	West Africa	T9/AFR9	NA	7		78	/	NA	T9	3_WestAfrica_thenCentralAfricaInaba94-98	NA	NA	NA	NA	NA	NA	wild type	O1	ctxB1
12971_7_80	NA	ERR572842	NA	NA	NA	12971_7#80	NA	NA	NA	L409	Weill et al. Science 2017	Weill et al. Science 2017	Human	NA	NA	NA	NA	NA	NA	NA	NA	NA	NA	2012	NA	NA	NA	NA	NA	Togo	West Africa	T12/AFR12	NA	3	3.13	31	/	NA	T12	3_Bangladesh_China_Haiti_1999-2010	NA	NA	NA	NA	NA	NA	wild type	O1	ctxB7
150131_S8	NA	ERR1878613	NA	NA	NA	150131_S8	NA	NA	NA	CNRVC150131	Weill et al. Science 2017	Weill et al. Science 2017	Sea water	NA	NA	NA	NA	NA	NA	NA	NA	NA	NA	1970	NA	NA	NA	NA	NA	Ukraine	Europe	sporadic/local outbreak	NA	4		42	/	NA	sporadic/local outbreak	1_MEasternNorth&WestAfrica_1970	NA	NA	NA	NA	NA	Ogawa	wild type	O1	/
150132_S9	CNRVC150132	ERR1878614	NA	NA	NA	NA	NA	NA	NA	NA	Weill et al submitted	Domman et al. Science 2017	NA	NA	NA	NA	NA	NA	NA	NA	NA	NA	NA	1974	NA	NA	NA	NA	NA	Ukraine	Europe	NA	NA	4		42	NA	/	NA	NA	NA	NA	NA	NA	NA	Inaba	NA	ctxB3	NA
150133_S10	NA	ERR1878615	NA	NA	NA	150133_S10	NA	NA	NA	CNRVC150133	Weill et al. Science 2017	Weill et al. Science 2017	Human	NA	NA	NA	NA	NA	NA	NA	NA	NA	NA	1990	NA	NA	NA	NA	NA	Russian Federation	Europe	NA	NA	6		65	/	NA	NA	2_Asia_Russia_EastAfrica1988-1999	NA	NA	NA	NA	NA	Ogawa	wild type	O1	ctxB3
150134_S11	CNRVC150134	ERR1878616	NA	NA	NA	NA	NA	NA	NA	NA	Weill et al submitted	Domman et al. Science 2017	NA	NA	NA	NA	NA	NA	NA	NA	NA	NA	NA	1990	NA	NA	NA	NA	NA	Russian Federation	Europe	NA	NA	6		65	NA	/	NA	NA	NA	NA	NA	NA	NA	Ogawa	NA	ctxB3	NA
152_L008_R1	NA	ERS1938085	NA	NA	NA	152_L008_R1	NA	NA	NA	S152	Garrine et al. PLoS Neglect Trop Dis 2017	Weill et al. Science 2017	NA	NA	NA	NA	NA	NA	NA	NA	NA	NA	NA	2003	NA	NA	NA	NA	NA	Mozambique	Southern Africa	T11/AFR11	NA	3	3.10	22	/	NA	T11	3_Bangladesh_China_Haiti_1999-2010	NA	NA	NA	NA	NA	NA	wild type	O1	ctxB1
16244_6_34	NA	ERR976391	NA	NA	NA	16244_6#34	NA	NA	NA	CNRVC900105	Weill et al. Science 2017	Weill et al. Science 2017	Human	NA	NA	NA	NA	NA	NA	NA	NA	NA	NA	1990	NA	NA	NA	NA	NA	Angola	Central Africa	T1/AFR1/EUR1	NA	4		41	/	NA	T1	1_MEasternNorth&WestAfrica_1970_subcladeAngola	NA	NA	NA	NA	NA	Inaba	G103A (G35-to-R)	O1	/
16244_6_35	NA	ERR976392	NA	NA	NA	16244_6#35	NA	NA	NA	CNRVC900117	Weill et al. Science 2017	Weill et al. Science 2017	Human	NA	NA	NA	NA	NA	NA	NA	NA	NA	NA	1990	NA	NA	NA	NA	NA	Malawi	East Africa	T1/AFR1/EUR1	NA	4		41	/	NA	T1	1_MEasternNorth&WestAfrica_1970_subcladeAngola	NA	NA	NA	NA	NA	Inaba	G103A (G35-to-R)	O1	ctxB3
16244_6_36	NA	ERR976393	NA	NA	NA	16244_6#36	NA	NA	NA	CNRVC900123	Weill et al. Science 2017	Weill et al. Science 2017	Human	NA	NA	NA	NA	NA	NA	NA	NA	NA	NA	1990	NA	NA	NA	NA	NA	Malawi	East Africa	T1/AFR1/EUR1	NA	4		41	/	NA	T1	1_MEasternNorth&WestAfrica_1970_subcladeAngola	NA	NA	NA	NA	NA	Inaba	G103A (G35-to-R)	O1	ctxB3
16244_6_37	CNRVC920170	ERR976394	NA	NA	NA	NA	NA	NA	NA	NA	Weill et al submitted	Domman et al. Science 2017	NA	NA	NA	NA	NA	NA	NA	NA	NA	NA	NA	1989	NA	NA	NA	NA	NA	Malawi	East Africa	NA	NA	4		41	NA	/	NA	NA	NA	NA	NA	NA	NA	Inaba	NA	ctxB3	NA
16244_6_38	NA	ERR976395	NA	NA	NA	16244_6#38	NA	NA	NA	CNRVC920172	Weill et al. Science 2017	Weill et al. Science 2017	Human	NA	NA	NA	NA	NA	NA	NA	NA	NA	NA	1987	NA	NA	NA	NA	NA	Algeria	North Africa	T7/AFR7	NA	6		67	/	NA	T7	2_ChinaNorthWestAfrica_thenCentralAfricaInaba	NA	NA	NA	NA	NA	Ogawa	wild type	O1	/
16244_6_39	CNRVC920194	ERR976396	NA	NA	NA	NA	NA	NA	NA	NA	Weill et al submitted	Domman et al. Science 2017	NA	NA	NA	NA	NA	NA	NA	NA	NA	NA	NA	1990	NA	NA	NA	NA	NA	Angola	Central Africa	NA	NA	4		41	NA	/	NA	NA	NA	NA	NA	NA	NA	Inaba	NA	ctxB3	NA
16244_6_40	NA	ERR976397	NA	NA	NA	16244_6#40	NA	NA	NA	CNRVC930027	Weill et al. Science 2017	Weill et al. Science 2017	Human	NA	NA	NA	NA	NA	NA	NA	NA	NA	NA	1966	NA	NA	NA	NA	NA	Egypt	North Africa	sporadic/local outbreak	NA	4		35	/	NA	sporadic/local outbreak	1_1961-1965	NA	NA	NA	NA	NA	Ogawa	wild type	O1	ctxB3
16244_6_41	CNRVC930037	ERR976398	NA	NA	NA	NA	NA	NA	NA	NA	Weill et al submitted	Domman et al. Science 2017	NA	NA	NA	NA	NA	NA	NA	NA	NA	NA	NA	1970	NA	NA	NA	NA	NA	Sierra Leone	West Africa	NA	NA	4		42	NA	/	NA	NA	NA	NA	NA	NA	NA	Ogawa	NA	ctxB3	NA
16244_6_42	NA	ERR976399	NA	NA	NA	16244_6#42	NA	NA	NA	CNRVC930038	Weill et al. Science 2017	Weill et al. Science 2017	Human	NA	NA	NA	NA	NA	NA	NA	NA	NA	NA	1970	NA	NA	NA	NA	NA	Ethiopia	East Africa	T3/AFR3/EUR2	NA	4		42	/	NA	T3	1_MEasternEastAfrica_1970	NA	NA	NA	NA	NA	Inaba	C157T (Q53-to-STOP)	O1	ctxB3
16244_6_43	NA	ERR976400	NA	NA	NA	16244_6#43	NA	NA	NA	CNRVC930042	Weill et al. Science 2017	Weill et al. Science 2017	Human	NA	NA	NA	NA	NA	NA	NA	NA	NA	NA	1970	NA	NA	NA	NA	NA	Cameroon	Central Africa	T1/AFR1/EUR1	NA	4		42	/	NA	T1	1_MEasternNorth&WestAfrica_1970_SouthEastCoast	NA	NA	NA	NA	NA	Ogawa	wild type	O1	ctxB3
16244_6_44	CNRVC930046	ERR976401	NA	NA	NA	NA	NA	NA	NA	NA	Weill et al submitted	Domman et al. Science 2017	NA	NA	NA	NA	NA	NA	NA	NA	NA	NA	NA	1971	NA	NA	NA	NA	NA	Chad	Central Africa	NA	NA	4		42	NA	/	NA	NA	NA	NA	NA	NA	NA	Hikojima	NA	ctxB3	NA
16244_6_45	NA	ERR976402	NA	NA	NA	16244_6#45	NA	NA	NA	CNRVC930075	Weill et al. Science 2017	Weill et al. Science 2017	Human	NA	NA	NA	NA	NA	NA	NA	NA	NA	NA	1970	NA	NA	NA	NA	NA	Mali	West Africa	T1/AFR1/EUR1	NA	4		42	/	NA	T1	1_MEasternNorth&WestAfrica_1970_SouthEastCoast	NA	NA	NA	NA	NA	Ogawa	wild type	O1	ctxB3
16244_6_46	NA	ERR976403	NA	NA	NA	16244_6#46	NA	NA	NA	CNRVC930127	Weill et al. Science 2017	Weill et al. Science 2017	Human	NA	NA	NA	NA	NA	NA	NA	NA	NA	NA	1970	NA	NA	NA	NA	NA	Guinea	West Africa	T1/AFR1/EUR1	NA	4		42	/	NA	T1	1_MEasternNorth&WestAfrica_1970	NA	NA	NA	NA	NA	Ogawa	wild type	O1	ctxB3
16244_6_47	NA	ERR976404	NA	NA	NA	16244_6#47	NA	NA	NA	CNRVC930163	Weill et al. Science 2017	Weill et al. Science 2017	Human	NA	NA	NA	NA	NA	NA	NA	NA	NA	NA	1988	NA	NA	NA	NA	NA	Democratic Republic of the Congo	Central Africa	T5/AFR5	NA	4		38	/	NA	T5	1_Asia73-87_Djib85_MEastern78EastCentralAfrica_1985-1997	NA	NA	NA	NA	NA	Inaba	T374G (L125-to-STOP)	O1	ctxB3
16244_6_48	NA	ERR976405	NA	NA	NA	16244_6#48	NA	NA	NA	CNRVC930164	Weill et al. Science 2017	Weill et al. Science 2017	Human	NA	NA	NA	NA	NA	NA	NA	NA	NA	NA	1983	NA	NA	NA	NA	NA	Algeria	North Africa	T1/AFR1/EUR1	NA	4		40	/	NA	T1	1_MEasternNorth&WestAfrica_1970_subcladeDryPath	NA	NA	NA	NA	NA	Inaba	G106T (E36-to-STOP)	O1	ctxB3
16244_6_49	NA	ERR976406	NA	NA	NA	16244_6#49	NA	NA	NA	CNRVC930166	Weill et al. Science 2017	Weill et al. Science 2017	Human	NA	NA	NA	NA	NA	NA	NA	NA	NA	NA	1975	NA	NA	NA	NA	NA	Algeria	North Africa	T1/AFR1/EUR1	NA	4		42	/	NA	T1	1_MEasternNorth&WestAfrica_1970	NA	NA	NA	NA	NA	Ogawa	wild type	O1	ctxB3
16244_6_50	NA	ERR976407	NA	NA	NA	16244_6#50	NA	NA	NA	CNRVC930167	Weill et al. Science 2017	Weill et al. Science 2017	Human	NA	NA	NA	NA	NA	NA	NA	NA	NA	NA	1982	NA	NA	NA	NA	NA	Algeria	North Africa	T1/AFR1/EUR1	NA	4		42	/	NA	T1	1_MEasternNorth&WestAfrica_1970	NA	NA	NA	NA	NA	Ogawa	wild type	O1	ctxB3
16244_6_51	CNRVC930168	ERR976408	NA	NA	NA	NA	NA	NA	NA	NA	Weill et al submitted	Domman et al. Science 2017	NA	NA	NA	NA	NA	NA	NA	NA	NA	NA	NA	1982	NA	NA	NA	NA	NA	Algeria	North Africa	NA	NA	4		40	NA	/	NA	NA	NA	NA	NA	NA	NA	Inaba	NA	ctxB3	NA
16244_6_52	CNRVC930169	ERR976409	NA	NA	NA	NA	NA	NA	NA	NA	Weill et al submitted	Domman et al. Science 2017	NA	NA	NA	NA	NA	NA	NA	NA	NA	NA	NA	1986	NA	NA	NA	NA	NA	Algeria	North Africa	NA	NA	6		67	NA	/	NA	NA	NA	NA	NA	NA	NA	Ogawa	NA	ctxB3	NA
16244_6_53	CNRVC930170	ERR976410	NA	NA	NA	NA	NA	NA	NA	NA	Weill et al submitted	Domman et al. Science 2017	NA	NA	NA	NA	NA	NA	NA	NA	NA	NA	NA	1984	NA	NA	NA	NA	NA	Democratic Republic of the Congo	Central Africa	NA	NA	4		45	NA	/	NA	NA	NA	NA	NA	NA	NA	Autoagglutinable	NA	ctxB3	NA
16244_6_54	NA	ERR976411	NA	NA	NA	16244_6#54	NA	NA	NA	CNRVC930171	Weill et al. Science 2017	Weill et al. Science 2017	Human	NA	NA	NA	NA	NA	NA	NA	NA	NA	NA	1984	NA	NA	NA	NA	NA	Cote d'Ivoire	West Africa	T1/AFR1/EUR1	NA	4		42	/	NA	T1	1_MEasternNorth&WestAfrica_1970	NA	NA	NA	NA	NA	Ogawa	wild type	O1	ctxB3
16244_6_55	NA	ERR976412	NA	NA	NA	16244_6#55	NA	NA	NA	CNRVC930172	Weill et al. Science 2017	Weill et al. Science 2017	Human	NA	NA	NA	NA	NA	NA	NA	NA	NA	NA	1986	NA	NA	NA	NA	NA	Algeria	North Africa	T7/AFR7	NA	6		67	/	NA	T7	2_ChinaNorthWestAfrica_thenCentralAfricaInaba	NA	NA	NA	NA	NA	Ogawa	wild type	O1	ctxB3
16244_6_56	CNRVC930187	ERR976413	NA	NA	NA	NA	NA	NA	NA	NA	Weill et al submitted	Domman et al. Science 2017	NA	NA	NA	NA	NA	NA	NA	NA	NA	NA	NA	1974	NA	NA	NA	NA	NA	Algeria	North Africa	NA	NA	4		40	NA	/	NA	NA	NA	NA	NA	NA	NA	Ogawa	NA	ctxB3	NA
16244_6_57	CNRVC940051	ERR976414	NA	NA	NA	NA	NA	NA	NA	NA	Weill et al submitted	Domman et al. Science 2017	NA	NA	NA	NA	NA	NA	NA	NA	NA	NA	NA	1988	NA	NA	NA	NA	NA	Rwanda	East Africa	NA	NA	4		37	NA	/	NA	NA	NA	NA	NA	NA	NA	Ogawa	NA	ctxB3	NA
16244_6_58	NA	ERR976415	NA	NA	NA	16244_6#58	NA	NA	NA	CNRVC950040	Weill et al. Science 2017	Weill et al. Science 2017	Human	NA	NA	NA	NA	NA	NA	NA	NA	NA	NA	1972	NA	NA	NA	NA	NA	Chad	Central Africa	T1/AFR1/EUR1	NA	4		42	/	NA	T1	1_MEasternNorth&WestAfrica_1970_SouthEastCoast	NA	NA	NA	NA	NA	Hikojima	G832A (G278-to-R)	O1	ctxB3
16244_6_59	NA	ERR976416	NA	NA	NA	16244_6#59	NA	NA	NA	CNRVC950087	Weill et al. Science 2017	Weill et al. Science 2017	Human	NA	NA	NA	NA	NA	NA	NA	NA	NA	NA	1972	NA	NA	NA	NA	NA	Chad	Central Africa	T1/AFR1/EUR1	NA	4		42	/	NA	T1	1_MEasternNorth&WestAfrica_1970_SouthEastCoast	NA	NA	NA	NA	NA	Autoagglutinable	G832A (G278-to-R)	O1	ctxB3
16244_6_61	CNRVC950105	ERR976418	NA	NA	NA	NA	NA	NA	NA	NA	Weill et al submitted	Domman et al. Science 2017	NA	NA	NA	NA	NA	NA	NA	NA	NA	NA	NA	1974	NA	NA	NA	NA	NA	Burkina Faso	West Africa	NA	NA	4		42	NA	/	NA	NA	NA	NA	NA	NA	NA	Inaba	NA	ctxB3	NA
16244_6_62	NA	ERR976419	NA	NA	NA	16244_6#62	NA	NA	NA	CNRVC950106	Weill et al. Science 2017	Weill et al. Science 2017	Human	NA	NA	NA	NA	NA	NA	NA	NA	NA	NA	1974	NA	NA	NA	NA	NA	Burkina Faso	West Africa	T1/AFR1/EUR1	NA	4		42	/	NA	T1	1_MEasternNorth&WestAfrica_1970_SouthEastCoast	NA	NA	NA	NA	NA	Ogawa	wild type	O1	ctxB3
16244_6_63	NA	ERR976420	NA	NA	NA	16244_6#63	NA	NA	NA	CNRVC950138	Weill et al. Science 2017	Weill et al. Science 2017	Human	NA	NA	NA	NA	NA	NA	NA	NA	NA	NA	1970	NA	NA	NA	NA	NA	Cameroon	Central Africa	T1/AFR1/EUR1	NA	4		42	/	NA	T1	1_MEasternNorth&WestAfrica_1970_SouthEastCoast	NA	NA	NA	NA	NA	Inaba	G216A (W72-to-STOP)	O1	ctxB3
16244_6_64	NA	ERR976421	NA	NA	NA	16244_6#64	NA	NA	NA	CNRVC950140	Weill et al. Science 2017	Weill et al. Science 2017	Human	NA	NA	NA	NA	NA	NA	NA	NA	NA	NA	1970	NA	NA	NA	NA	NA	Cameroon	Central Africa	T1/AFR1/EUR1	NA	4		42	/	NA	T1	1_MEasternNorth&WestAfrica_1970_SouthEastCoast	NA	NA	NA	NA	NA	Hikojima	G832A (G278-to-R)	O1	ctxB3
16244_6_65	NA	ERR976422	NA	NA	NA	16244_6#65	NA	NA	NA	CNRVC950141	Weill et al. Science 2017	Weill et al. Science 2017	Human	NA	NA	NA	NA	NA	NA	NA	NA	NA	NA	1970	NA	NA	NA	NA	NA	Cameroon	Central Africa	T1/AFR1/EUR1	NA	4		42	/	NA	T1	1_MEasternNorth&WestAfrica_1970_SouthEastCoast	NA	NA	NA	NA	NA	Ogawa	wild type	O1	ctxB3
16244_6_66	NA	ERR976423	NA	NA	NA	16244_6#66	NA	NA	NA	CNRVC950142	Weill et al. Science 2017	Weill et al. Science 2017	Human	NA	NA	NA	NA	NA	NA	NA	NA	NA	NA	1970	NA	NA	NA	NA	NA	Cameroon	Central Africa	T1/AFR1/EUR1	NA	4		42	/	NA	T1	1_MEasternNorth&WestAfrica_1970_SouthEastCoast	NA	NA	NA	NA	NA	Hikojima	G832A (G278-to-R)	O1	ctxB3
16244_6_67	NA	ERR976424	NA	NA	NA	16244_6#67	NA	NA	NA	CNRVC950143	Weill et al. Science 2017	Weill et al. Science 2017	Human	NA	NA	NA	NA	NA	NA	NA	NA	NA	NA	1970	NA	NA	NA	NA	NA	Cameroon	Central Africa	T1/AFR1/EUR1	NA	4		42	/	NA	T1	1_MEasternNorth&WestAfrica_1970_SouthEastCoast	NA	NA	NA	NA	NA	Inaba	G216A (W72-to-STOP)	O1	ctxB3
16244_6_68	NA	ERR976425	NA	NA	NA	16244_6#68	NA	NA	NA	CNRVC950182	Weill et al. Science 2017	Weill et al. Science 2017	Human	NA	NA	NA	NA	NA	NA	NA	NA	NA	NA	1973	NA	NA	NA	NA	NA	Cote d'Ivoire	West Africa	T1/AFR1/EUR1	NA	4		42	/	NA	T1	1_MEasternNorth&WestAfrica_1970_SouthEastCoast	NA	NA	NA	NA	NA	Inaba	Deletion A in poly A region 488-494; frameshift after K164; then IQT and STOP	O1	ctxB3
16244_6_69	CNRVC950189	ERR976426	NA	NA	NA	NA	NA	NA	NA	NA	Weill et al submitted	Domman et al. Science 2017	NA	NA	NA	NA	NA	NA	NA	NA	NA	NA	NA	1973	NA	NA	NA	NA	NA	Cote d'Ivoire	West Africa	NA	NA	4		42	NA	/	NA	NA	NA	NA	NA	NA	NA	Ogawa	NA	ctxB3	NA
16244_6_70	NA	ERR976427	NA	NA	NA	16244_6#70	NA	NA	NA	CNRVC950191	Weill et al. Science 2017	Weill et al. Science 2017	Human	NA	NA	NA	NA	NA	NA	NA	NA	NA	NA	1973	NA	NA	NA	NA	NA	Cote d'Ivoire	West Africa	T1/AFR1/EUR1	NA	4		42	/	NA	T1	1_MEasternNorth&WestAfrica_1970_SouthEastCoast	NA	NA	NA	NA	NA	Ogawa	wild type	O1	ctxB3
16244_6_71	NA	ERR976428	NA	NA	NA	16244_6#71	NA	NA	NA	CNRVC950203	Weill et al. Science 2017	Weill et al. Science 2017	Human	NA	NA	NA	NA	NA	NA	NA	NA	NA	NA	1970	NA	NA	NA	NA	NA	Cote d'Ivoire	West Africa	T1/AFR1/EUR1	NA	4		42	/	NA	T1	1_MEasternNorth&WestAfrica_1970_SouthEastCoast	NA	NA	NA	NA	NA	Ogawa	wild type	O1	ctxB3
16244_6_72	NA	ERR976429	NA	NA	NA	16244_6#72	NA	NA	NA	CNRVC950223	Weill et al. Science 2017	Weill et al. Science 2017	Human	NA	NA	NA	NA	NA	NA	NA	NA	NA	NA	1971	NA	NA	NA	NA	NA	Ghana	West Africa	T1/AFR1/EUR1	NA	4		42	/	NA	T1	1_MEasternNorth&WestAfrica_1970_SouthEastCoast	NA	NA	NA	NA	NA	Inaba	Insertion A in the poly A region 488-494; frameshift after K167; then KYRHSR and STOP	O1	ctxB3
16244_6_73	NA	ERR976430	NA	NA	NA	16244_6#73	NA	NA	NA	CNRVC950224	Weill et al. Science 2017	Weill et al. Science 2017	Human	NA	NA	NA	NA	NA	NA	NA	NA	NA	NA	1971	NA	NA	NA	NA	NA	Ghana	West Africa	T1/AFR1/EUR1	NA	4		42	/	NA	T1	1_MEasternNorth&WestAfrica_1970_SouthEastCoast	NA	NA	NA	NA	NA	Inaba	Insertion A in the poly A region 488-494; frameshift after K167; then KYRHSR and STOP	O1	ctxB3
16244_6_74	NA	ERR976431	NA	NA	NA	16244_6#74	NA	NA	NA	CNRVC950235	Weill et al. Science 2017	Weill et al. Science 2017	Human	NA	NA	NA	NA	NA	NA	NA	NA	NA	NA	1970	NA	NA	NA	NA	NA	Nigeria	West Africa	T1/AFR1/EUR1	NA	4		42	/	NA	T1	1_MEasternNorth&WestAfrica_1970_SouthEastCoast	NA	NA	NA	NA	NA	Ogawa	wild type	O1	ctxB3
16244_6_75	NA	ERR976432	NA	NA	NA	16244_6#75	NA	NA	NA	CNRVC950238	Weill et al. Science 2017	Weill et al. Science 2017	Human	NA	NA	NA	NA	NA	NA	NA	NA	NA	NA	1970	NA	NA	NA	NA	NA	Nigeria	West Africa	T1/AFR1/EUR1	NA	4		42	/	NA	T1	1_MEasternNorth&WestAfrica_1970_SouthEastCoast	NA	NA	NA	NA	NA	Ogawa	wild type	O1	ctxB3
16244_6_76	NA	ERR976433	NA	NA	NA	16244_6#76	NA	NA	NA	CNRVC950253	Weill et al. Science 2017	Weill et al. Science 2017	Human	NA	NA	NA	NA	NA	NA	NA	NA	NA	NA	1973	NA	NA	NA	NA	NA	Senegal	West Africa	T1/AFR1/EUR1	NA	4		42	/	NA	T1	1_MEasternNorth&WestAfrica_1970_SouthEastCoast	NA	NA	NA	NA	NA	Inaba	T852G (Y284-to-STOP)	O1	ctxB3
16244_6_77	NA	ERR976434	NA	NA	NA	16244_6#77	NA	NA	NA	CNRVC950326	Weill et al. Science 2017	Weill et al. Science 2017	Human	NA	NA	NA	NA	NA	NA	NA	NA	NA	NA	1974	NA	NA	NA	NA	NA	Senegal	West Africa	T1/AFR1/EUR1	NA	4		42	/	NA	T1	1_MEasternNorth&WestAfrica_1970_SouthEastCoast	NA	NA	NA	NA	NA	Inaba	T852G (Y284-to-STOP)	O1	ctxB3
16244_6_78	NA	ERR976435	NA	NA	NA	16244_6#78	NA	NA	NA	CNRVC950343	Weill et al. Science 2017	Weill et al. Science 2017	Human	NA	NA	NA	NA	NA	NA	NA	NA	NA	NA	1972	NA	NA	NA	NA	NA	Senegal	West Africa	T1/AFR1/EUR1	NA	4		42	/	NA	T1	1_MEasternNorth&WestAfrica_1970_SouthEastCoast	NA	NA	NA	NA	NA	Inaba	T852G (Y284-to-STOP)	O1	ctxB3
16244_6_79	NA	ERR976436	NA	NA	NA	16244_6#79	NA	NA	NA	CNRVC950345	Weill et al. Science 2017	Weill et al. Science 2017	Human	NA	NA	NA	NA	NA	NA	NA	NA	NA	NA	1971	NA	NA	NA	NA	NA	Senegal	West Africa	T1/AFR1/EUR1	NA	4		42	/	NA	T1	1_MEasternNorth&WestAfrica_1970_SouthEastCoast	NA	NA	NA	NA	NA	Inaba	T852G (Y284-to-STOP)	O1	ctxB3
16244_6_80	NA	ERR976437	NA	NA	NA	16244_6#80	NA	NA	NA	CNRVC950358	Weill et al. Science 2017	Weill et al. Science 2017	Human	NA	NA	NA	NA	NA	NA	NA	NA	NA	NA	1974	NA	NA	NA	NA	NA	Chad	Central Africa	T1/AFR1/EUR1	NA	4		40	/	NA	T1	1_MEasternNorth&WestAfrica_1970_subcladeDryPath	NA	NA	NA	NA	NA	Inaba	G215A (W72-to-STOP)	O1	ctxB3
16244_6_81	NA	ERR976438	NA	NA	NA	16244_6#81	NA	NA	NA	CNRVC950360	Weill et al. Science 2017	Weill et al. Science 2017	Human	NA	NA	NA	NA	NA	NA	NA	NA	NA	NA	1974	NA	NA	NA	NA	NA	Chad	Central Africa	T1/AFR1/EUR1	NA	4		40	/	NA	T1	1_MEasternNorth&WestAfrica_1970_subcladeDryPath	NA	NA	NA	NA	NA	Inaba	G215A (W72-to-STOP)	O1	ctxB3
16244_6_82	NA	ERR976439	NA	NA	NA	16244_6#82	NA	NA	NA	CNRVC950364	Weill et al. Science 2017	Weill et al. Science 2017	Human	NA	NA	NA	NA	NA	NA	NA	NA	NA	NA	1972	NA	NA	NA	NA	NA	Chad	Central Africa	T1/AFR1/EUR1	NA	4		40	/	NA	T1	1_MEasternNorth&WestAfrica_1970_subcladeDryPath	NA	NA	NA	NA	NA	Ogawa	wild type	O1	ctxB3
16244_6_83	NA	ERR976440	NA	NA	NA	16244_6#83	NA	NA	NA	CNRVC950366	Weill et al. Science 2017	Weill et al. Science 2017	Human	NA	NA	NA	NA	NA	NA	NA	NA	NA	NA	1974	NA	NA	NA	NA	NA	Chad	Central Africa	T1/AFR1/EUR1	NA	4		40	/	NA	T1	1_MEasternNorth&WestAfrica_1970_subcladeDryPath	NA	NA	NA	NA	NA	Ogawa	wild type	O1	ctxB3
16244_6_84	NA	ERR976441	NA	NA	NA	16244_6#84	NA	NA	NA	CNRVC950376	Weill et al. Science 2017	Weill et al. Science 2017	Human	NA	NA	NA	NA	NA	NA	NA	NA	NA	NA	1974	NA	NA	NA	NA	NA	Tunisia	North Africa	T1/AFR1/EUR1	NA	4		42	/	NA	T1	1_MEasternNorth&WestAfrica_1970	NA	NA	NA	NA	NA	Ogawa	wild type	O1	ctxB3
16244_6_85	NA	ERR976442	NA	NA	NA	16244_6#85	NA	NA	NA	CNRVC950396	Weill et al. Science 2017	Weill et al. Science 2017	Human	NA	NA	NA	NA	NA	NA	NA	NA	NA	NA	1974	NA	NA	NA	NA	NA	Burkina Faso	West Africa	T1/AFR1/EUR1	NA	4		42	/	NA	T1	1_MEasternNorth&WestAfrica_1970_SouthEastCoast	NA	NA	NA	NA	NA	Ogawa	wild type	O1	ctxB3
16244_6_86	NA	ERR976443	NA	NA	NA	16244_6#86	NA	NA	NA	CNRVC950405	Weill et al. Science 2017	Weill et al. Science 2017	Human	NA	NA	NA	NA	NA	NA	NA	NA	NA	NA	1974	NA	NA	NA	NA	NA	Burkina Faso	West Africa	T1/AFR1/EUR1	NA	4		42	/	NA	T1	1_MEasternNorth&WestAfrica_1970_SouthEastCoast	NA	NA	NA	NA	NA	Ogawa	wild type	O1	ctxB3
16244_6_87	NA	ERR976444	NA	NA	NA	16244_6#87	NA	NA	NA	CNRVC950418	Weill et al. Science 2017	Weill et al. Science 2017	Human	NA	NA	NA	NA	NA	NA	NA	NA	NA	NA	1974	NA	NA	NA	NA	NA	Algeria	North Africa	T1/AFR1/EUR1	NA	4		42	/	NA	T1	1_MEasternNorth&WestAfrica_1970	NA	NA	NA	NA	NA	Ogawa	wild type	O1	ctxB3
16244_6_88	NA	ERR976445	NA	NA	NA	16244_6#88	NA	NA	NA	CNRVC950431	Weill et al. Science 2017	Weill et al. Science 2017	Human	NA	NA	NA	NA	NA	NA	NA	NA	NA	NA	1974	NA	NA	NA	NA	NA	Morocco	North Africa	T1/AFR1/EUR1	NA	4		42	/	NA	T1	1_MEasternNorth&WestAfrica_1970	NA	NA	NA	NA	NA	Ogawa	wild type	O1	ctxB3
16244_6_89	NA	ERR976446	NA	NA	NA	16244_6#89	NA	NA	NA	CNRVC950466	Weill et al. Science 2017	Weill et al. Science 2017	Human	NA	NA	NA	NA	NA	NA	NA	NA	NA	NA	1972	NA	NA	NA	NA	NA	Morocco	North Africa	T1/AFR1/EUR1	NA	4		42	/	NA	T1	1_MEasternNorth&WestAfrica_1970	NA	NA	NA	NA	NA	Ogawa	wild type	O1	ctxB3
16244_6_90	NA	ERR976447	NA	NA	NA	16244_6#90	NA	NA	NA	CNRVC950468	Weill et al. Science 2017	Weill et al. Science 2017	Human	NA	NA	NA	NA	NA	NA	NA	NA	NA	NA	1972	NA	NA	NA	NA	NA	Morocco	North Africa	T1/AFR1/EUR1	NA	4		42	/	NA	T1	1_MEasternNorth&WestAfrica_1970	NA	NA	NA	NA	NA	Ogawa	wild type	O1	ctxB3
16244_6_91	NA	ERR976448	NA	NA	NA	16244_6#91	NA	NA	NA	CNRVC950476	Weill et al. Science 2017	Weill et al. Science 2017	Human	NA	NA	NA	NA	NA	NA	NA	NA	NA	NA	1972	NA	NA	NA	NA	NA	Morocco	North Africa	T1/AFR1/EUR1	NA	4		42	/	NA	T1	1_MEasternNorth&WestAfrica_1970	NA	NA	NA	NA	NA	Ogawa	wild type	O1	ctxB3
16244_6_92	CNRVC950487	ERR976449	NA	NA	NA	NA	NA	NA	NA	NA	Weill et al submitted	Domman et al. Science 2017	NA	NA	NA	NA	NA	NA	NA	NA	NA	NA	NA	1972	NA	NA	NA	NA	NA	Morocco	North Africa	NA	NA	4		42	NA	/	NA	NA	NA	NA	NA	NA	NA	Ogawa	NA	ctxB3	NA
16244_6_93	NA	ERR976450	NA	NA	NA	16244_6#93	NA	NA	NA	CNRVC950498	Weill et al. Science 2017	Weill et al. Science 2017	Human	NA	NA	NA	NA	NA	NA	NA	NA	NA	NA	1972	NA	NA	NA	NA	NA	Morocco	North Africa	T1/AFR1/EUR1	NA	4		42	/	NA	T1	1_MEasternNorth&WestAfrica_1970	NA	NA	NA	NA	NA	Ogawa	wild type	O1	ctxB3
16244_6_94	NA	ERR976451	NA	NA	NA	16244_6#94	NA	NA	NA	CNRVC950535	Weill et al. Science 2017	Weill et al. Science 2017	Human	NA	NA	NA	NA	NA	NA	NA	NA	NA	NA	1975	NA	NA	NA	NA	NA	Comoros	East Africa	T1/AFR1/EUR1	NA	4		42	/	NA	T1	1_MEasternNorth&WestAfrica_1970	NA	NA	NA	NA	NA	Inaba	C506A (A169-to-E)	O1	ctxB3
16244_7_1	NA	ERR976452	NA	NA	NA	16244_7#1	NA	NA	NA	CNRVC950540	Weill et al. Science 2017	Weill et al. Science 2017	Human	NA	NA	NA	NA	NA	NA	NA	NA	NA	NA	1975	NA	NA	NA	NA	NA	Comoros	East Africa	T1/AFR1/EUR1	NA	4		42	/	NA	T1	1_MEasternNorth&WestAfrica_1970	NA	NA	NA	NA	NA	Inaba	C506A (A169-to-E)	O1	ctxB3
16244_7_12	CNRVC960596	ERR976463	NA	NA	NA	NA	NA	NA	NA	NA	Weill et al submitted	Domman et al. Science 2017	NA	NA	NA	NA	NA	NA	NA	NA	NA	NA	NA	1970	NA	NA	NA	NA	NA	Ethiopia	East Africa	NA	NA	4		42	NA	/	NA	NA	NA	NA	NA	NA	NA	Inaba	NA	ctxB3	NA
16244_7_13	CNRVC960623	ERR976464	NA	NA	NA	NA	NA	NA	NA	NA	Weill et al submitted	Domman et al. Science 2017	NA	NA	NA	NA	NA	NA	NA	NA	NA	NA	NA	1970	NA	NA	NA	NA	NA	Ghana	West Africa	NA	NA	4		42	NA	/	NA	NA	NA	NA	NA	NA	NA	Ogawa	NA	ctxB3	NA
16244_7_14	CNRVC960627	ERR976465	NA	NA	NA	NA	NA	NA	NA	NA	Weill et al submitted	Domman et al. Science 2017	NA	NA	NA	NA	NA	NA	NA	NA	NA	NA	NA	1970	NA	NA	NA	NA	NA	Ghana	West Africa	NA	NA	4		42	NA	/	NA	NA	NA	NA	NA	NA	NA	Ogawa	NA	ctxB3	NA
16244_7_15	NA	ERR976466	NA	NA	NA	16244_7#15	NA	NA	NA	CNRVC960629	Weill et al. Science 2017	Weill et al. Science 2017	Human	NA	NA	NA	NA	NA	NA	NA	NA	NA	NA	1970	NA	NA	NA	NA	NA	Guinea	West Africa	T1/AFR1/EUR1	NA	4		42	/	NA	T1	1_MEasternNorth&WestAfrica_1970	NA	NA	NA	NA	NA	Ogawa	wild type	O1	ctxB3
16244_7_16	NA	ERR976467	NA	NA	NA	16244_7#16	NA	NA	NA	CNRVC960635	Weill et al. Science 2017	Weill et al. Science 2017	Human	NA	NA	NA	NA	NA	NA	NA	NA	NA	NA	1970	NA	NA	NA	NA	NA	Guinea	West Africa	T1/AFR1/EUR1	NA	4		42	/	NA	T1	1_MEasternNorth&WestAfrica_1970	NA	NA	NA	NA	NA	Ogawa	wild type	O1	ctxB3
16244_7_17	CNRVC960928	ERR976468	NA	NA	NA	NA	NA	NA	NA	NA	Weill et al submitted	Domman et al. Science 2017	NA	NA	NA	NA	NA	NA	NA	NA	NA	NA	NA	1970	NA	NA	NA	NA	NA	Liberia	West Africa	NA	NA	4		42	NA	/	NA	NA	NA	NA	NA	NA	NA	Ogawa	NA	ctxB3	NA
16244_7_18	NA	ERR976469	NA	NA	NA	16244_7#18	NA	NA	NA	CNRVC960946	Weill et al. Science 2017	Weill et al. Science 2017	Human	NA	NA	NA	NA	NA	NA	NA	NA	NA	NA	1970	NA	NA	NA	NA	NA	Liberia	West Africa	T1/AFR1/EUR1	NA	4		42	/	NA	T1	1_MEasternNorth&WestAfrica_1970	NA	NA	NA	NA	NA	Ogawa	wild type	O1	ctxB3
16244_7_19	NA	ERR976470	NA	NA	NA	16244_7#19	NA	NA	NA	CNRVC960949	Weill et al. Science 2017	Weill et al. Science 2017	Human	NA	NA	NA	NA	NA	NA	NA	NA	NA	NA	1970	NA	NA	NA	NA	NA	Libya	North Africa	T1/AFR1/EUR1	NA	4		42	/	NA	T1	1_MEasternNorth&WestAfrica_1970	NA	NA	NA	NA	NA	Ogawa	wild type	O1	ctxB3
16244_7_2	NA	ERR976453	NA	NA	NA	16244_7#2	NA	NA	NA	CNRVC950543	Weill et al. Science 2017	Weill et al. Science 2017	Human	NA	NA	NA	NA	NA	NA	NA	NA	NA	NA	1975	NA	NA	NA	NA	NA	Comoros	East Africa	T1/AFR1/EUR1	NA	4		42	/	NA	T1	1_MEasternNorth&WestAfrica_1970	NA	NA	NA	NA	NA	Inaba	C506A (A169-to-E)	O1	ctxB3
16244_7_20	CNRVC960951	ERR976471	NA	NA	NA	NA	NA	NA	NA	NA	Weill et al submitted	Domman et al. Science 2017	NA	NA	NA	NA	NA	NA	NA	NA	NA	NA	NA	1970	NA	NA	NA	NA	NA	Libya	North Africa	NA	NA	4		42	NA	/	NA	NA	NA	NA	NA	NA	NA	Ogawa	NA	ctxB3	NA
16244_7_21	NA	ERR976472	NA	NA	NA	16244_7#21	NA	NA	NA	CNRVC960952	Weill et al. Science 2017	Weill et al. Science 2017	Human	NA	NA	NA	NA	NA	NA	NA	NA	NA	NA	1970	NA	NA	NA	NA	NA	Mali	West Africa	T1/AFR1/EUR1	NA	4		42	/	NA	T1	1_MEasternNorth&WestAfrica_1970_SouthEastCoast	NA	NA	NA	NA	NA	Ogawa	wild type	O1	ctxB3
16244_7_22	NA	ERR976473	NA	NA	NA	16244_7#22	NA	NA	NA	CNRVC960959	Weill et al. Science 2017	Weill et al. Science 2017	Human	NA	NA	NA	NA	NA	NA	NA	NA	NA	NA	1970	NA	NA	NA	NA	NA	Niger	West Africa	T1/AFR1/EUR1	NA	4		42	/	NA	T1	1_MEasternNorth&WestAfrica_1970_SouthEastCoast	NA	NA	NA	NA	NA	Ogawa	wild type	O1	ctxB3
16244_7_23	NA	ERR976474	NA	NA	NA	16244_7#23	NA	NA	NA	CNRVC960971	Weill et al. Science 2017	Weill et al. Science 2017	Human	NA	NA	NA	NA	NA	NA	NA	NA	NA	NA	1970	NA	NA	NA	NA	NA	Niger	West Africa	T1/AFR1/EUR1	NA	4		42	/	NA	T1	1_MEasternNorth&WestAfrica_1970_SouthEastCoast	NA	NA	NA	NA	NA	Inaba	C476T (S159-to-L)	O1	ctxB3
16244_7_24	NA	ERR976475	NA	NA	NA	16244_7#24	NA	NA	NA	CNRVC961014	Weill et al. Science 2017	Weill et al. Science 2017	Human	NA	NA	NA	NA	NA	NA	NA	NA	NA	NA	1970	NA	NA	NA	NA	NA	Sierra Leone	West Africa	T1/AFR1/EUR1	NA	4		42	/	NA	T1	1_MEasternNorth&WestAfrica_1970	NA	NA	NA	NA	NA	Ogawa	wild type	O1	ctxB3
16244_7_25	NA	ERR976476	NA	NA	NA	16244_7#25	NA	NA	NA	CNRVC970008	Weill et al. Science 2017	Weill et al. Science 2017	Human	NA	NA	NA	NA	NA	NA	NA	NA	NA	NA	1990	NA	NA	NA	NA	NA	Algeria	North Africa	T7/AFR7	NA	6		67	/	NA	T7	2_ChinaNorthWestAfrica_thenCentralAfricaInaba	NA	NA	NA	NA	NA	Ogawa	wild type	O1	ctxB3
16244_7_26	CNRVC980038	ERR976477	NA	NA	NA	NA	NA	NA	NA	NA	Weill et al submitted	Domman et al. Science 2017	NA	NA	NA	NA	NA	NA	NA	NA	NA	NA	NA	1986	NA	NA	NA	NA	NA	Sierra Leone	West Africa	NA	NA	6		67	NA	/	NA	NA	NA	NA	NA	NA	NA	Ogawa	NA	ctxB3	NA
16244_7_27	NA	ERR976478	NA	NA	NA	16244_7#27	NA	NA	NA	CNRVC980039	Weill et al. Science 2017	Weill et al. Science 2017	Human	NA	NA	NA	NA	NA	NA	NA	NA	NA	NA	1985	NA	NA	NA	NA	NA	Djibouti	East Africa	T4/AFR4/EUR3	NA	4		45	/	NA	T4	1_Asia73-87_Djib85_MEastern78EastCentralAfrica_1985-1997	NA	NA	NA	NA	NA	Ogawa	wild type	O1	ctxB3
16244_7_28	CNRVC980040	ERR976479	NA	NA	NA	NA	NA	NA	NA	NA	Weill et al submitted	Domman et al. Science 2017	NA	NA	NA	NA	NA	NA	NA	NA	NA	NA	NA	1984	NA	NA	NA	NA	NA	Burkina Faso	West Africa	NA	NA	4		1	NA	/	NA	NA	NA	NA	NA	NA	NA	Ogawa	NA	ctxB3	NA
16244_7_29	NA	ERR976480	NA	NA	NA	16244_7#29	NA	NA	NA	CNRVC980041	Weill et al. Science 2017	Weill et al. Science 2017	Human	NA	NA	NA	NA	NA	NA	NA	NA	NA	NA	1984	NA	NA	NA	NA	NA	Mali	West Africa	T1/AFR1/EUR1	NA	4		1	/	NA	T1	1_MEasternNorth&WestAfrica_1970_subcladeDryPath	NA	NA	NA	NA	NA	Ogawa	wild type	O1	ctxB3
16244_7_3	NA	ERR976454	NA	NA	NA	16244_7#3	NA	NA	NA	CNRVC950558	Weill et al. Science 2017	Weill et al. Science 2017	Human	NA	NA	NA	NA	NA	NA	NA	NA	NA	NA	1971	NA	NA	NA	NA	NA	Tunisia	North Africa	T1/AFR1/EUR1	NA	4		42	/	NA	T1	1_MEasternNorth&WestAfrica_1970	NA	NA	NA	NA	NA	Ogawa	wild type	O1	ctxB3
16244_7_30	CNRVC980043	ERR976481	NA	NA	NA	NA	NA	NA	NA	NA	Weill et al submitted	Domman et al. Science 2017	NA	NA	NA	NA	NA	NA	NA	NA	NA	NA	NA	1985	NA	NA	NA	NA	NA	Mali	West Africa	NA	NA	4		1	NA	/	NA	NA	NA	NA	NA	NA	NA	Hikojima	NA	ctxB3	NA
16244_7_31	NA	ERR976482	NA	NA	NA	16244_7#31	NA	NA	NA	CNRVC980044	Weill et al. Science 2017	Weill et al. Science 2017	Human	NA	NA	NA	NA	NA	NA	NA	NA	NA	NA	1985	NA	NA	NA	NA	NA	Djibouti	East Africa	T4/AFR4/EUR3	NA	4		45	/	NA	T4	1_Asia73-87_Djib85_MEastern78EastCentralAfrica_1985-1997	NA	NA	NA	NA	NA	Ogawa	wild type	O1	ctxB3
16244_7_32	NA	ERR976483	NA	NA	NA	16244_7#32	NA	NA	NA	CNRVC980046	Weill et al. Science 2017	Weill et al. Science 2017	Human	NA	NA	NA	NA	NA	NA	NA	NA	NA	NA	1985	NA	NA	NA	NA	NA	Benin	West Africa	T1/AFR1/EUR1	NA	4		40	/	NA	T1	1_MEasternNorth&WestAfrica_1970_subcladeDryPath	NA	NA	NA	NA	NA	Ogawa	wild type	O1	ctxB3
16244_7_33	NA	ERR976484	NA	NA	NA	16244_7#33	NA	NA	NA	CNRVC980047	Weill et al. Science 2017	Weill et al. Science 2017	Human	NA	NA	NA	NA	NA	NA	NA	NA	NA	NA	1988	NA	NA	NA	NA	NA	Democratic Republic of the Congo	Central Africa	T5/AFR5	NA	4		38	/	NA	T5	1_Asia73-87_Djib85_MEastern78EastCentralAfrica_1985-1997	NA	NA	NA	NA	NA	Inaba	T22C (Y8-to-H), G410A (C137-to-Y)	O1	ctxB3
16244_7_34	CNRVC980048	ERR976485	NA	NA	NA	NA	NA	NA	NA	NA	Weill et al submitted	Domman et al. Science 2017	NA	NA	NA	NA	NA	NA	NA	NA	NA	NA	NA	1984	NA	NA	NA	NA	NA	Burkina Faso	West Africa	NA	NA	4		1	NA	/	NA	NA	NA	NA	NA	NA	NA	Ogawa	NA	ctxB3	NA
16244_7_35	CNRVC980049	ERR976486	NA	NA	NA	NA	NA	NA	NA	NA	Weill et al submitted	Domman et al. Science 2017	NA	NA	NA	NA	NA	NA	NA	NA	NA	NA	NA	1984	NA	NA	NA	NA	NA	Burkina Faso	West Africa	NA	NA	4		1	NA	/	NA	NA	NA	NA	NA	NA	NA	Ogawa	NA	ctxB3	NA
16244_7_36	NA	ERR976487	NA	NA	NA	16244_7#36	NA	NA	NA	CNRVC980050	Weill et al. Science 2017	Weill et al. Science 2017	Human	NA	NA	NA	NA	NA	NA	NA	NA	NA	NA	NA	NA	NA	NA	NA	NA	Democratic Republic of the Congo	Central Africa	T5/AFR5	NA	4		45	/	NA	T5	1_Asia73-87_Djib85_MEastern78EastCentralAfrica_1985-1997	NA	NA	NA	NA	NA	Autoagglutinable	C473T (S158-to-L)	O1	ctxB3
16244_7_37	CNRVC140117	ERR976488	NA	NA	NA	NA	NA	NA	NA	NA	Domman et al. Science 2017	Domman et al. Science 2017	NA	NA	NA	NA	NA	NA	NA	NA	NA	NA	NA	1991	NA	NA	NA	NA	NA	Bolivia	South America	LAT1	NA	1		2	NA	LAT1	NA	NA	NA	NA	NA	NA	NA	Ogawa	NA	ctxB3	NA
16244_7_38	CNRVC140118	ERR976489	NA	NA	NA	NA	NA	NA	NA	NA	Domman et al. Science 2017	Domman et al. Science 2017	NA	NA	NA	NA	NA	NA	NA	NA	NA	NA	NA	1991	NA	NA	NA	NA	NA	Brazil	South America	LAT1	NA	1		2	NA	LAT1	NA	NA	NA	NA	NA	NA	NA	Inaba	NA	ctxB3	NA
16244_7_4	NA	ERR976455	NA	NA	NA	16244_7#4	NA	NA	NA	CNRVC950559	Weill et al. Science 2017	Weill et al. Science 2017	Human	NA	NA	NA	NA	NA	NA	NA	NA	NA	NA	1971	NA	NA	NA	NA	NA	Tunisia	North Africa	T1/AFR1/EUR1	NA	4		42	/	NA	T1	1_MEasternNorth&WestAfrica_1970	NA	NA	NA	NA	NA	Ogawa	wild type	O1	ctxB3
16244_7_41	CNRVC140121	ERR976492	NA	NA	NA	NA	NA	NA	NA	NA	Domman et al. Science 2017	Domman et al. Science 2017	NA	NA	NA	NA	NA	NA	NA	NA	NA	NA	NA	1991	NA	NA	NA	NA	NA	Brazil	South America	LAT1	NA	1		2	NA	LAT1	NA	NA	NA	NA	NA	NA	NA	Inaba	NA	ctxB3	NA
16244_7_42	CNRVC140122	ERR976493	NA	NA	NA	NA	NA	NA	NA	NA	Domman et al. Science 2017	Domman et al. Science 2017	NA	NA	NA	NA	NA	NA	NA	NA	NA	NA	NA	1992	NA	NA	NA	NA	NA	Brazil	South America	LAT1	NA	1		2	NA	LAT1	NA	NA	NA	NA	NA	NA	NA	Inaba	NA	ctxB3	NA
16244_7_43	CNRVC140123	ERR976494	NA	NA	NA	NA	NA	NA	NA	NA	Domman et al. Science 2017	Domman et al. Science 2017	NA	NA	NA	NA	NA	NA	NA	NA	NA	NA	NA	1992	NA	NA	NA	NA	NA	Bolivia	South America	LAT1	NA	1		2	NA	LAT1	NA	NA	NA	NA	NA	NA	NA	Ogawa	NA	ctxB3	NA
16244_7_44	CNRVC140124	ERR976495	NA	NA	NA	NA	NA	NA	NA	NA	Domman et al. Science 2017	Domman et al. Science 2017	NA	NA	NA	NA	NA	NA	NA	NA	NA	NA	NA	1992	NA	NA	NA	NA	NA	Bolivia	South America	LAT1	NA	1		2	NA	LAT1	NA	NA	NA	NA	NA	NA	NA	Ogawa	NA	ctxB3	NA
16244_7_45	CNRVC140125	ERR976496	NA	NA	NA	NA	NA	NA	NA	NA	Domman et al. Science 2017	Domman et al. Science 2017	NA	NA	NA	NA	NA	NA	NA	NA	NA	NA	NA	1992	NA	NA	NA	NA	NA	Bolivia	South America	LAT1	NA	1		2	NA	LAT1	NA	NA	NA	NA	NA	NA	NA	Ogawa	NA	ctxB3	NA
16244_7_46	CNRVC140126	ERR976497	NA	NA	NA	NA	NA	NA	NA	NA	Domman et al. Science 2017	Domman et al. Science 2017	NA	NA	NA	NA	NA	NA	NA	NA	NA	NA	NA	1991	NA	NA	NA	NA	NA	Bolivia	South America	LAT1	NA	1		2	NA	LAT1	NA	NA	NA	NA	NA	NA	NA	Ogawa	NA	ctxB3	NA
16244_7_47	CNRVC140127	ERR976498	NA	NA	NA	NA	NA	NA	NA	NA	Weill et al submitted	Domman et al. Science 2017	NA	NA	NA	NA	NA	NA	NA	NA	NA	NA	NA	1988	NA	NA	NA	NA	NA	Angola	Central Africa	NA	NA	4		40	NA	/	NA	NA	NA	NA	NA	NA	NA	Ogawa	NA	ctxB3	NA
16244_7_48	CNRVC140128	ERR976499	NA	NA	NA	NA	NA	NA	NA	NA	Weill et al submitted	Domman et al. Science 2017	NA	NA	NA	NA	NA	NA	NA	NA	NA	NA	NA	1988	NA	NA	NA	NA	NA	Angola	Central Africa	NA	NA	4		40	NA	/	NA	NA	NA	NA	NA	NA	NA	Ogawa	NA	ctxB3	NA
16244_7_49	CNRVC140129	ERR976500	NA	NA	NA	NA	NA	NA	NA	NA	Weill et al submitted	Domman et al. Science 2017	NA	NA	NA	NA	NA	NA	NA	NA	NA	NA	NA	1988	NA	NA	NA	NA	NA	Angola	Central Africa	NA	NA	4		1	NA	/	NA	NA	NA	NA	NA	NA	NA	Ogawa	NA	ctxB3	NA
16244_7_5	NA	ERR976456	NA	NA	NA	16244_7#5	NA	NA	NA	CNRVC950568	Weill et al. Science 2017	Weill et al. Science 2017	Human	NA	NA	NA	NA	NA	NA	NA	NA	NA	NA	1970	NA	NA	NA	NA	NA	Angola	Central Africa	T1/AFR1/EUR1	NA	4		42	/	NA	T1	1_MEasternNorth&WestAfrica_1970_subcladeAngola	NA	NA	NA	NA	NA	Inaba	G103A (G35-to-R)	O1	ctxB3
16244_7_50	CNRVC140130	ERR976501	NA	NA	NA	NA	NA	NA	NA	NA	Weill et al submitted	Domman et al. Science 2017	NA	NA	NA	NA	NA	NA	NA	NA	NA	NA	NA	1988	NA	NA	NA	NA	NA	Angola	Central Africa	NA	NA	4		40	NA	/	NA	NA	NA	NA	NA	NA	NA	Ogawa	NA	ctxB3	NA
16244_7_51	CNRVC140131	ERR976502	NA	NA	NA	NA	NA	NA	NA	NA	Weill et al submitted	Domman et al. Science 2017	NA	NA	NA	NA	NA	NA	NA	NA	NA	NA	NA	1988	NA	NA	NA	NA	NA	Angola	Central Africa	NA	NA	4		40	NA	/	NA	NA	NA	NA	NA	NA	NA	Ogawa	NA	/	NA
16244_7_52	CNRVC140132	ERR976503	NA	NA	NA	NA	NA	NA	NA	NA	Weill et al submitted	Domman et al. Science 2017	NA	NA	NA	NA	NA	NA	NA	NA	NA	NA	NA	1988	NA	NA	NA	NA	NA	Angola	Central Africa	NA	NA	4		40	NA	/	NA	NA	NA	NA	NA	NA	NA	Ogawa	NA	/	NA
16244_7_53	CNRVC140133	ERR976504	NA	NA	NA	NA	NA	NA	NA	NA	Weill et al submitted	Domman et al. Science 2017	NA	NA	NA	NA	NA	NA	NA	NA	NA	NA	NA	1994	NA	NA	NA	NA	NA	Guinea Bissau	West Africa	NA	NA	7		91	NA	/	NA	NA	NA	NA	NA	NA	NA	Ogawa	NA	ctxB1	NA
16244_7_54	NA	ERR976505	NA	NA	NA	16244_7#54	NA	NA	NA	CNRVC140134	Weill et al. Science 2017	Weill et al. Science 2017	NA	NA	NA	NA	NA	NA	NA	NA	NA	NA	NA	1971	NA	NA	NA	NA	NA	Portugal	Europe	sporadic/local outbreak	NA	4		42	/	NA	sporadic/local outbreak	1_MEasternNorth&WestAfrica_1970	NA	NA	NA	NA	NA	Ogawa	wild type	O1	/
16244_7_55	NA	ERR976506	NA	NA	NA	16244_7#55	NA	NA	NA	CNRVC140135	Weill et al. Science 2017	Weill et al. Science 2017	NA	NA	NA	NA	NA	NA	NA	NA	NA	NA	NA	1971	NA	NA	NA	NA	NA	Portugal	Europe	sporadic/local outbreak	NA	4		42	/	NA	sporadic/local outbreak	1_MEasternNorth&WestAfrica_1970	NA	NA	NA	NA	NA	Ogawa	wild type	O1	ctxB3
16244_7_56	NA	ERR976507	NA	NA	NA	16244_7#56	NA	NA	NA	CNRVC140136	Weill et al. Science 2017	Weill et al. Science 2017	NA	NA	NA	NA	NA	NA	NA	NA	NA	NA	NA	1971	NA	NA	NA	NA	NA	Portugal	Europe	sporadic/local outbreak	NA	4		42	/	NA	sporadic/local outbreak	1_MEasternNorth&WestAfrica_1970	NA	NA	NA	NA	NA	Ogawa	wild type	O1	ctxB3
16244_7_57	NA	ERR976508	NA	NA	NA	16244_7#57	NA	NA	NA	CNRVC140137	Weill et al. Science 2017	Weill et al. Science 2017	NA	NA	NA	NA	NA	NA	NA	NA	NA	NA	NA	1974	NA	NA	NA	NA	NA	Portugal	Europe	sporadic/local outbreak	NA	4		42	/	NA	sporadic/local outbreak	1_MEasternNorth&WestAfrica_1970_subcladeAngola	NA	NA	NA	NA	NA	Inaba	G103A (G35-to-R)	O1	ctxB3
16244_7_59	NA	ERR976510	NA	NA	NA	16244_7#59	NA	NA	NA	CNRVC140139	Weill et al. Science 2017	Weill et al. Science 2017	NA	NA	NA	NA	NA	NA	NA	NA	NA	NA	NA	1974	NA	NA	NA	NA	NA	Portugal	Europe	sporadic/local outbreak	NA	4		42	/	NA	sporadic/local outbreak	1_MEasternNorth&WestAfrica_1970_subcladeAngola	NA	NA	NA	NA	NA	Inaba	G103A (G35-to-R)	O1	ctxB3
16244_7_6	CNRVC950569	ERR976457	NA	NA	NA	NA	NA	NA	NA	NA	Weill et al submitted	Domman et al. Science 2017	NA	NA	NA	NA	NA	NA	NA	NA	NA	NA	NA	1970	NA	NA	NA	NA	NA	Angola	Central Africa	NA	NA	4		42	NA	/	NA	NA	NA	NA	NA	NA	NA	Inaba	NA	ctxB3	NA
16244_7_60	CNRVC140140	ERR976511	NA	NA	NA	NA	NA	NA	NA	NA	Weill et al submitted	Domman et al. Science 2017	NA	NA	NA	NA	NA	NA	NA	NA	NA	NA	NA	1988	NA	NA	NA	NA	NA	Cote d'Ivoire	West Africa	NA	NA	4		1	NA	/	NA	NA	NA	NA	NA	NA	NA	Ogawa	NA	ctxB3	NA
16244_7_61	CNRVC140141	ERR976512	NA	NA	NA	NA	NA	NA	NA	NA	Weill et al submitted	Domman et al. Science 2017	NA	NA	NA	NA	NA	NA	NA	NA	NA	NA	NA	1988	NA	NA	NA	NA	NA	Cote d'Ivoire	West Africa	NA	NA	4		40	NA	/	NA	NA	NA	NA	NA	NA	NA	Ogawa	NA	/	NA
16244_7_62	NA	ERR976513	NA	NA	NA	16244_7#62	NA	NA	NA	CNRVC910036	Weill et al. Science 2017	Weill et al. Science 2017	Human	NA	NA	NA	NA	NA	NA	NA	NA	NA	NA	1991	NA	NA	NA	NA	NA	Benin	West Africa	T7/AFR7	NA	6		67	/	NA	T7	2_ChinaNorthWestAfrica_thenCentralAfricaInaba	NA	NA	NA	NA	NA	Ogawa	wild type	O1	ctxB3
16244_7_63	NA	ERR976514	NA	NA	NA	16244_7#63	NA	NA	NA	CNRVC910266	Weill et al. Science 2017	Weill et al. Science 2017	Human	NA	NA	NA	NA	NA	NA	NA	NA	NA	NA	1991	NA	NA	NA	NA	NA	Benin	West Africa	T7/AFR7	NA	6		67	/	NA	T7	2_ChinaNorthWestAfrica_thenCentralAfricaInaba	NA	NA	NA	NA	NA	Autoagglutinable	Deletion A in poly A region 488-494; frameshift after K164; then IQT and STOP	O1	ctxB3
16244_7_64	NA	ERR976515	NA	NA	NA	16244_7#64	NA	NA	NA	CNRVC910267	Weill et al. Science 2017	Weill et al. Science 2017	Human	NA	NA	NA	NA	NA	NA	NA	NA	NA	NA	1991	NA	NA	NA	NA	NA	Benin	West Africa	T7/AFR7	NA	6		67	/	NA	T7	2_ChinaNorthWestAfrica_thenCentralAfricaInaba	NA	NA	NA	NA	NA	Autoagglutinable	Deletion A in poly A region 488-494; frameshift after K164; then IQT and STOP	O1	ctxB3
16244_7_65	CNRVC910279	ERR976516	NA	NA	NA	NA	NA	NA	NA	NA	Weill et al submitted	Domman et al. Science 2017	NA	NA	NA	NA	NA	NA	NA	NA	NA	NA	NA	1991	NA	NA	NA	NA	NA	Niger	West Africa	NA	NA	6		67	NA	/	NA	NA	NA	NA	NA	NA	NA	Ogawa	NA	ctxB3	NA
16244_7_66	NA	ERR976517	NA	NA	NA	16244_7#66	NA	NA	NA	CNRVC910347	Weill et al. Science 2017	Weill et al. Science 2017	Human	NA	NA	NA	NA	NA	NA	NA	NA	NA	NA	1991	NA	NA	NA	NA	NA	Morocco	North Africa	T7/AFR7	NA	6		67	/	NA	T7	2_ChinaNorthWestAfrica_thenCentralAfricaInaba	NA	NA	NA	NA	NA	Ogawa	wild type	O1	ctxB3
16244_7_67	NA	ERR976518	NA	NA	NA	16244_7#67	NA	NA	NA	CNRVC910349	Weill et al. Science 2017	Weill et al. Science 2017	Human	NA	NA	NA	NA	NA	NA	NA	NA	NA	NA	1991	NA	NA	NA	NA	NA	Morocco	North Africa	T7/AFR7	NA	6		67	/	NA	T7	2_ChinaNorthWestAfrica_thenCentralAfricaInaba	NA	NA	NA	NA	NA	Ogawa	wild type	O1	ctxB3
16244_7_68	NA	ERR976519	NA	NA	NA	16244_7#68	NA	NA	NA	CNRVC910375	Weill et al. Science 2017	Weill et al. Science 2017	Human	NA	NA	NA	NA	NA	NA	NA	NA	NA	NA	1991	NA	NA	NA	NA	NA	Cote d'Ivoire	West Africa	T7/AFR7	NA	6		67	/	NA	T7	2_ChinaNorthWestAfrica_thenCentralAfricaInaba	NA	NA	NA	NA	NA	Ogawa	wild type	O1	ctxB3
16244_7_69	NA	ERR976520	NA	NA	NA	16244_7#69	NA	NA	NA	CNRVC910386	Weill et al. Science 2017	Weill et al. Science 2017	Human	NA	NA	NA	NA	NA	NA	NA	NA	NA	NA	1991	NA	NA	NA	NA	NA	Morocco	North Africa	T7/AFR7	NA	6		67	/	NA	T7	2_ChinaNorthWestAfrica_thenCentralAfricaInaba	NA	NA	NA	NA	NA	Ogawa	wild type	O1	ctxB3
16244_7_7	NA	ERR976458	NA	NA	NA	16244_7#7	NA	NA	NA	CNRVC960552	Weill et al. Science 2017	Weill et al. Science 2017	Human	NA	NA	NA	NA	NA	NA	NA	NA	NA	NA	1970	NA	NA	NA	NA	NA	Cote d'Ivoire	West Africa	T1/AFR1/EUR1	NA	4		42	/	NA	T1	1_MEasternNorth&WestAfrica_1970_SouthEastCoast	NA	NA	NA	NA	NA	Ogawa	wild type	O1	ctxB3
16244_7_70	NA	ERR976521	NA	NA	NA	16244_7#70	NA	NA	NA	CNRVC910429	Weill et al. Science 2017	Weill et al. Science 2017	Human	NA	NA	NA	NA	NA	NA	NA	NA	NA	NA	1991	NA	NA	NA	NA	NA	Democratic Republic of the Congo	Central Africa	T5/AFR5	NA	4		38	/	NA	T5	1_Asia73-87_Djib85_MEastern78EastCentralAfrica_1985-1997	NA	NA	NA	NA	NA	Ogawa	wild type	O1	ctxB3
16244_7_71	CNRVC920027	ERR976522	NA	NA	NA	NA	NA	NA	NA	NA	Weill et al submitted	Domman et al. Science 2017	NA	NA	NA	NA	NA	NA	NA	NA	NA	NA	NA	1992	NA	NA	NA	NA	NA	Angola	Central Africa	NA	NA	4		1	NA	/	NA	NA	NA	NA	NA	NA	NA	Inaba	NA	ctxB3	NA
16244_7_72	NA	ERR976523	NA	NA	NA	16244_7#72	NA	NA	NA	CNRVC920049	Weill et al. Science 2017	Weill et al. Science 2017	Human	NA	NA	NA	NA	NA	NA	NA	NA	NA	NA	1992	NA	NA	NA	NA	NA	Malawi	East Africa	T1/AFR1/EUR1	NA	4		41	/	NA	T1	1_MEasternNorth&WestAfrica_1970_subcladeAngola	NA	NA	NA	NA	NA	Ogawa	wild type	O1	ctxB3
16244_7_73	NA	ERR976524	NA	NA	NA	16244_7#73	NA	NA	NA	CNRVC920169	Weill et al. Science 2017	Weill et al. Science 2017	Human	NA	NA	NA	NA	NA	NA	NA	NA	NA	NA	1992	NA	NA	NA	NA	NA	Democratic Republic of the Congo	Central Africa	T5/AFR5	NA	4		38	/	NA	T5	1_Asia73-87_Djib85_MEastern78EastCentralAfrica_1985-1997	NA	NA	NA	NA	NA	Inaba	T374G (L125-to-STOP)	O1	ctxB3
16244_7_74	NA	ERR976525	NA	NA	NA	16244_7#74	NA	NA	NA	CNRVC930153	Weill et al. Science 2017	Weill et al. Science 2017	Human	NA	NA	NA	NA	NA	NA	NA	NA	NA	NA	1993	NA	NA	NA	NA	NA	Democratic Republic of the Congo	Central Africa	T5/AFR5	NA	4		38	/	NA	T5	1_Asia73-87_Djib85_MEastern78EastCentralAfrica_1985-1997	NA	NA	NA	NA	NA	Ogawa	wild type	O1	ctxB3
16244_7_75	NA	ERR976526	NA	NA	NA	16244_7#75	NA	NA	NA	CNRVC930185	Weill et al. Science 2017	Weill et al. Science 2017	Human	NA	NA	NA	NA	NA	NA	NA	NA	NA	NA	1993	NA	NA	NA	NA	NA	Democratic Republic of the Congo	Central Africa	T5/AFR5	NA	4		38	/	NA	T5	1_Asia73-87_Djib85_MEastern78EastCentralAfrica_1985-1997	NA	NA	NA	NA	NA	Ogawa	wild type	O1	ctxB3
16244_7_76	NA	ERR976527	NA	NA	NA	16244_7#76	NA	NA	NA	CNRVC930255	Weill et al. Science 2017	Weill et al. Science 2017	Human	NA	NA	NA	NA	NA	NA	NA	NA	NA	NA	1993	NA	NA	NA	NA	NA	Morocco	North Africa	T7/AFR7	NA	6		67	/	NA	T7	2_ChinaNorthWestAfrica_thenCentralAfricaInaba	NA	NA	NA	NA	NA	Ogawa	wild type	O1	ctxB3
16244_7_77	NA	ERR976528	NA	NA	NA	16244_7#77	NA	NA	NA	CNRVC930409	Weill et al. Science 2017	Weill et al. Science 2017	Human	NA	NA	NA	NA	NA	NA	NA	NA	NA	NA	1993	NA	NA	NA	NA	NA	Rwanda	East Africa	T5/AFR5	NA	4		36	/	NA	T5	1_Asia73-87_Djib85_MEastern78EastCentralAfrica_1985-1997	NA	NA	NA	NA	NA	Ogawa	wild type	O1	ctxB3
16244_7_78	NA	ERR976529	NA	NA	NA	16244_7#78	NA	NA	NA	CNRVC930417	Weill et al. Science 2017	Weill et al. Science 2017	Human	NA	NA	NA	NA	NA	NA	NA	NA	NA	NA	1993	NA	NA	NA	NA	NA	Burundi	East Africa	T5/AFR5	NA	4		36	/	NA	T5	1_Asia73-87_Djib85_MEastern78EastCentralAfrica_1985-1997	NA	NA	NA	NA	NA	Ogawa	A425G (N142-to-S)	O1	ctxB3
16244_7_79	NA	ERR976530	NA	NA	NA	16244_7#79	NA	NA	NA	CNRVC930425	Weill et al. Science 2017	Weill et al. Science 2017	Human	NA	NA	NA	NA	NA	NA	NA	NA	NA	NA	1993	NA	NA	NA	NA	NA	Burundi	East Africa	T5/AFR5	NA	4		36	/	NA	T5	1_Asia73-87_Djib85_MEastern78EastCentralAfrica_1985-1997	NA	NA	NA	NA	NA	Ogawa	wild type	O1	ctxB3
16244_7_8	CNRVC960575	ERR976459	NA	NA	NA	NA	NA	NA	NA	NA	Weill et al submitted	Domman et al. Science 2017	NA	NA	NA	NA	NA	NA	NA	NA	NA	NA	NA	1970	NA	NA	NA	NA	NA	Benin	West Africa	NA	NA	4		42	NA	/	NA	NA	NA	NA	NA	NA	NA	Ogawa	NA	ctxB3	NA
16244_7_80	CNRVC930428	ERR976531	NA	NA	NA	NA	NA	NA	NA	NA	Weill et al submitted	Domman et al. Science 2017	NA	NA	NA	NA	NA	NA	NA	NA	NA	NA	NA	1993	NA	NA	NA	NA	NA	Tanzania	East Africa	NA	NA	4		36	NA	/	NA	NA	NA	NA	NA	NA	NA	Ogawa	NA	ctxB3	NA
16244_7_81	CNRVC940011	ERR976532	NA	NA	NA	NA	NA	NA	NA	NA	Weill et al submitted	Domman et al. Science 2017	NA	NA	NA	NA	NA	NA	NA	NA	NA	NA	NA	1994	NA	NA	NA	NA	NA	Angola	Central Africa	NA	NA	4		1	NA	/	NA	NA	NA	NA	NA	NA	NA	Inaba	NA	ctxB3	NA
16244_7_82	CNRVC940012	ERR976533	NA	NA	NA	NA	NA	NA	NA	NA	Weill et al submitted	Domman et al. Science 2017	NA	NA	NA	NA	NA	NA	NA	NA	NA	NA	NA	1994	NA	NA	NA	NA	NA	Angola	Central Africa	NA	NA	4		1	NA	/	NA	NA	NA	NA	NA	NA	NA	Inaba	NA	ctxB3	NA
16244_7_83	NA	ERR976534	NA	NA	NA	16244_7#83	NA	NA	NA	CNRVC940030	Weill et al. Science 2017	Weill et al. Science 2017	Human	NA	NA	NA	NA	NA	NA	NA	NA	NA	NA	1993	NA	NA	NA	NA	NA	Cote d'Ivoire	West Africa	T7/AFR7	NA	6		67	/	NA	T7	2_ChinaNorthWestAfrica_thenCentralAfricaInaba	NA	NA	NA	NA	NA	Inaba	C473A (S158-to-STOP)	O1	ctxB3
16244_7_84	NA	ERR976535	NA	NA	NA	16244_7#84	NA	NA	NA	CNRVC940034	Weill et al. Science 2017	Weill et al. Science 2017	Human	NA	NA	NA	NA	NA	NA	NA	NA	NA	NA	1994	NA	NA	NA	NA	NA	Cote d'Ivoire	West Africa	T7/AFR7	NA	6		67	/	NA	T7	2_ChinaNorthWestAfrica_thenCentralAfricaInaba	NA	NA	NA	NA	NA	Ogawa	wild type	O1	ctxB3
16244_7_85	NA	ERR976536	NA	NA	NA	16244_7#85	NA	NA	NA	CNRVC940035	Weill et al. Science 2017	Weill et al. Science 2017	Human	NA	NA	NA	NA	NA	NA	NA	NA	NA	NA	1993	NA	NA	NA	NA	NA	Cote d'Ivoire	West Africa	T7/AFR7	NA	6		67	/	NA	T7	2_ChinaNorthWestAfrica_thenCentralAfricaInaba	NA	NA	NA	NA	NA	Inaba	C473A (S158-to-STOP)	O1	ctxB3
16244_7_86	NA	ERR976537	NA	NA	NA	16244_7#86	NA	NA	NA	CNRVC940103	Weill et al. Science 2017	Weill et al. Science 2017	Human	NA	NA	NA	NA	NA	NA	NA	NA	NA	NA	1994	NA	NA	NA	NA	NA	Guinea	West Africa	T9/AFR9	NA	7		91	/	NA	T9	3_WestAfrica_thenCentralAfricaInaba94-98	NA	NA	NA	NA	NA	Ogawa	wild type	O1	ctxB1
16244_7_87	NA	ERR976538	NA	NA	NA	16244_7#87	NA	NA	NA	CNRVC940109	Weill et al. Science 2017	Weill et al. Science 2017	Human	NA	NA	NA	NA	NA	NA	NA	NA	NA	NA	1994	NA	NA	NA	NA	NA	Guinea	West Africa	T9/AFR9	NA	7		91	/	NA	T9	3_WestAfrica_thenCentralAfricaInaba94-98	NA	NA	NA	NA	NA	Ogawa	wild type	O1	ctxB1
16244_7_88	NA	ERR976539	NA	NA	NA	16244_7#88	NA	NA	NA	CNRVC940128	Weill et al. Science 2017	Weill et al. Science 2017	Human	NA	NA	NA	NA	NA	NA	NA	NA	NA	NA	1994	NA	NA	NA	NA	NA	Guinea	West Africa	T9/AFR9	NA	7		91	/	NA	T9	3_WestAfrica_thenCentralAfricaInaba94-98	NA	NA	NA	NA	NA	Ogawa	wild type	O1	ctxB1
16244_7_89	NA	ERR976540	NA	NA	NA	16244_7#89	NA	NA	NA	CNRVC940131	Weill et al. Science 2017	Weill et al. Science 2017	Human	NA	NA	NA	NA	NA	NA	NA	NA	NA	NA	1994	NA	NA	NA	NA	NA	Democratic Republic of the Congo	Central Africa	T5/AFR5	NA	4		36	/	NA	T5	1_Asia73-87_Djib85_MEastern78EastCentralAfrica_1985-1997	NA	NA	NA	NA	NA	Ogawa	wild type	O1	ctxB3
16244_7_9	NA	ERR976460	NA	NA	NA	16244_7#9	NA	NA	NA	CNRVC960579	Weill et al. Science 2017	Weill et al. Science 2017	Human	NA	NA	NA	NA	NA	NA	NA	NA	NA	NA	1970	NA	NA	NA	NA	NA	Benin	West Africa	T1/AFR1/EUR1	NA	4		42	/	NA	T1	1_MEasternNorth&WestAfrica_1970_SouthEastCoast	NA	NA	NA	NA	NA	Ogawa	wild type	O1	ctxB3
16244_7_90	NA	ERR976541	NA	NA	NA	16244_7#90	NA	NA	NA	CNRVC940137	Weill et al. Science 2017	Weill et al. Science 2017	Human	NA	NA	NA	NA	NA	NA	NA	NA	NA	NA	1994	NA	NA	NA	NA	NA	Morocco	North Africa	T7/AFR7	NA	6		67	/	NA	T7	2_ChinaNorthWestAfrica_thenCentralAfricaInaba	NA	NA	NA	NA	NA	Ogawa	wild type	O1	ctxB3
16244_7_91	NA	ERR976542	NA	NA	NA	16244_7#91	NA	NA	NA	CNRVC940141	Weill et al. Science 2017	Weill et al. Science 2017	Human	NA	NA	NA	NA	NA	NA	NA	NA	NA	NA	1994	NA	NA	NA	NA	NA	Guinea	West Africa	T9/AFR9	NA	7		91	/	NA	T9	3_WestAfrica_thenCentralAfricaInaba94-98	NA	NA	NA	NA	NA	Ogawa	wild type	O1	ctxB1
16244_7_92	CNRVC940142	ERR976543	NA	NA	NA	NA	NA	NA	NA	NA	Weill et al submitted	Domman et al. Science 2017	NA	NA	NA	NA	NA	NA	NA	NA	NA	NA	NA	1994	NA	NA	NA	NA	NA	Liberia	West Africa	NA	NA	7		91	NA	/	NA	NA	NA	NA	NA	NA	NA	Ogawa	NA	ctxB1	NA
16244_7_93	NA	ERR976544	NA	NA	NA	16244_7#93	NA	NA	NA	CNRVC940143	Weill et al. Science 2017	Weill et al. Science 2017	Human	NA	NA	NA	NA	NA	NA	NA	NA	NA	NA	1994	NA	NA	NA	NA	NA	Democratic Republic of the Congo	Central Africa	T5/AFR5	NA	4		37	/	NA	T5	1_Asia73-87_Djib85_MEastern78EastCentralAfrica_1985-1997	NA	NA	NA	NA	NA	Ogawa	wild type	O1	ctxB3
16244_7_94	NA	ERR976545	NA	NA	NA	16244_7#94	NA	NA	NA	CNRVC940147	Weill et al. Science 2017	Weill et al. Science 2017	Human	NA	NA	NA	NA	NA	NA	NA	NA	NA	NA	1994	NA	NA	NA	NA	NA	Liberia	West Africa	T7/AFR7	NA	6		67	/	NA	T7	2_ChinaNorthWestAfrica_thenCentralAfricaInaba	NA	NA	NA	NA	NA	Inaba	C473A (S158-to-STOP)	O1	ctxB3
16244_7_95	NA	ERR976546	NA	NA	NA	16244_7#95	NA	NA	NA	CNRVC940162	Weill et al. Science 2017	Weill et al. Science 2017	Human	NA	NA	NA	NA	NA	NA	NA	NA	NA	NA	1994	NA	NA	NA	NA	NA	Liberia	West Africa	T7/AFR7	NA	6		67	/	NA	T7	2_ChinaNorthWestAfrica_thenCentralAfricaInaba	NA	NA	NA	NA	NA	Inaba	C473A (S158-to-STOP)	O1	ctxB3
16244_8_1	NA	ERR976547	NA	NA	NA	16244_8#1	NA	NA	NA	CNRVC970170	Weill et al. Science 2017	Weill et al. Science 2017	Human	NA	NA	NA	NA	NA	NA	NA	NA	NA	NA	1997	NA	NA	NA	NA	NA	Gabon	Central Africa	T7/AFR7	NA	6		66	/	NA	T7	2_ChinaNorthWestAfrica_thenCentralAfricaInaba	NA	NA	NA	NA	NA	Inaba	G133T (G45-to-STOP)	O1	ctxB3
16244_8_10	NA	ERR976556	NA	NA	NA	16244_8#10	NA	NA	NA	CNRVC980023	Weill et al. Science 2017	Weill et al. Science 2017	Human	NA	NA	NA	NA	NA	NA	NA	NA	NA	NA	1998	NA	NA	NA	NA	NA	Comoros	East Africa	T10/AFR10	NA	7		88	/	NA	T10	3_EastAfrica_thenMadagascar_1998-2009	NA	NA	NA	NA	NA	Ogawa	wild type	O1	ctxB1
16244_8_11	NA	ERR976557	NA	NA	NA	16244_8#11	NA	NA	NA	CNRVC980026	Weill et al. Science 2017	Weill et al. Science 2017	Human	NA	NA	NA	NA	NA	NA	NA	NA	NA	NA	1998	NA	NA	NA	NA	NA	Comoros	East Africa	T10/AFR10	NA	7		88	/	NA	T10	3_EastAfrica_thenMadagascar_1998-2009	NA	NA	NA	NA	NA	Ogawa	wild type	O1	ctxB1
16244_8_12	CNRVC980029	ERR976558	NA	NA	NA	NA	NA	NA	NA	NA	Weill et al submitted	Domman et al. Science 2017	NA	NA	NA	NA	NA	NA	NA	NA	NA	NA	NA	1998	NA	NA	NA	NA	NA	Comoros	East Africa	NA	NA	7		88	NA	/	NA	NA	NA	NA	NA	NA	NA	Ogawa	NA	ctxB1	NA
16244_8_13	NA	ERR976559	NA	NA	NA	16244_8#13	NA	NA	NA	CNRVC980030	Weill et al. Science 2017	Weill et al. Science 2017	Human	NA	NA	NA	NA	NA	NA	NA	NA	NA	NA	1998	NA	NA	NA	NA	NA	Democratic Republic of the Congo	Central Africa	T7/AFR7	NA	6		66	/	NA	T7	2_ChinaNorthWestAfrica_thenCentralAfricaInaba	NA	NA	NA	NA	NA	Inaba	G133T (G45-to-STOP)	O1	ctxB3
16244_8_14	NA	ERR976560	NA	NA	NA	16244_8#14	NA	NA	NA	CNRVC980034	Weill et al. Science 2017	Weill et al. Science 2017	Human	NA	NA	NA	NA	NA	NA	NA	NA	NA	NA	1998	NA	NA	NA	NA	NA	Democratic Republic of the Congo	Central Africa	T7/AFR7	NA	6		66	/	NA	T7	2_ChinaNorthWestAfrica_thenCentralAfricaInaba	NA	NA	NA	NA	NA	Inaba	G133T (G45-to-STOP)	O1	ctxB3
16244_8_15	NA	ERR976561	NA	NA	NA	16244_8#15	NA	NA	NA	CNRVC980060	Weill et al. Science 2017	Weill et al. Science 2017	Human	NA	NA	NA	NA	NA	NA	NA	NA	NA	NA	1998	NA	NA	NA	NA	NA	Cameroon	Central Africa	T7/AFR7	NA	4		95	/	NA	T7	2_ChinaNorthWestAfrica_thenCentralAfricaInaba	NA	NA	NA	NA	NA	Ogawa	wild type	O1	ctxB3
16244_8_16	NA	ERR976562	NA	NA	NA	16244_8#16	NA	NA	NA	CNRVC980061	Weill et al. Science 2017	Weill et al. Science 2017	Water	NA	NA	NA	NA	NA	NA	NA	NA	NA	NA	1998	NA	NA	NA	NA	NA	Cameroon	Central Africa	T7/AFR7	NA	4		96	/	NA	T7	2_ChinaNorthWestAfrica_thenCentralAfricaInaba	NA	NA	NA	NA	NA	Ogawa	wild type	O1	ctxB3
16244_8_17	NA	ERR976563	NA	NA	NA	16244_8#17	NA	NA	NA	CNRVC980080	Weill et al. Science 2017	Weill et al. Science 2017	Human	NA	NA	NA	NA	NA	NA	NA	NA	NA	NA	1998	NA	NA	NA	NA	NA	Tanzania	East Africa	T10/AFR10	NA	7		88	/	NA	T10	3_EastAfrica_thenMadagascar_1998-2009	NA	NA	NA	NA	NA	Ogawa	wild type	O1	ctxB1
16244_8_18	NA	ERR976564	NA	NA	NA	16244_8#18	NA	NA	NA	CNRVC980081	Weill et al. Science 2017	Weill et al. Science 2017	Human	NA	NA	NA	NA	NA	NA	NA	NA	NA	NA	1998	NA	NA	NA	NA	NA	Tanzania	East Africa	T10/AFR10	NA	7		88	/	NA	T10	3_EastAfrica_thenMadagascar_1998-2009	NA	NA	NA	NA	NA	Ogawa	wild type	O1	ctxB1
16244_8_19	NA	ERR976565	NA	NA	NA	16244_8#19	NA	NA	NA	CNRVC980158	Weill et al. Science 2017	Weill et al. Science 2017	Human	NA	NA	NA	NA	NA	NA	NA	NA	NA	NA	1997	NA	NA	NA	NA	NA	Djibouti	East Africa	T6/AFR6/EUR4	NA	6		64	/	NA	T6	2_Asia_Russia_EastAfrica1988-1999	NA	NA	NA	NA	NA	Ogawa	wild type	O1	ctxB3
16244_8_2	CNRVC970174	ERR976548	NA	NA	NA	NA	NA	NA	NA	NA	Weill et al submitted	Domman et al. Science 2017	NA	NA	NA	NA	NA	NA	NA	NA	NA	NA	NA	1997	NA	NA	NA	NA	NA	Democratic Republic of the Congo	Central Africa	NA	NA	4		36	NA	/	NA	NA	NA	NA	NA	NA	NA	Ogawa	NA	ctxB3	NA
16244_8_20	NA	ERR976566	NA	NA	NA	16244_8#20	NA	NA	NA	CNRVC980194	Weill et al. Science 2017	Weill et al. Science 2017	Human	NA	NA	NA	NA	NA	NA	NA	NA	NA	NA	1998	NA	NA	NA	NA	NA	Rwanda	East Africa	T10/AFR10	NA	7		88	/	NA	T10	3_EastAfrica_thenMadagascar_1998-2009	NA	NA	NA	NA	NA	Ogawa	wild type	O1	ctxB1
16244_8_21	NA	ERR976567	NA	NA	NA	16244_8#21	NA	NA	NA	CNRVC980195	Weill et al. Science 2017	Weill et al. Science 2017	Human	NA	NA	NA	NA	NA	NA	NA	NA	NA	NA	1998	NA	NA	NA	NA	NA	Rwanda	East Africa	T10/AFR10	NA	7		88	/	NA	T10	3_EastAfrica_thenMadagascar_1998-2009	NA	NA	NA	NA	NA	Ogawa	wild type	O1	ctxB1
16244_8_22	NA	ERR976568	NA	NA	NA	16244_8#22	NA	NA	NA	CNRVC980323	Weill et al. Science 2017	Weill et al. Science 2017	Human	NA	NA	NA	NA	NA	NA	NA	NA	NA	NA	1998	NA	NA	NA	NA	NA	Cameroon	Central Africa	T7/AFR7	NA	4		95	/	NA	T7	2_ChinaNorthWestAfrica_thenCentralAfricaInaba	NA	NA	NA	NA	NA	Ogawa	wild type	O1	ctxB3
16244_8_23	CNRVC980324	ERR976569	NA	NA	NA	NA	NA	NA	NA	NA	Weill et al submitted	Domman et al. Science 2017	NA	NA	NA	NA	NA	NA	NA	NA	NA	NA	NA	1998	NA	NA	NA	NA	NA	Rwanda	East Africa	NA	NA	7		88	NA	/	NA	NA	NA	NA	NA	NA	NA	Ogawa	NA	ctxB1	NA
16244_8_24	NA	ERR976570	NA	NA	NA	16244_8#24	NA	NA	NA	CNRVC980328	Weill et al. Science 2017	Weill et al. Science 2017	Human	NA	NA	NA	NA	NA	NA	NA	NA	NA	NA	1998	NA	NA	NA	NA	NA	Cameroon	Central Africa	T7/AFR7	NA	4		97	/	NA	T7	2_ChinaNorthWestAfrica_thenCentralAfricaInaba	NA	NA	NA	NA	NA	Ogawa	wild type	O1	ctxB3
16244_8_25	NA	ERR976571	NA	NA	NA	16244_8#25	NA	NA	NA	CNRVC980356	Weill et al. Science 2017	Weill et al. Science 2017	Human	NA	NA	NA	NA	NA	NA	NA	NA	NA	NA	1998	NA	NA	NA	NA	NA	Sudan	North Africa	T10/AFR10	NA	7		88	/	NA	T10	3_EastAfrica_thenMadagascar_1998-2009	NA	NA	NA	NA	NA	Ogawa	wild type	O1	ctxB1
16244_8_26	NA	ERR976572	NA	NA	NA	16244_8#26	NA	NA	NA	CNRVC980359	Weill et al. Science 2017	Weill et al. Science 2017	Human	NA	NA	NA	NA	NA	NA	NA	NA	NA	NA	1998	NA	NA	NA	NA	NA	Burkina Faso	West Africa	T9/AFR9	NA	7		92	/	NA	T9	3_WestAfrica_thenCentralAfricaInaba94-98	NA	NA	NA	NA	NA	Inaba	G674A (C225-to-Y)	O1	ctxB1
16244_8_27	NA	ERR976573	NA	NA	NA	16244_8#27	NA	NA	NA	CNRVC980360	Weill et al. Science 2017	Weill et al. Science 2017	Human	NA	NA	NA	NA	NA	NA	NA	NA	NA	NA	1998	NA	NA	NA	NA	NA	Burkina Faso	West Africa	T9/AFR9	NA	7		92	/	NA	T9	3_WestAfrica_thenCentralAfricaInaba94-98	NA	NA	NA	NA	NA	Inaba	G674A (C225-to-Y)	O1	ctxB1
16244_8_28	NA	ERR976574	NA	NA	NA	16244_8#28	NA	NA	NA	CNRVC980367	Weill et al. Science 2017	Weill et al. Science 2017	Human	NA	NA	NA	NA	NA	NA	NA	NA	NA	NA	1998	NA	NA	NA	NA	NA	Guinea	West Africa	T9/AFR9	NA	7		90	/	NA	T9	3_WestAfrica_thenCentralAfricaInaba94-98	NA	NA	NA	NA	NA	Ogawa	wild type	O1	ctxB1
16244_8_29	CNRVC980384	ERR976575	NA	NA	NA	NA	NA	NA	NA	NA	Weill et al submitted	Domman et al. Science 2017	NA	NA	NA	NA	NA	NA	NA	NA	NA	NA	NA	1998	NA	NA	NA	NA	NA	Sudan	North Africa	NA	NA	7		88	NA	/	NA	NA	NA	NA	NA	NA	NA	Ogawa	NA	ctxB1	NA
16244_8_3	NA	ERR976549	NA	NA	NA	16244_8#3	NA	NA	NA	CNRVC970175	Weill et al. Science 2017	Weill et al. Science 2017	Human	NA	NA	NA	NA	NA	NA	NA	NA	NA	NA	1997	NA	NA	NA	NA	NA	Djibouti	East Africa	T6/AFR6/EUR4	NA	6		64	/	NA	T6	2_Asia_Russia_EastAfrica1988-1999	NA	NA	NA	NA	NA	Ogawa	wild type	O1	ctxB3
16244_8_30	NA	ERR976576	NA	NA	NA	16244_8#30	NA	NA	NA	CNRVC980395	Weill et al. Science 2017	Weill et al. Science 2017	Human	NA	NA	NA	NA	NA	NA	NA	NA	NA	NA	1998	NA	NA	NA	NA	NA	Cameroon	Central Africa	T9/AFR9	NA	7		92	/	NA	T9	3_WestAfrica_thenCentralAfricaInaba94-98	NA	NA	NA	NA	NA	Inaba	G674A (C225-to-Y)	O1	ctxB1
16244_8_31	NA	ERR976577	NA	NA	NA	16244_8#31	NA	NA	NA	CNRVC980396	Weill et al. Science 2017	Weill et al. Science 2017	Human	NA	NA	NA	NA	NA	NA	NA	NA	NA	NA	1998	NA	NA	NA	NA	NA	Cameroon	Central Africa	T9/AFR9	NA	7		92	/	NA	T9	3_WestAfrica_thenCentralAfricaInaba94-98	NA	NA	NA	NA	NA	Inaba	G674A (C225-to-Y)	O1	ctxB1
16244_8_32	NA	ERR976578	NA	NA	NA	16244_8#32	NA	NA	NA	CNRVC980397	Weill et al. Science 2017	Weill et al. Science 2017	Human	NA	NA	NA	NA	NA	NA	NA	NA	NA	NA	1998	NA	NA	NA	NA	NA	Cameroon	Central Africa	T9/AFR9	NA	7		92	/	NA	T9	3_WestAfrica_thenCentralAfricaInaba94-98	NA	NA	NA	NA	NA	Inaba	G674A (C225-to-Y)	O1	ctxB1
16244_8_33	NA	ERR976579	NA	NA	NA	16244_8#33	NA	NA	NA	CNRVC980398	Weill et al. Science 2017	Weill et al. Science 2017	Human	NA	NA	NA	NA	NA	NA	NA	NA	NA	NA	1998	NA	NA	NA	NA	NA	Cameroon	Central Africa	T9/AFR9	NA	7		92	/	NA	T9	3_WestAfrica_thenCentralAfricaInaba94-98	NA	NA	NA	NA	NA	Inaba	G674A (C225-to-Y)	O1	ctxB1
16244_8_34	NA	ERR976580	NA	NA	NA	16244_8#34	NA	NA	NA	CNRVC980418	Weill et al. Science 2017	Weill et al. Science 2017	Human	NA	NA	NA	NA	NA	NA	NA	NA	NA	NA	1998	NA	NA	NA	NA	NA	Sierra Leone	West Africa	T7/AFR7	NA	6		67	/	NA	T7	2_ChinaNorthWestAfrica_thenCentralAfricaInaba	NA	NA	NA	NA	NA	Ogawa	wild type	O1	ctxB3
16244_8_35	NA	ERR976581	NA	NA	NA	16244_8#35	NA	NA	NA	CNRVC980420	Weill et al. Science 2017	Weill et al. Science 2017	Human	NA	NA	NA	NA	NA	NA	NA	NA	NA	NA	1998	NA	NA	NA	NA	NA	Cote d'Ivoire	West Africa	T7/AFR7	NA	6		67	/	NA	T7	2_ChinaNorthWestAfrica_thenCentralAfricaInaba	NA	NA	NA	NA	NA	Ogawa	wild type	O1	ctxB3
16244_8_36	NA	ERR976582	NA	NA	NA	16244_8#36	NA	NA	NA	CNRVC980421	Weill et al. Science 2017	Weill et al. Science 2017	Human	NA	NA	NA	NA	NA	NA	NA	NA	NA	NA	1998	NA	NA	NA	NA	NA	Cote d'Ivoire	West Africa	T7/AFR7	NA	6		67	/	NA	T7	2_ChinaNorthWestAfrica_thenCentralAfricaInaba	NA	NA	NA	NA	NA	Ogawa	wild type	O1	ctxB3
16244_8_37	CNRVC990002	ERR976583	NA	NA	NA	NA	NA	NA	NA	NA	Weill et al submitted	Domman et al. Science 2017	NA	NA	NA	NA	NA	NA	NA	NA	NA	NA	NA	1999	NA	NA	NA	NA	NA	Somalia	East Africa	NA	NA	6		64	NA	/	NA	NA	NA	NA	NA	NA	NA	Inaba	NA	ctxB3	NA
16244_8_38	NA	ERR976584	NA	NA	NA	16244_8#38	NA	NA	NA	CNRVC990015	Weill et al. Science 2017	Weill et al. Science 2017	Human	NA	NA	NA	NA	NA	NA	NA	NA	NA	NA	1999	NA	NA	NA	NA	NA	Uganda	East Africa	T10/AFR10	NA	7		88	/	NA	T10	3_EastAfrica_thenMadagascar_1998-2009	NA	NA	NA	NA	NA	Ogawa	wild type	O1	ctxB1
16244_8_39	NA	ERR976585	NA	NA	NA	16244_8#39	NA	NA	NA	CNRVC990019	Weill et al. Science 2017	Weill et al. Science 2017	Human	NA	NA	NA	NA	NA	NA	NA	NA	NA	NA	1999	NA	NA	NA	NA	NA	Mozambique	Southern Africa	T8/AFR8/EUR6	NA	6		61	/	NA	T8	2_SouthAsia91-92Mexico91_Asia93-2004_SouthAsia94Mozambique95-2005	NA	NA	NA	NA	NA	Ogawa	wild type	O1	ctxB1
16244_8_4	NA	ERR976550	NA	NA	NA	16244_8#4	NA	NA	NA	CNRVC970176	Weill et al. Science 2017	Weill et al. Science 2017	Human	NA	NA	NA	NA	NA	NA	NA	NA	NA	NA	1997	NA	NA	NA	NA	NA	Democratic Republic of the Congo	Central Africa	T5/AFR5	NA	4		36	/	NA	T5	1_Asia73-87_Djib85_MEastern78EastCentralAfrica_1985-1997	NA	NA	NA	NA	NA	Ogawa	wild type	O1	ctxB3
16244_8_40	NA	ERR976586	NA	NA	NA	16244_8#40	NA	NA	NA	CNRVC990038	Weill et al. Science 2017	Weill et al. Science 2017	Human	NA	NA	NA	NA	NA	NA	NA	NA	NA	NA	1999	NA	NA	NA	NA	NA	Mozambique	Southern Africa	T8/AFR8/EUR6	NA	6		61	/	NA	T8	2_SouthAsia91-92Mexico91_Asia93-2004_SouthAsia94Mozambique95-2005	NA	NA	NA	NA	NA	Ogawa	wild type	O1	ctxB1
16244_8_41	NA	ERR976587	NA	NA	NA	16244_8#41	NA	NA	NA	CNRVC990039	Weill et al. Science 2017	Weill et al. Science 2017	Human	NA	NA	NA	NA	NA	NA	NA	NA	NA	NA	1999	NA	NA	NA	NA	NA	Mozambique	Southern Africa	T8/AFR8/EUR6	NA	6		61	/	NA	T8	2_SouthAsia91-92Mexico91_Asia93-2004_SouthAsia94Mozambique95-2005	NA	NA	NA	NA	NA	Ogawa	wild type	O1	ctxB1
16244_8_42	NA	ERR976588	NA	NA	NA	16244_8#42	NA	NA	NA	CNRVC990078	Weill et al. Science 2017	Weill et al. Science 2017	Human	NA	NA	NA	NA	NA	NA	NA	NA	NA	NA	1999	NA	NA	NA	NA	NA	Madagascar	East Africa	T10/AFR10	NA	7		88	/	NA	T10	3_EastAfrica_thenMadagascar_1998-2009	NA	NA	NA	NA	NA	Ogawa	wild type	O1	ctxB1
16244_8_43	NA	ERR976589	NA	NA	NA	16244_8#43	NA	NA	NA	CNRVC000055	Weill et al. Science 2017	Weill et al. Science 2017	Human	NA	NA	NA	NA	NA	NA	NA	NA	NA	NA	1999	NA	NA	NA	NA	NA	Madagascar	East Africa	T10/AFR10	NA	7		88	/	NA	T10	3_EastAfrica_thenMadagascar_1998-2009	NA	NA	NA	NA	NA	Inaba	G46T (E16-to-STOP)	O1	ctxB1
16244_8_44	NA	ERR976590	NA	NA	NA	16244_8#44	NA	NA	NA	CNRVC000056	Weill et al. Science 2017	Weill et al. Science 2017	Human	NA	NA	NA	NA	NA	NA	NA	NA	NA	NA	1999	NA	NA	NA	NA	NA	Madagascar	East Africa	T10/AFR10	NA	7		88	/	NA	T10	3_EastAfrica_thenMadagascar_1998-2009	NA	NA	NA	NA	NA	Inaba	G46T (E16-to-STOP)	O1	ctxB1
16244_8_45	NA	ERR976591	NA	NA	NA	16244_8#45	NA	NA	NA	CNRVC000058	Weill et al. Science 2017	Weill et al. Science 2017	Human	NA	NA	NA	NA	NA	NA	NA	NA	NA	NA	2000	NA	NA	NA	NA	NA	Madagascar	East Africa	T10/AFR10	NA	7		88	/	NA	T10	3_EastAfrica_thenMadagascar_1998-2009	NA	NA	NA	NA	NA	Ogawa	wild type	O1	ctxB1
16244_8_46	NA	ERR976592	NA	NA	NA	16244_8#46	NA	NA	NA	CNRVC000059	Weill et al. Science 2017	Weill et al. Science 2017	Human	NA	NA	NA	NA	NA	NA	NA	NA	NA	NA	2000	NA	NA	NA	NA	NA	Madagascar	East Africa	T10/AFR10	NA	7		88	/	NA	T10	3_EastAfrica_thenMadagascar_1998-2009	NA	NA	NA	NA	NA	Ogawa	wild type	O1	ctxB1
16244_8_47	NA	ERR976593	NA	NA	NA	16244_8#47	NA	NA	NA	CNRVC000060	Weill et al. Science 2017	Weill et al. Science 2017	Human	NA	NA	NA	NA	NA	NA	NA	NA	NA	NA	2000	NA	NA	NA	NA	NA	Madagascar	East Africa	T10/AFR10	NA	7		88	/	NA	T10	3_EastAfrica_thenMadagascar_1998-2009	NA	NA	NA	NA	NA	Ogawa	wild type	O1	ctxB1
16244_8_48	NA	ERR976594	NA	NA	NA	16244_8#48	NA	NA	NA	CNRVC000062	Weill et al. Science 2017	Weill et al. Science 2017	Human	NA	NA	NA	NA	NA	NA	NA	NA	NA	NA	2000	NA	NA	NA	NA	NA	Madagascar	East Africa	T10/AFR10	NA	7		88	/	NA	T10	3_EastAfrica_thenMadagascar_1998-2009	NA	NA	NA	NA	NA	Ogawa	wild type	O1	ctxB1
16244_8_49	NA	ERR976595	NA	NA	NA	16244_8#49	NA	NA	NA	CNRVC000064	Weill et al. Science 2017	Weill et al. Science 2017	Human	NA	NA	NA	NA	NA	NA	NA	NA	NA	NA	2000	NA	NA	NA	NA	NA	Madagascar	East Africa	T10/AFR10	NA	7		88	/	NA	T10	3_EastAfrica_thenMadagascar_1998-2009	NA	NA	NA	NA	NA	Ogawa	wild type	O1	ctxB1
16244_8_5	NA	ERR976551	NA	NA	NA	16244_8#5	NA	NA	NA	CNRVC970177	Weill et al. Science 2017	Weill et al. Science 2017	Human	NA	NA	NA	NA	NA	NA	NA	NA	NA	NA	1997	NA	NA	NA	NA	NA	Djibouti	East Africa	T6/AFR6/EUR4	NA	6		64	/	NA	T6	2_Asia_Russia_EastAfrica1988-1999	NA	NA	NA	NA	NA	Ogawa	wild type	O1	ctxB3
16244_8_50	NA	ERR976596	NA	NA	NA	16244_8#50	NA	NA	NA	CNRVC000065	Weill et al. Science 2017	Weill et al. Science 2017	Human	NA	NA	NA	NA	NA	NA	NA	NA	NA	NA	2000	NA	NA	NA	NA	NA	Madagascar	East Africa	T10/AFR10	NA	7		88	/	NA	T10	3_EastAfrica_thenMadagascar_1998-2009	NA	NA	NA	NA	NA	Ogawa	wild type	O1	ctxB1
16244_8_51	NA	ERR976597	NA	NA	NA	16244_8#51	NA	NA	NA	CNRVC010015	Weill et al. Science 2017	Weill et al. Science 2017	Human	NA	NA	NA	NA	NA	NA	NA	NA	NA	NA	1994	NA	NA	NA	NA	NA	Djibouti	East Africa	T6/AFR6/EUR4	NA	6		65	/	NA	T6	2_Asia_Russia_EastAfrica1988-1999	NA	NA	NA	NA	NA	Ogawa	wild type	O1	ctxB3
16244_8_52	NA	ERR976598	NA	NA	NA	16244_8#52	NA	NA	NA	CNRVC010017	Weill et al. Science 2017	Weill et al. Science 2017	Human	NA	NA	NA	NA	NA	NA	NA	NA	NA	NA	1994	NA	NA	NA	NA	NA	Djibouti	East Africa	T6/AFR6/EUR4	NA	6		65	/	NA	T6	2_Asia_Russia_EastAfrica1988-1999	NA	NA	NA	NA	NA	Ogawa	wild type	O1	ctxB3
16244_8_53	NA	ERR976599	NA	NA	NA	16244_8#53	NA	NA	NA	CNRVC010018	Weill et al. Science 2017	Weill et al. Science 2017	Human	NA	NA	NA	NA	NA	NA	NA	NA	NA	NA	1994	NA	NA	NA	NA	NA	Djibouti	East Africa	T6/AFR6/EUR4	NA	6		65	/	NA	T6	2_Asia_Russia_EastAfrica1988-1999	NA	NA	NA	NA	NA	Ogawa	wild type	O1	/
16244_8_6	NA	ERR976552	NA	NA	NA	16244_8#6	NA	NA	NA	CNRVC980004	Weill et al. Science 2017	Weill et al. Science 2017	Human	NA	NA	NA	NA	NA	NA	NA	NA	NA	NA	1998	NA	NA	NA	NA	NA	Uganda	East Africa	T10/AFR10	NA	7		88	/	NA	T10	3_EastAfrica_thenMadagascar_1998-2009	NA	NA	NA	NA	NA	Ogawa	wild type	O1	ctxB1
16244_8_7	CNRVC980005	ERR976553	NA	NA	NA	NA	NA	NA	NA	NA	Weill et al submitted	Domman et al. Science 2017	NA	NA	NA	NA	NA	NA	NA	NA	NA	NA	NA	1998	NA	NA	NA	NA	NA	Uganda	East Africa	NA	NA	7		88	NA	/	NA	NA	NA	NA	NA	NA	NA	Ogawa	NA	ctxB1	NA
16244_8_8	NA	ERR976554	NA	NA	NA	16244_8#8	NA	NA	NA	CNRVC980021	Weill et al. Science 2017	Weill et al. Science 2017	Human	NA	NA	NA	NA	NA	NA	NA	NA	NA	NA	1997	NA	NA	NA	NA	NA	Cameroon	Central Africa	T9/AFR9	NA	7		92	/	NA	T9	3_WestAfrica_thenCentralAfricaInaba94-98	NA	NA	NA	NA	NA	Inaba	G674A (C225-to-Y)	O1	ctxB1
16244_8_9	NA	ERR976555	NA	NA	NA	16244_8#9	NA	NA	NA	CNRVC980022	Weill et al. Science 2017	Weill et al. Science 2017	Human	NA	NA	NA	NA	NA	NA	NA	NA	NA	NA	1997	NA	NA	NA	NA	NA	Cameroon	Central Africa	T9/AFR9	NA	7		92	/	NA	T9	3_WestAfrica_thenCentralAfricaInaba94-98	NA	NA	NA	NA	NA	Inaba	G674A (C225-to-Y)	O1	ctxB1
16356_8_1	NA	ERR998656	NA	NA	NA	16356_8#1	NA	NA	NA	CNRVC940163	Weill et al. Science 2017	Weill et al. Science 2017	Human	NA	NA	NA	NA	NA	NA	NA	NA	NA	NA	1994	NA	NA	NA	NA	NA	Chad	Central Africa	T7/AFR7	NA	6		67	/	NA	T7	2_ChinaNorthWestAfrica_thenCentralAfricaInaba	NA	NA	NA	NA	NA	Ogawa	wild type	O1	ctxB3
16356_8_10	CNRVC950007	ERR998665	NA	NA	NA	NA	NA	NA	NA	NA	Weill et al submitted	Domman et al. Science 2017	NA	NA	NA	NA	NA	NA	NA	NA	NA	NA	NA	1995	NA	NA	NA	NA	NA	Angola	Central Africa	NA	NA	4		1	NA	/	NA	NA	NA	NA	NA	NA	NA	Inaba	NA	ctxB3	NA
16356_8_11	NA	ERR998666	NA	NA	NA	16356_8#11	NA	NA	NA	CNRVC950011	Weill et al. Science 2017	Weill et al. Science 2017	NA	NA	NA	NA	NA	NA	NA	NA	NA	NA	NA	1995	NA	NA	NA	NA	NA	Cameroon	Central Africa	T7/AFR7	NA	6		67	/	NA	T7	2_ChinaNorthWestAfrica_thenCentralAfricaInaba	NA	NA	NA	NA	NA	Ogawa	wild type	O1	ctxB3
16356_8_12	NA	ERR998667	NA	NA	NA	16356_8#12	NA	NA	NA	CNRVC950693	Weill et al. Science 2017	Weill et al. Science 2017	Human	NA	NA	NA	NA	NA	NA	NA	NA	NA	NA	1995	NA	NA	NA	NA	NA	Democratic Republic of the Congo	Central Africa	T5/AFR5	NA	4		36	/	NA	T5	1_Asia73-87_Djib85_MEastern78EastCentralAfrica_1985-1997	NA	NA	NA	NA	NA	Ogawa	wild type	O1	ctxB3
16356_8_13	NA	ERR998668	NA	NA	NA	16356_8#13	NA	NA	NA	CNRVC950694	Weill et al. Science 2017	Weill et al. Science 2017	Human	NA	NA	NA	NA	NA	NA	NA	NA	NA	NA	1995	NA	NA	NA	NA	NA	Democratic Republic of the Congo	Central Africa	T5/AFR5	NA	4		36	/	NA	T5	1_Asia73-87_Djib85_MEastern78EastCentralAfrica_1985-1997	NA	NA	NA	NA	NA	Ogawa	wild type	O1	ctxB3
16356_8_14	NA	ERR998669	NA	NA	NA	16356_8#14	NA	NA	NA	CNRVC950695	Weill et al. Science 2017	Weill et al. Science 2017	Human	NA	NA	NA	NA	NA	NA	NA	NA	NA	NA	1995	NA	NA	NA	NA	NA	Democratic Republic of the Congo	Central Africa	T5/AFR5	NA	4		36	/	NA	T5	1_Asia73-87_Djib85_MEastern78EastCentralAfrica_1985-1997	NA	NA	NA	NA	NA	Ogawa	wild type	O1	ctxB3
16356_8_15	NA	ERR998670	NA	NA	NA	16356_8#15	NA	NA	NA	CNRVC950699	Weill et al. Science 2017	Weill et al. Science 2017	Human	NA	NA	NA	NA	NA	NA	NA	NA	NA	NA	1995	NA	NA	NA	NA	NA	Guinea	West Africa	T9/AFR9	NA	7		91	/	NA	T9	3_WestAfrica_thenCentralAfricaInaba94-98	NA	NA	NA	NA	NA	Ogawa	wild type	O1	ctxB1
16356_8_16	NA	ERR998671	NA	NA	NA	16356_8#16	NA	NA	NA	CNRVC950700	Weill et al. Science 2017	Weill et al. Science 2017	Human	NA	NA	NA	NA	NA	NA	NA	NA	NA	NA	1995	NA	NA	NA	NA	NA	Burkina Faso	West Africa	T7/AFR7	NA	6		67	/	NA	T7	2_ChinaNorthWestAfrica_thenCentralAfricaInaba	NA	NA	NA	NA	NA	Ogawa	wild type	O1	ctxB3
16356_8_17	NA	ERR998672	NA	NA	NA	16356_8#17	NA	NA	NA	CNRVC950702	Weill et al. Science 2017	Weill et al. Science 2017	Human	NA	NA	NA	NA	NA	NA	NA	NA	NA	NA	1995	NA	NA	NA	NA	NA	Burkina Faso	West Africa	T7/AFR7	NA	6		67	/	NA	T7	2_ChinaNorthWestAfrica_thenCentralAfricaInaba	NA	NA	NA	NA	NA	Ogawa	wild type	O1	ctxB3
16356_8_18	NA	ERR998673	NA	NA	NA	16356_8#18	NA	NA	NA	CNRVC950707	Weill et al. Science 2017	Weill et al. Science 2017	Human	NA	NA	NA	NA	NA	NA	NA	NA	NA	NA	1995	NA	NA	NA	NA	NA	Mali	West Africa	T9/AFR9	NA	7		91	/	NA	T9	3_WestAfrica_thenCentralAfricaInaba94-98	NA	NA	NA	NA	NA	Inaba	G674A (C225-to-Y)	O1	ctxB1
16356_8_19	NA	ERR998674	NA	NA	NA	16356_8#19	NA	NA	NA	CNRVC950708	Weill et al. Science 2017	Weill et al. Science 2017	Human	NA	NA	NA	NA	NA	NA	NA	NA	NA	NA	1995	NA	NA	NA	NA	NA	Mali	West Africa	T9/AFR9	NA	7		91	/	NA	T9	3_WestAfrica_thenCentralAfricaInaba94-98	NA	NA	NA	NA	NA	Inaba	G674A (C225-to-Y)	O1	ctxB1
16356_8_2	NA	ERR998657	NA	NA	NA	16356_8#2	NA	NA	NA	CNRVC940164	Weill et al. Science 2017	Weill et al. Science 2017	Human	NA	NA	NA	NA	NA	NA	NA	NA	NA	NA	1994	NA	NA	NA	NA	NA	Liberia	West Africa	T9/AFR9	NA	7		91	/	NA	T9	3_WestAfrica_thenCentralAfricaInaba94-98	NA	NA	NA	NA	NA	Ogawa	wild type	O1	ctxB1
16356_8_20	NA	ERR998675	NA	NA	NA	16356_8#20	NA	NA	NA	CNRVC950712	Weill et al. Science 2017	Weill et al. Science 2017	Human	NA	NA	NA	NA	NA	NA	NA	NA	NA	NA	1995	NA	NA	NA	NA	NA	Sierra Leone	West Africa	T9/AFR9	NA	7		91	/	NA	T9	3_WestAfrica_thenCentralAfricaInaba94-98	NA	NA	NA	NA	NA	Ogawa	wild type	O1	ctxB1
16356_8_21	NA	ERR998676	NA	NA	NA	16356_8#21	NA	NA	NA	CNRVC950723	Weill et al. Science 2017	Weill et al. Science 2017	Human	NA	NA	NA	NA	NA	NA	NA	NA	NA	NA	1995	NA	NA	NA	NA	NA	Guinea	West Africa	T9/AFR9	NA	7		91	/	NA	T9	3_WestAfrica_thenCentralAfricaInaba94-98	NA	NA	NA	NA	NA	Inaba	C332A (P111-to-Q)	O1	ctxB1
16356_8_22	NA	ERR998677	NA	NA	NA	16356_8#22	NA	NA	NA	CNRVC950724	Weill et al. Science 2017	Weill et al. Science 2017	Human	NA	NA	NA	NA	NA	NA	NA	NA	NA	NA	1995	NA	NA	NA	NA	NA	Guinea	West Africa	T9/AFR9	NA	7		91	/	NA	T9	3_WestAfrica_thenCentralAfricaInaba94-98	NA	NA	NA	NA	NA	Ogawa	wild type	O1	ctxB1
16356_8_23	NA	ERR998678	NA	NA	NA	16356_8#23	NA	NA	NA	CNRVC950728	Weill et al. Science 2017	Weill et al. Science 2017	Human	NA	NA	NA	NA	NA	NA	NA	NA	NA	NA	1995	NA	NA	NA	NA	NA	Liberia	West Africa	T9/AFR9	NA	7		91	/	NA	T9	3_WestAfrica_thenCentralAfricaInaba94-98	NA	NA	NA	NA	NA	Ogawa	wild type	O1	ctxB1
16356_8_24	NA	ERR998679	NA	NA	NA	16356_8#24	NA	NA	NA	CNRVC950730	Weill et al. Science 2017	Weill et al. Science 2017	Human	NA	NA	NA	NA	NA	NA	NA	NA	NA	NA	1995	NA	NA	NA	NA	NA	Liberia	West Africa	T9/AFR9	NA	7		91	/	NA	T9	3_WestAfrica_thenCentralAfricaInaba94-98	NA	NA	NA	NA	NA	Ogawa	wild type	O1	ctxB1
16356_8_26	NA	ERR998681	NA	NA	NA	16356_8#26	NA	NA	NA	CNRVC950746	Weill et al. Science 2017	Weill et al. Science 2017	Human	NA	NA	NA	NA	NA	NA	NA	NA	NA	NA	1995	NA	NA	NA	NA	NA	Democratic Republic of the Congo	Central Africa	T5/AFR5	NA	4		36	/	NA	T5	1_Asia73-87_Djib85_MEastern78EastCentralAfrica_1985-1997	NA	NA	NA	NA	NA	Ogawa	wild type	O1	ctxB3
16356_8_27	NA	ERR998682	NA	NA	NA	16356_8#27	NA	NA	NA	CNRVC950753	Weill et al. Science 2017	Weill et al. Science 2017	Human	NA	NA	NA	NA	NA	NA	NA	NA	NA	NA	1995	NA	NA	NA	NA	NA	Cote d'Ivoire	West Africa	T9/AFR9	NA	7		91	/	NA	T9	3_WestAfrica_thenCentralAfricaInaba94-98	NA	NA	NA	NA	NA	Inaba	G674A (C225-to-Y)	O1	ctxB1
16356_8_28	NA	ERR998683	NA	NA	NA	16356_8#28	NA	NA	NA	CNRVC950755	Weill et al. Science 2017	Weill et al. Science 2017	Human	NA	NA	NA	NA	NA	NA	NA	NA	NA	NA	1995	NA	NA	NA	NA	NA	Cote d'Ivoire	West Africa	T9/AFR9	NA	7		91	/	NA	T9	3_WestAfrica_thenCentralAfricaInaba94-98	NA	NA	NA	NA	NA	Inaba	G674A (C225-to-Y)	O1	ctxB1
16356_8_29	NA	ERR998684	NA	NA	NA	16356_8#29	NA	NA	NA	CNRVC950756	Weill et al. Science 2017	Weill et al. Science 2017	Human	NA	NA	NA	NA	NA	NA	NA	NA	NA	NA	1995	NA	NA	NA	NA	NA	Cote d'Ivoire	West Africa	T9/AFR9	NA	7		91	/	NA	T9	3_WestAfrica_thenCentralAfricaInaba94-98	NA	NA	NA	NA	NA	Ogawa	wild type	O1	ctxB1
16356_8_3	NA	ERR998658	NA	NA	NA	16356_8#3	NA	NA	NA	CNRVC940165	Weill et al. Science 2017	Weill et al. Science 2017	Human	NA	NA	NA	NA	NA	NA	NA	NA	NA	NA	1994	NA	NA	NA	NA	NA	Liberia	West Africa	T9/AFR9	NA	7		91	/	NA	T9	3_WestAfrica_thenCentralAfricaInaba94-98	NA	NA	NA	NA	NA	Ogawa	wild type	O1	ctxB1
16356_8_30	NA	ERR998685	NA	NA	NA	16356_8#30	NA	NA	NA	CNRVC950758	Weill et al. Science 2017	Weill et al. Science 2017	Human	NA	NA	NA	NA	NA	NA	NA	NA	NA	NA	1995	NA	NA	NA	NA	NA	Cote d'Ivoire	West Africa	T9/AFR9	NA	7		91	/	NA	T9	3_WestAfrica_thenCentralAfricaInaba94-98	NA	NA	NA	NA	NA	Ogawa	wild type	O1	ctxB1
16356_8_31	NA	ERR998686	NA	NA	NA	16356_8#31	NA	NA	NA	CNRVC950759	Weill et al. Science 2017	Weill et al. Science 2017	Human	NA	NA	NA	NA	NA	NA	NA	NA	NA	NA	1995	NA	NA	NA	NA	NA	Niger	West Africa	T9/AFR9	NA	7		92	/	NA	T9	3_WestAfrica_thenCentralAfricaInaba94-98	NA	NA	NA	NA	NA	Inaba	G674A (C225-to-Y)	O1	ctxB1
16356_8_32	NA	ERR998687	NA	NA	NA	16356_8#32	NA	NA	NA	CNRVC950801	Weill et al. Science 2017	Weill et al. Science 2017	Human	NA	NA	NA	NA	NA	NA	NA	NA	NA	NA	1995	NA	NA	NA	NA	NA	Burkina Faso	West Africa	T9/AFR9	NA	7		91	/	NA	T9	3_WestAfrica_thenCentralAfricaInaba94-98	NA	NA	NA	NA	NA	Inaba	G674A (C225-to-Y)	O1	ctxB1
16356_8_33	NA	ERR998688	NA	NA	NA	16356_8#33	NA	NA	NA	CNRVC950806	Weill et al. Science 2017	Weill et al. Science 2017	Human	NA	NA	NA	NA	NA	NA	NA	NA	NA	NA	1995	NA	NA	NA	NA	NA	Burkina Faso	West Africa	T9/AFR9	NA	7		91	/	NA	T9	3_WestAfrica_thenCentralAfricaInaba94-98	NA	NA	NA	NA	NA	Inaba	G674A (C225-to-Y)	O1	ctxB1
16356_8_34	NA	ERR998689	NA	NA	NA	16356_8#34	NA	NA	NA	CNRVC960003	Weill et al. Science 2017	Weill et al. Science 2017	Human	NA	NA	NA	NA	NA	NA	NA	NA	NA	NA	1996	NA	NA	NA	NA	NA	Niger	West Africa	T9/AFR9	NA	7		92	/	NA	T9	3_WestAfrica_thenCentralAfricaInaba94-98	NA	NA	NA	NA	NA	Inaba	G674A (C225-to-Y)	O1	ctxB1
16356_8_35	NA	ERR998690	NA	NA	NA	16356_8#35	NA	NA	NA	CNRVC960018	Weill et al. Science 2017	Weill et al. Science 2017	Human	NA	NA	NA	NA	NA	NA	NA	NA	NA	NA	1996	NA	NA	NA	NA	NA	Senegal	West Africa	T9/AFR9	NA	7		91	/	NA	T9	3_WestAfrica_thenCentralAfricaInaba94-98	NA	NA	NA	NA	NA	Ogawa	wild type	O1	ctxB1
16356_8_36	NA	ERR998691	NA	NA	NA	16356_8#36	NA	NA	NA	CNRVC960023	Weill et al. Science 2017	Weill et al. Science 2017	Human	NA	NA	NA	NA	NA	NA	NA	NA	NA	NA	1996	NA	NA	NA	NA	NA	Senegal	West Africa	T9/AFR9	NA	7		91	/	NA	T9	3_WestAfrica_thenCentralAfricaInaba94-98	NA	NA	NA	NA	NA	Ogawa	wild type	O1	ctxB1
16356_8_37	NA	ERR998692	NA	NA	NA	16356_8#37	NA	NA	NA	CNRVC960028	Weill et al. Science 2017	Weill et al. Science 2017	Human	NA	NA	NA	NA	NA	NA	NA	NA	NA	NA	1996	NA	NA	NA	NA	NA	Nigeria	West Africa	T9/AFR9	NA	7		92	/	NA	T9	3_WestAfrica_thenCentralAfricaInaba94-98	NA	NA	NA	NA	NA	Inaba	G674A (C225-to-Y)	O1	ctxB1
16356_8_38	NA	ERR998693	NA	NA	NA	16356_8#38	NA	NA	NA	CNRVC960031	Weill et al. Science 2017	Weill et al. Science 2017	Human	NA	NA	NA	NA	NA	NA	NA	NA	NA	NA	1996	NA	NA	NA	NA	NA	Senegal	West Africa	T9/AFR9	NA	7		91	/	NA	T9	3_WestAfrica_thenCentralAfricaInaba94-98	NA	NA	NA	NA	NA	Ogawa	wild type	O1	ctxB1
16356_8_39	NA	ERR998694	NA	NA	NA	16356_8#39	NA	NA	NA	CNRVC960118	Weill et al. Science 2017	Weill et al. Science 2017	Human	NA	NA	NA	NA	NA	NA	NA	NA	NA	NA	1996	NA	NA	NA	NA	NA	Democratic Republic of the Congo	Central Africa	T7/AFR7	NA	6		66	/	NA	T7	2_ChinaNorthWestAfrica_thenCentralAfricaInaba	NA	NA	NA	NA	NA	Inaba	G133T (G45-to-STOP)	O1	ctxB3
16356_8_4	NA	ERR998659	NA	NA	NA	16356_8#4	NA	NA	NA	CNRVC940173	Weill et al. Science 2017	Weill et al. Science 2017	Human	NA	NA	NA	NA	NA	NA	NA	NA	NA	NA	1994	NA	NA	NA	NA	NA	Democratic Republic of the Congo	Central Africa	T5/AFR5	NA	4		37	/	NA	T5	1_Asia73-87_Djib85_MEastern78EastCentralAfrica_1985-1997	NA	NA	NA	NA	NA	Ogawa	wild type	O1	ctxB3
16356_8_40	NA	ERR998695	NA	NA	NA	16356_8#40	NA	NA	NA	CNRVC960122	Weill et al. Science 2017	Weill et al. Science 2017	Human	NA	NA	NA	NA	NA	NA	NA	NA	NA	NA	1996	NA	NA	NA	NA	NA	Senegal	West Africa	T9/AFR9	NA	7		91	/	NA	T9	3_WestAfrica_thenCentralAfricaInaba94-98	NA	NA	NA	NA	NA	Ogawa	wild type	O1	ctxB1
16356_8_41	NA	ERR998696	NA	NA	NA	16356_8#41	NA	NA	NA	CNRVC960124	Weill et al. Science 2017	Weill et al. Science 2017	Human	NA	NA	NA	NA	NA	NA	NA	NA	NA	NA	1996	NA	NA	NA	NA	NA	Democratic Republic of the Congo	Central Africa	T7/AFR7	NA	6		66	/	NA	T7	2_ChinaNorthWestAfrica_thenCentralAfricaInaba	NA	NA	NA	NA	NA	Inaba	G133T (G45-to-STOP)	O1	ctxB3
16356_8_42	NA	ERR998697	NA	NA	NA	16356_8#42	NA	NA	NA	CNRVC960127	Weill et al. Science 2017	Weill et al. Science 2017	Human	NA	NA	NA	NA	NA	NA	NA	NA	NA	NA	1996	NA	NA	NA	NA	NA	Democratic Republic of the Congo	Central Africa	T7/AFR7	NA	6		66	/	NA	T7	2_ChinaNorthWestAfrica_thenCentralAfricaInaba	NA	NA	NA	NA	NA	Inaba	G133T (G45-to-STOP)	O1	ctxB3
16356_8_43	NA	ERR998698	NA	NA	NA	16356_8#43	NA	NA	NA	CNRVC960218	Weill et al. Science 2017	Weill et al. Science 2017	Human	NA	NA	NA	NA	NA	NA	NA	NA	NA	NA	1996	NA	NA	NA	NA	NA	Democratic Republic of the Congo	Central Africa	T7/AFR7	NA	6		66	/	NA	T7	2_ChinaNorthWestAfrica_thenCentralAfricaInaba	NA	NA	NA	NA	NA	Inaba	G133T (G45-to-STOP)	O1	ctxB3
16356_8_44	NA	ERR998699	NA	NA	NA	16356_8#44	NA	NA	NA	CNRVC960223	Weill et al. Science 2017	Weill et al. Science 2017	Human	NA	NA	NA	NA	NA	NA	NA	NA	NA	NA	1996	NA	NA	NA	NA	NA	Liberia	West Africa	T9/AFR9	NA	7		90	/	NA	T9	3_WestAfrica_thenCentralAfricaInaba94-98	NA	NA	NA	NA	NA	Ogawa	wild type	O1	ctxB1
16356_8_45	NA	ERR998700	NA	NA	NA	16356_8#45	NA	NA	NA	CNRVC960228	Weill et al. Science 2017	Weill et al. Science 2017	Human	NA	NA	NA	NA	NA	NA	NA	NA	NA	NA	1996	NA	NA	NA	NA	NA	Chad	Central Africa	T9/AFR9	NA	7		92	/	NA	T9	3_WestAfrica_thenCentralAfricaInaba94-98	NA	NA	NA	NA	NA	Inaba	G674A (C225-to-Y)	O1	ctxB1
16356_8_46	NA	ERR998701	NA	NA	NA	16356_8#46	NA	NA	NA	CNRVC960234	Weill et al. Science 2017	Weill et al. Science 2017	Human	NA	NA	NA	NA	NA	NA	NA	NA	NA	NA	1996	NA	NA	NA	NA	NA	Chad	Central Africa	T9/AFR9	NA	7		92	/	NA	T9	3_WestAfrica_thenCentralAfricaInaba94-98	NA	NA	NA	NA	NA	Inaba	G674A (C225-to-Y)	O1	ctxB1
16356_8_47	NA	ERR998702	NA	NA	NA	16356_8#47	NA	NA	NA	CNRVC960243	Weill et al. Science 2017	Weill et al. Science 2017	Human	NA	NA	NA	NA	NA	NA	NA	NA	NA	NA	1996	NA	NA	NA	NA	NA	Chad	Central Africa	T9/AFR9	NA	7		92	/	NA	T9	3_WestAfrica_thenCentralAfricaInaba94-98	NA	NA	NA	NA	NA	Inaba	G674A (C225-to-Y)	O1	ctxB1
16356_8_48	NA	ERR998703	NA	NA	NA	16356_8#48	NA	NA	NA	CNRVC960246	Weill et al. Science 2017	Weill et al. Science 2017	Human	NA	NA	NA	NA	NA	NA	NA	NA	NA	NA	1996	NA	NA	NA	NA	NA	Cameroon	Central Africa	T9/AFR9	NA	7		92	/	NA	T9	3_WestAfrica_thenCentralAfricaInaba94-98	NA	NA	NA	NA	NA	Inaba	G674A (C225-to-Y)	O1	ctxB1
16356_8_49	CNRVC960250	ERR998704	NA	NA	NA	NA	NA	NA	NA	NA	Weill et al submitted	Domman et al. Science 2017	NA	NA	NA	NA	NA	NA	NA	NA	NA	NA	NA	1996	NA	NA	NA	NA	NA	Mali	West Africa	NA	NA	7		91	NA	/	NA	NA	NA	NA	NA	NA	NA	Ogawa	NA	ctxB1	NA
16356_8_5	NA	ERR998660	NA	NA	NA	16356_8#5	NA	NA	NA	CNRVC940179	Weill et al. Science 2017	Weill et al. Science 2017	Human	NA	NA	NA	NA	NA	NA	NA	NA	NA	NA	1994	NA	NA	NA	NA	NA	Morocco	North Africa	T7/AFR7	NA	6		67	/	NA	T7	2_ChinaNorthWestAfrica_thenCentralAfricaInaba	NA	NA	NA	NA	NA	Ogawa	wild type	O1	ctxB3
16356_8_50	NA	ERR998705	NA	NA	NA	16356_8#50	NA	NA	NA	CNRVC960252	Weill et al. Science 2017	Weill et al. Science 2017	Human	NA	NA	NA	NA	NA	NA	NA	NA	NA	NA	1996	NA	NA	NA	NA	NA	Nigeria	West Africa	T9/AFR9	NA	7		92	/	NA	T9	3_WestAfrica_thenCentralAfricaInaba94-98	NA	NA	NA	NA	NA	Inaba	G674A (C225-to-Y)	O1	ctxB1
16356_8_51	NA	ERR998706	NA	NA	NA	16356_8#51	NA	NA	NA	CNRVC960254	Weill et al. Science 2017	Weill et al. Science 2017	Human	NA	NA	NA	NA	NA	NA	NA	NA	NA	NA	1996	NA	NA	NA	NA	NA	Nigeria	West Africa	T9/AFR9	NA	7		92	/	NA	T9	3_WestAfrica_thenCentralAfricaInaba94-98	NA	NA	NA	NA	NA	Inaba	G674A (C225-to-Y)	O1	ctxB1
16356_8_52	NA	ERR998707	NA	NA	NA	16356_8#52	NA	NA	NA	CNRVC960258	Weill et al. Science 2017	Weill et al. Science 2017	Human	NA	NA	NA	NA	NA	NA	NA	NA	NA	NA	1996	NA	NA	NA	NA	NA	Nigeria	West Africa	T9/AFR9	NA	7		92	/	NA	T9	3_WestAfrica_thenCentralAfricaInaba94-98	NA	NA	NA	NA	NA	Inaba	G674A (C225-to-Y)	O1	ctxB1
16356_8_53	NA	ERR998708	NA	NA	NA	16356_8#53	NA	NA	NA	CNRVC960265	Weill et al. Science 2017	Weill et al. Science 2017	Human	NA	NA	NA	NA	NA	NA	NA	NA	NA	NA	1996	NA	NA	NA	NA	NA	Chad	Central Africa	T9/AFR9	NA	7		92	/	NA	T9	3_WestAfrica_thenCentralAfricaInaba94-98	NA	NA	NA	NA	NA	Inaba	G674A (C225-to-Y)	O1	ctxB1
16356_8_54	NA	ERR998709	NA	NA	NA	16356_8#54	NA	NA	NA	CNRVC960271	Weill et al. Science 2017	Weill et al. Science 2017	Human	NA	NA	NA	NA	NA	NA	NA	NA	NA	NA	1996	NA	NA	NA	NA	NA	Nigeria	West Africa	T9/AFR9	NA	7		92	/	NA	T9	3_WestAfrica_thenCentralAfricaInaba94-98	NA	NA	NA	NA	NA	Inaba	G674A (C225-to-Y)	O1	ctxB1
16356_8_55	NA	ERR998710	NA	NA	NA	16356_8#55	NA	NA	NA	CNRVC960272	Weill et al. Science 2017	Weill et al. Science 2017	Human	NA	NA	NA	NA	NA	NA	NA	NA	NA	NA	1996	NA	NA	NA	NA	NA	Senegal	West Africa	T9/AFR9	NA	7		91	/	NA	T9	3_WestAfrica_thenCentralAfricaInaba94-98	NA	NA	NA	NA	NA	Ogawa	wild type	O1	ctxB1
16356_8_56	NA	ERR998711	NA	NA	NA	16356_8#56	NA	NA	NA	CNRVC960273	Weill et al. Science 2017	Weill et al. Science 2017	Human	NA	NA	NA	NA	NA	NA	NA	NA	NA	NA	1996	NA	NA	NA	NA	NA	Chad	Central Africa	T9/AFR9	NA	7		92	/	NA	T9	3_WestAfrica_thenCentralAfricaInaba94-98	NA	NA	NA	NA	NA	Inaba	G674A (C225-to-Y)	O1	ctxB1
16356_8_57	NA	ERR998712	NA	NA	NA	16356_8#57	NA	NA	NA	CNRVC960293	Weill et al. Science 2017	Weill et al. Science 2017	Human	NA	NA	NA	NA	NA	NA	NA	NA	NA	NA	1996	NA	NA	NA	NA	NA	Cameroon	Central Africa	T9/AFR9	NA	7		92	/	NA	T9	3_WestAfrica_thenCentralAfricaInaba94-98	NA	NA	NA	NA	NA	Inaba	G674A (C225-to-Y)	O1	ctxB1
16356_8_58	NA	ERR998713	NA	NA	NA	16356_8#58	NA	NA	NA	CNRVC960299	Weill et al. Science 2017	Weill et al. Science 2017	Human	NA	NA	NA	NA	NA	NA	NA	NA	NA	NA	1996	NA	NA	NA	NA	NA	Rwanda	East Africa	T5/AFR5	NA	4		37	/	NA	T5	1_Asia73-87_Djib85_MEastern78EastCentralAfrica_1985-1997	NA	NA	NA	NA	NA	Inaba	IS1:: nt 52-53	O1	ctxB3
16356_8_59	NA	ERR998714	NA	NA	NA	16356_8#59	NA	NA	NA	CNRVC960308	Weill et al. Science 2017	Weill et al. Science 2017	Human	NA	NA	NA	NA	NA	NA	NA	NA	NA	NA	1996	NA	NA	NA	NA	NA	Democratic Republic of the Congo	Central Africa	T5/AFR5	NA	4		37	/	NA	T5	1_Asia73-87_Djib85_MEastern78EastCentralAfrica_1985-1997	NA	NA	NA	NA	NA	Inaba	Deletion TAATCCACTGGT (nt 379-390); deletion NPLV (aa 127-130)	O1	ctxB3
16356_8_6	NA	ERR998661	NA	NA	NA	16356_8#6	NA	NA	NA	CNRVC940180	Weill et al. Science 2017	Weill et al. Science 2017	Human	NA	NA	NA	NA	NA	NA	NA	NA	NA	NA	1994	NA	NA	NA	NA	NA	Morocco	North Africa	T7/AFR7	NA	6		67	/	NA	T7	2_ChinaNorthWestAfrica_thenCentralAfricaInaba	NA	NA	NA	NA	NA	Ogawa	wild type	O1	ctxB3
16356_8_60	NA	ERR998715	NA	NA	NA	16356_8#60	NA	NA	NA	CNRVC960312	Weill et al. Science 2017	Weill et al. Science 2017	Human	NA	NA	NA	NA	NA	NA	NA	NA	NA	NA	1996	NA	NA	NA	NA	NA	Rwanda	East Africa	T5/AFR5	NA	4		37	/	NA	T5	1_Asia73-87_Djib85_MEastern78EastCentralAfrica_1985-1997	NA	NA	NA	NA	NA	Inaba	Deletion TAATCCACTGGT (nt 379-390); deletion NPLV (aa 127-130)	O1	ctxB3
16356_8_61	NA	ERR998716	NA	NA	NA	16356_8#61	NA	NA	NA	CNRVC960317	Weill et al. Science 2017	Weill et al. Science 2017	Human	NA	NA	NA	NA	NA	NA	NA	NA	NA	NA	1996	NA	NA	NA	NA	NA	Rwanda	East Africa	T5/AFR5	NA	4		37	/	NA	T5	1_Asia73-87_Djib85_MEastern78EastCentralAfrica_1985-1997	NA	NA	NA	NA	NA	Inaba	Deletion TAATCCACTGGT (nt 379-390); deletion NPLV (aa 127-130)	O1	ctxB3
16356_8_62	NA	ERR998717	NA	NA	NA	16356_8#62	NA	NA	NA	CNRVC960318	Weill et al. Science 2017	Weill et al. Science 2017	Human	NA	NA	NA	NA	NA	NA	NA	NA	NA	NA	1996	NA	NA	NA	NA	NA	Senegal	West Africa	T9/AFR9	NA	7		91	/	NA	T9	3_WestAfrica_thenCentralAfricaInaba94-98	NA	NA	NA	NA	NA	Ogawa	wild type	O1	ctxB1
16356_8_63	NA	ERR998718	NA	NA	NA	16356_8#63	NA	NA	NA	CNRVC960321	Weill et al. Science 2017	Weill et al. Science 2017	Human	NA	NA	NA	NA	NA	NA	NA	NA	NA	NA	1996	NA	NA	NA	NA	NA	Senegal	West Africa	T9/AFR9	NA	7		91	/	NA	T9	3_WestAfrica_thenCentralAfricaInaba94-98	NA	NA	NA	NA	NA	Ogawa	wild type	O1	ctxB1
16356_8_64	NA	ERR998719	NA	NA	NA	16356_8#64	NA	NA	NA	CNRVC960324	Weill et al. Science 2017	Weill et al. Science 2017	Human	NA	NA	NA	NA	NA	NA	NA	NA	NA	NA	1996	NA	NA	NA	NA	NA	Senegal	West Africa	T9/AFR9	NA	7		91	/	NA	T9	3_WestAfrica_thenCentralAfricaInaba94-98	NA	NA	NA	NA	NA	Ogawa	wild type	O1	ctxB1
16356_8_65	NA	ERR998720	NA	NA	NA	16356_8#65	NA	NA	NA	CNRVC960327	Weill et al. Science 2017	Weill et al. Science 2017	Human	NA	NA	NA	NA	NA	NA	NA	NA	NA	NA	1996	NA	NA	NA	NA	NA	Senegal	West Africa	T9/AFR9	NA	7		91	/	NA	T9	3_WestAfrica_thenCentralAfricaInaba94-98	NA	NA	NA	NA	NA	Ogawa	wild type	O1	ctxB1
16356_8_66	NA	ERR998721	NA	NA	NA	16356_8#66	NA	NA	NA	CNRVC960328	Weill et al. Science 2017	Weill et al. Science 2017	Human	NA	NA	NA	NA	NA	NA	NA	NA	NA	NA	1996	NA	NA	NA	NA	NA	Rwanda	East Africa	T5/AFR5	NA	4		37	/	NA	T5	1_Asia73-87_Djib85_MEastern78EastCentralAfrica_1985-1997	NA	NA	NA	NA	NA	Ogawa	wild type	O1	ctxB3
16356_8_67	NA	ERR998722	NA	NA	NA	16356_8#67	NA	NA	NA	CNRVC960329	Weill et al. Science 2017	Weill et al. Science 2017	Human	NA	NA	NA	NA	NA	NA	NA	NA	NA	NA	1996	NA	NA	NA	NA	NA	Rwanda	East Africa	T5/AFR5	NA	4		37	/	NA	T5	1_Asia73-87_Djib85_MEastern78EastCentralAfrica_1985-1997	NA	NA	NA	NA	NA	Ogawa	wild type	O1	ctxB3
16356_8_68	NA	ERR998723	NA	NA	NA	16356_8#68	NA	NA	NA	CNRVC970004	Weill et al. Science 2017	Weill et al. Science 2017	Human	NA	NA	NA	NA	NA	NA	NA	NA	NA	NA	1997	NA	NA	NA	NA	NA	Democratic Republic of the Congo	Central Africa	T5/AFR5	NA	4		37	/	NA	T5	1_Asia73-87_Djib85_MEastern78EastCentralAfrica_1985-1997	NA	NA	NA	NA	NA	Inaba	IS1:: nt 52-53	O1	ctxB3
16356_8_69	NA	ERR998724	NA	NA	NA	16356_8#69	NA	NA	NA	CNRVC970007	Weill et al. Science 2017	Weill et al. Science 2017	Human	NA	NA	NA	NA	NA	NA	NA	NA	NA	NA	1997	NA	NA	NA	NA	NA	Democratic Republic of the Congo	Central Africa	T5/AFR5	NA	4		37	/	NA	T5	1_Asia73-87_Djib85_MEastern78EastCentralAfrica_1985-1997	NA	NA	NA	NA	NA	Inaba	IS1:: nt 52-53	O1	ctxB3
16356_8_7	NA	ERR998662	NA	NA	NA	16356_8#7	NA	NA	NA	CNRVC940184	Weill et al. Science 2017	Weill et al. Science 2017	Human	NA	NA	NA	NA	NA	NA	NA	NA	NA	NA	1994	NA	NA	NA	NA	NA	Chad	Central Africa	T7/AFR7	NA	6		67	/	NA	T7	2_ChinaNorthWestAfrica_thenCentralAfricaInaba	NA	NA	NA	NA	NA	Ogawa	wild type	O1	ctxB3
16356_8_70	NA	ERR998725	NA	NA	NA	16356_8#70	NA	NA	NA	CNRVC970014	Weill et al. Science 2017	Weill et al. Science 2017	Human	NA	NA	NA	NA	NA	NA	NA	NA	NA	NA	1997	NA	NA	NA	NA	NA	Cameroon	Central Africa	T9/AFR9	NA	7		92	/	NA	T9	3_WestAfrica_thenCentralAfricaInaba94-98	NA	NA	NA	NA	NA	Inaba	G674A (C225-to-Y)	O1	ctxB1
16356_8_71	NA	ERR998726	NA	NA	NA	16356_8#71	NA	NA	NA	CNRVC970019	Weill et al. Science 2017	Weill et al. Science 2017	Human	NA	NA	NA	NA	NA	NA	NA	NA	NA	NA	1997	NA	NA	NA	NA	NA	Cameroon	Central Africa	T9/AFR9	NA	7		92	/	NA	T9	3_WestAfrica_thenCentralAfricaInaba94-98	NA	NA	NA	NA	NA	Inaba	G674A (C225-to-Y)	O1	ctxB1
16356_8_72	NA	ERR998727	NA	NA	NA	16356_8#72	NA	NA	NA	CNRVC970022	Weill et al. Science 2017	Weill et al. Science 2017	Human	NA	NA	NA	NA	NA	NA	NA	NA	NA	NA	1997	NA	NA	NA	NA	NA	Cameroon	Central Africa	T7/AFR7	NA	6		66	/	NA	T7	2_ChinaNorthWestAfrica_thenCentralAfricaInaba	NA	NA	NA	NA	NA	Ogawa	wild type	O1	ctxB3
16356_8_73	NA	ERR998728	NA	NA	NA	16356_8#73	NA	NA	NA	CNRVC970024	Weill et al. Science 2017	Weill et al. Science 2017	Human	NA	NA	NA	NA	NA	NA	NA	NA	NA	NA	1997	NA	NA	NA	NA	NA	Cameroon	Central Africa	T7/AFR7	NA	6		66	/	NA	T7	2_ChinaNorthWestAfrica_thenCentralAfricaInaba	NA	NA	NA	NA	NA	Ogawa	wild type	O1	ctxB3
16356_8_74	NA	ERR998729	NA	NA	NA	16356_8#74	NA	NA	NA	CNRVC970027	Weill et al. Science 2017	Weill et al. Science 2017	Human	NA	NA	NA	NA	NA	NA	NA	NA	NA	NA	1997	NA	NA	NA	NA	NA	Democratic Republic of the Congo	Central Africa	T7/AFR7	NA	6		66	/	NA	T7	2_ChinaNorthWestAfrica_thenCentralAfricaInaba	NA	NA	NA	NA	NA	Inaba	G133T (G45-to-STOP)	O1	ctxB3
16356_8_75	NA	ERR998730	NA	NA	NA	16356_8#75	NA	NA	NA	CNRVC970028	Weill et al. Science 2017	Weill et al. Science 2017	Human	NA	NA	NA	NA	NA	NA	NA	NA	NA	NA	1997	NA	NA	NA	NA	NA	Democratic Republic of the Congo	Central Africa	T7/AFR7	NA	6		66	/	NA	T7	2_ChinaNorthWestAfrica_thenCentralAfricaInaba	NA	NA	NA	NA	NA	Inaba	G133T (G45-to-STOP)	O1	ctxB3
16356_8_76	NA	ERR998731	NA	NA	NA	16356_8#76	NA	NA	NA	CNRVC970036	Weill et al. Science 2017	Weill et al. Science 2017	Human	NA	NA	NA	NA	NA	NA	NA	NA	NA	NA	1997	NA	NA	NA	NA	NA	Cameroon	Central Africa	T7/AFR7	NA	6		66	/	NA	T7	2_ChinaNorthWestAfrica_thenCentralAfricaInaba	NA	NA	NA	NA	NA	Ogawa	wild type	O1	ctxB3
16356_8_77	NA	ERR998732	NA	NA	NA	16356_8#77	NA	NA	NA	CNRVC970053	Weill et al. Science 2017	Weill et al. Science 2017	Human	NA	NA	NA	NA	NA	NA	NA	NA	NA	NA	1997	NA	NA	NA	NA	NA	Somalia	East Africa	T6/AFR6/EUR4	NA	6		64	/	NA	T6	2_Asia_Russia_EastAfrica1988-1999	NA	NA	NA	NA	NA	Ogawa	wild type	O1	ctxB3
16356_8_78	NA	ERR998733	NA	NA	NA	16356_8#78	NA	NA	NA	CNRVC970058	Weill et al. Science 2017	Weill et al. Science 2017	Human	NA	NA	NA	NA	NA	NA	NA	NA	NA	NA	1997	NA	NA	NA	NA	NA	Democratic Republic of the Congo	Central Africa	T5/AFR5	NA	4		37	/	NA	T5	1_Asia73-87_Djib85_MEastern78EastCentralAfrica_1985-1997	NA	NA	NA	NA	NA	Ogawa	wild type	O1	ctxB3
16356_8_79	NA	ERR998734	NA	NA	NA	16356_8#79	NA	NA	NA	CNRVC970064	Weill et al. Science 2017	Weill et al. Science 2017	Human	NA	NA	NA	NA	NA	NA	NA	NA	NA	NA	1997	NA	NA	NA	NA	NA	Democratic Republic of the Congo	Central Africa	T5/AFR5	NA	4		36	/	NA	T5	1_Asia73-87_Djib85_MEastern78EastCentralAfrica_1985-1997	NA	NA	NA	NA	NA	Ogawa	wild type	O1	ctxB3
16356_8_8	NA	ERR998663	NA	NA	NA	16356_8#8	NA	NA	NA	CNRVC940190	Weill et al. Science 2017	Weill et al. Science 2017	Human	NA	NA	NA	NA	NA	NA	NA	NA	NA	NA	1994	NA	NA	NA	NA	NA	Niger	West Africa	T7/AFR7	NA	6		66	/	NA	T7	2_ChinaNorthWestAfrica_thenCentralAfricaInaba	NA	NA	NA	NA	NA	Ogawa	A632G (Y211-to-C)	O1	ctxB3
16356_8_80	NA	ERR998735	NA	NA	NA	16356_8#80	NA	NA	NA	CNRVC970075	Weill et al. Science 2017	Weill et al. Science 2017	Human	NA	NA	NA	NA	NA	NA	NA	NA	NA	NA	1997	NA	NA	NA	NA	NA	Central African Republic	Central Africa	T7/AFR7	NA	6		66	/	NA	T7	2_ChinaNorthWestAfrica_thenCentralAfricaInaba	NA	NA	NA	NA	NA	Inaba	G133T (G45-to-STOP)	O1	ctxB3
16356_8_81	NA	ERR998736	NA	NA	NA	16356_8#81	NA	NA	NA	CNRVC970079	Weill et al. Science 2017	Weill et al. Science 2017	Human	NA	NA	NA	NA	NA	NA	NA	NA	NA	NA	1997	NA	NA	NA	NA	NA	Central African Republic	Central Africa	T7/AFR7	NA	6		66	/	NA	T7	2_ChinaNorthWestAfrica_thenCentralAfricaInaba	NA	NA	NA	NA	NA	Inaba	G133T (G45-to-STOP)	O1	ctxB3
16356_8_82	NA	ERR998737	NA	NA	NA	16356_8#82	NA	NA	NA	CNRVC970108	Weill et al. Science 2017	Weill et al. Science 2017	Human	NA	NA	NA	NA	NA	NA	NA	NA	NA	NA	1997	NA	NA	NA	NA	NA	Central African Republic	Central Africa	T7/AFR7	NA	6		66	/	NA	T7	2_ChinaNorthWestAfrica_thenCentralAfricaInaba	NA	NA	NA	NA	NA	Inaba	G133T (G45-to-STOP)	O1	ctxB3
16356_8_83	NA	ERR998738	NA	NA	NA	16356_8#83	NA	NA	NA	CNRVC970109	Weill et al. Science 2017	Weill et al. Science 2017	Human	NA	NA	NA	NA	NA	NA	NA	NA	NA	NA	1997	NA	NA	NA	NA	NA	Central African Republic	Central Africa	T7/AFR7	NA	6		66	/	NA	T7	2_ChinaNorthWestAfrica_thenCentralAfricaInaba	NA	NA	NA	NA	NA	Inaba	G133T (G45-to-STOP)	O1	ctxB3
16356_8_84	NA	ERR998739	NA	NA	NA	16356_8#84	NA	NA	NA	CNRVC970110	Weill et al. Science 2017	Weill et al. Science 2017	Human	NA	NA	NA	NA	NA	NA	NA	NA	NA	NA	1997	NA	NA	NA	NA	NA	Central African Republic	Central Africa	T9/AFR9	NA	7		92	/	NA	T9	3_WestAfrica_thenCentralAfricaInaba94-98	NA	NA	NA	NA	NA	Inaba	G674A (C225-to-Y)	O1	ctxB1
16356_8_85	NA	ERR998740	NA	NA	NA	16356_8#85	NA	NA	NA	CNRVC970112	Weill et al. Science 2017	Weill et al. Science 2017	Human	NA	NA	NA	NA	NA	NA	NA	NA	NA	NA	1997	NA	NA	NA	NA	NA	Central African Republic	Central Africa	T9/AFR9	NA	7		92	/	NA	T9	3_WestAfrica_thenCentralAfricaInaba94-98	NA	NA	NA	NA	NA	Inaba	G674A (C225-to-Y)	O1	ctxB1
16356_8_86	NA	ERR998741	NA	NA	NA	16356_8#86	NA	NA	NA	CNRVC970113	Weill et al. Science 2017	Weill et al. Science 2017	Human	NA	NA	NA	NA	NA	NA	NA	NA	NA	NA	1997	NA	NA	NA	NA	NA	Democratic Republic of the Congo	Central Africa	T7/AFR7	NA	6		66	/	NA	T7	2_ChinaNorthWestAfrica_thenCentralAfricaInaba	NA	NA	NA	NA	NA	Inaba	G133T (G45-to-STOP)	O1	ctxB3
16356_8_87	NA	ERR998742	NA	NA	NA	16356_8#87	NA	NA	NA	CNRVC970123	Weill et al. Science 2017	Weill et al. Science 2017	Human	NA	NA	NA	NA	NA	NA	NA	NA	NA	NA	1997	NA	NA	NA	NA	NA	Central African Republic	Central Africa	T9/AFR9	NA	7		92	/	NA	T9	3_WestAfrica_thenCentralAfricaInaba94-98	NA	NA	NA	NA	NA	Inaba	G674A (C225-to-Y)	O1	ctxB1
16356_8_88	NA	ERR998743	NA	NA	NA	16356_8#88	NA	NA	NA	CNRVC970125	Weill et al. Science 2017	Weill et al. Science 2017	Human	NA	NA	NA	NA	NA	NA	NA	NA	NA	NA	1997	NA	NA	NA	NA	NA	Central African Republic	Central Africa	T9/AFR9	NA	7		92	/	NA	T9	3_WestAfrica_thenCentralAfricaInaba94-98	NA	NA	NA	NA	NA	Inaba	G674A (C225-to-Y)	O1	ctxB1
16356_8_89	NA	ERR998744	NA	NA	NA	16356_8#89	NA	NA	NA	CNRVC970126	Weill et al. Science 2017	Weill et al. Science 2017	Human	NA	NA	NA	NA	NA	NA	NA	NA	NA	NA	1997	NA	NA	NA	NA	NA	Central African Republic	Central Africa	T7/AFR7	NA	6		66	/	NA	T7	2_ChinaNorthWestAfrica_thenCentralAfricaInaba	NA	NA	NA	NA	NA	Inaba	G133T (G45-to-STOP)	O1	ctxB3
16356_8_9	CNRVC950002	ERR998664	NA	NA	NA	NA	NA	NA	NA	NA	Weill et al submitted	Domman et al. Science 2017	NA	NA	NA	NA	NA	NA	NA	NA	NA	NA	NA	1995	NA	NA	NA	NA	NA	Angola	Central Africa	NA	NA	4		1	NA	/	NA	NA	NA	NA	NA	NA	NA	Inaba	NA	ctxB3	NA
16356_8_90	NA	ERR998745	NA	NA	NA	16356_8#90	NA	NA	NA	CNRVC970127	Weill et al. Science 2017	Weill et al. Science 2017	Human	NA	NA	NA	NA	NA	NA	NA	NA	NA	NA	1997	NA	NA	NA	NA	NA	Central African Republic	Central Africa	T7/AFR7	NA	6		66	/	NA	T7	2_ChinaNorthWestAfrica_thenCentralAfricaInaba	NA	NA	NA	NA	NA	Inaba	G133T (G45-to-STOP)	O1	ctxB3
16356_8_91	NA	ERR998746	NA	NA	NA	16356_8#91	NA	NA	NA	CNRVC970135	Weill et al. Science 2017	Weill et al. Science 2017	Human	NA	NA	NA	NA	NA	NA	NA	NA	NA	NA	1997	NA	NA	NA	NA	NA	Democratic Republic of the Congo	Central Africa	T7/AFR7	NA	6		66	/	NA	T7	2_ChinaNorthWestAfrica_thenCentralAfricaInaba	NA	NA	NA	NA	NA	Inaba	G133T (G45-to-STOP)	O1	ctxB3
16356_8_92	NA	ERR998747	NA	NA	NA	16356_8#92	NA	NA	NA	CNRVC970141	Weill et al. Science 2017	Weill et al. Science 2017	Human	NA	NA	NA	NA	NA	NA	NA	NA	NA	NA	1997	NA	NA	NA	NA	NA	Central African Republic	Central Africa	T7/AFR7	NA	6		66	/	NA	T7	2_ChinaNorthWestAfrica_thenCentralAfricaInaba	NA	NA	NA	NA	NA	Inaba	G133T (G45-to-STOP)	O1	ctxB3
16356_8_93	NA	ERR998748	NA	NA	NA	16356_8#93	NA	NA	NA	CNRVC970143	Weill et al. Science 2017	Weill et al. Science 2017	Human	NA	NA	NA	NA	NA	NA	NA	NA	NA	NA	1997	NA	NA	NA	NA	NA	Central African Republic	Central Africa	T7/AFR7	NA	6		66	/	NA	T7	2_ChinaNorthWestAfrica_thenCentralAfricaInaba	NA	NA	NA	NA	NA	Inaba	G133T (G45-to-STOP)	O1	ctxB3
16356_8_94	NA	ERR998749	NA	NA	NA	16356_8#94	NA	NA	NA	CNRVC970147	Weill et al. Science 2017	Weill et al. Science 2017	Human	NA	NA	NA	NA	NA	NA	NA	NA	NA	NA	1997	NA	NA	NA	NA	NA	Benin	West Africa	T9/AFR9	NA	7		92	/	NA	T9	3_WestAfrica_thenCentralAfricaInaba94-98	NA	NA	NA	NA	NA	Inaba	G674A (C225-to-Y)	O1	ctxB1
16356_8_95	NA	ERR998750	NA	NA	NA	16356_8#95	NA	NA	NA	CNRVC970152	Weill et al. Science 2017	Weill et al. Science 2017	Human	NA	NA	NA	NA	NA	NA	NA	NA	NA	NA	1997	NA	NA	NA	NA	NA	Benin	West Africa	T9/AFR9	NA	7		92	/	NA	T9	3_WestAfrica_thenCentralAfricaInaba94-98	NA	NA	NA	NA	NA	Inaba	G674A (C225-to-Y)	O1	ctxB1
16853_4_56	NA	ERR1024518	NA	NA	NA	16853_4#56	NA	NA	NA	712_11	Weill et al. Science 2017	Weill et al. Science 2017	NA	NA	NA	NA	NA	NA	NA	NA	NA	NA	NA	2011	NA	NA	NA	NA	NA	Ghana	West Africa	T9/AFR9	NA	7		78	/	NA	T9	3_WestAfrica_thenCentralAfricaInaba94-98	NA	NA	NA	NA	NA	NA	wild type	O1	ctxB1
16853_4_59	NA	ERR1024521	NA	NA	NA	16853_4#59	NA	NA	NA	19_14	Weill et al. Science 2017	Weill et al. Science 2017	NA	NA	NA	NA	NA	NA	NA	NA	NA	NA	NA	2014	NA	NA	NA	NA	NA	Ghana	West Africa	T12/AFR12	NA	3	3.13	30	/	NA	T12	3_Bangladesh_China_Haiti_1999-2010	NA	NA	NA	NA	NA	NA	wild type	O1	ctxB7
16853_4_62	NA	ERR1024524	NA	NA	NA	16853_4#62	NA	NA	NA	468_14	Weill et al. Science 2017	Weill et al. Science 2017	NA	NA	NA	NA	NA	NA	NA	NA	NA	NA	NA	2014	NA	NA	NA	NA	NA	Ghana	West Africa	T12/AFR12	NA	3	3.13	30	/	NA	T12	3_Bangladesh_China_Haiti_1999-2010	NA	NA	NA	NA	NA	NA	wild type	O1	ctxB7
16853_4_64	NA	ERR1024526	NA	NA	NA	16853_4#64	NA	NA	NA	262_14	Weill et al. Science 2017	Weill et al. Science 2017	NA	NA	NA	NA	NA	NA	NA	NA	NA	NA	NA	2014	NA	NA	NA	NA	NA	Ghana	West Africa	T12/AFR12	NA	3	3.13	30	/	NA	T12	3_Bangladesh_China_Haiti_1999-2010	NA	NA	NA	NA	NA	NA	wild type	O1	ctxB7
16853_4_67	TUC_F99_W	ERR1877636	NA	NA	NA	NA	NA	NA	NA	NA	Domman et al. Science 2017	Domman et al. Science 2017	NA	NA	NA	NA	NA	NA	NA	NA	NA	NA	NA	1992	NA	NA	NA	NA	NA	Argentina	South America	NA	NA	4		35	NA	/	NA	NA	NA	NA	NA	NA	NA	Unknown	NA	/	NA
2009V_1046	2009V_1046	/	NA	NA	NA	NA	NA	NA	NA	NA	Reimer et al. Emerg Infect Dis 2011	Domman et al. Science 2017	NA	NA	NA	NA	NA	NA	NA	NA	NA	NA	NA	2009	NA	NA	NA	NA	NA	Pakistan	South Asia	NA	NA	3	3.10	22	NA	/	NA	NA	NA	NA	NA	NA	NA	Ogawa	NA	ctxB1	NA
2009V_1085	2009V_1085	/	NA	NA	NA	NA	NA	NA	NA	NA	Reimer et al. Emerg Infect Dis 2011	Domman et al. Science 2017	NA	NA	NA	NA	NA	NA	NA	NA	NA	NA	NA	2009	NA	NA	NA	NA	NA	India	South Asia	NA	NA	3	3.13	31	NA	/	NA	NA	NA	NA	NA	NA	NA	Ogawa	NA	ctxB7	NA
2009V_1096	2009V_1096	/	NA	NA	NA	NA	NA	NA	NA	NA	Reimer et al. Emerg Infect Dis 2011	Domman et al. Science 2017	NA	NA	NA	NA	NA	NA	NA	NA	NA	NA	NA	2009	NA	NA	NA	NA	NA	India	South Asia	NA	NA	3	3.13	31	NA	/	NA	NA	NA	NA	NA	NA	NA	Ogawa	NA	ctxB7	NA
2009V_1116	2009V_1116	/	NA	NA	NA	NA	NA	NA	NA	NA	Reimer et al. Emerg Infect Dis 2011	Domman et al. Science 2017	NA	NA	NA	NA	NA	NA	NA	NA	NA	NA	NA	2009	NA	NA	NA	NA	NA	Pakistan	South Asia	NA	NA	3	3.10	22	NA	/	NA	NA	NA	NA	NA	NA	NA	Ogawa	NA	ctxB1	NA
2009V_1131	2009V_1131	/	NA	NA	NA	NA	NA	NA	NA	NA	Reimer et al. Emerg Infect Dis 2011	Domman et al. Science 2017	NA	NA	NA	NA	NA	NA	NA	NA	NA	NA	NA	2009	NA	NA	NA	NA	NA	India	South Asia	NA	NA	3	3.12	27	NA	/	NA	NA	NA	NA	NA	NA	NA	Ogawa	NA	ctx_var(F10fs)	NA
2010EL_1749	2010EL_1749	SRR773655	NA	NA	NA	NA	NA	NA	NA	NA	Reimer et al. Emerg Infect Dis 2011	Domman et al. Science 2017	NA	NA	NA	NA	NA	NA	NA	NA	NA	NA	NA	2010	NA	NA	NA	NA	NA	Cameroon	Central Africa	NA	NA	3	3.13	31	NA	/	NA	NA	NA	NA	NA	NA	NA	Ogawa	NA	ctxB7	NA
2010EL_1786	NA	NA	NA	NA	NA	NA	NA	NA	NA	NA	Reimer et al. EID 2011	Oprea et al. NatComm 2020	NA	NA	NA	NA	NA	NA	NA	NA	NA	NA	NA	2010	NA	NA	NA	NA	NA	Haiti	Carribean	NA	NA	3	3.11	24	NA	NA	NA	NA	NA	NA	NA	NA	NA	NA	NA	NA	NA
2010EL_1792	NA	NA	NA	NA	NA	NA	NA	NA	NA	NA	Reimer et al. EID 2011	Oprea et al. NatComm 2020	NA	NA	NA	NA	NA	NA	NA	NA	NA	NA	NA	2010	NA	NA	NA	NA	NA	Haiti	Carribean	NA	NA	3	3.11	24	NA	NA	NA	NA	NA	NA	NA	NA	NA	NA	NA	NA	NA
2010EL_1798	NA	NA	NA	NA	NA	NA	NA	NA	NA	NA	Reimer et al. EID 2011	Oprea et al. NatComm 2020	NA	NA	NA	NA	NA	NA	NA	NA	NA	NA	NA	2010	NA	NA	NA	NA	NA	Haiti	Carribean	NA	NA	3	3.11	24	NA	NA	NA	NA	NA	NA	NA	NA	NA	NA	NA	NA	NA
2010EL_1961	2010EL_1961	SRR773656	NA	NA	NA	NA	NA	NA	NA	NA	Reimer et al. Emerg Infect Dis 2011	Domman et al. Science 2017	NA	NA	NA	NA	NA	NA	NA	NA	NA	NA	NA	2010	NA	NA	NA	NA	NA	Haiti	Carribean	LAT3	NA	3	3.11	24	NA	LAT3	NA	NA	NA	NA	NA	NA	NA	Ogawa	NA	ctxB7	NA
2010EL_2010H	2010EL_2010H	SRR773657	NA	NA	NA	NA	NA	NA	NA	NA	Reimer et al. Emerg Infect Dis 2011	Domman et al. Science 2017	NA	NA	NA	NA	NA	NA	NA	NA	NA	NA	NA	2010	NA	NA	NA	NA	NA	Haiti	Carribean	LAT3	NA	3	3.11	24	NA	LAT3	NA	NA	NA	NA	NA	NA	NA	Ogawa	NA	ctxB7	NA
2010EL_2010N	2010EL_2010N	SRR773658	NA	NA	NA	NA	NA	NA	NA	NA	Reimer et al. Emerg Infect Dis 2011	Domman et al. Science 2017	NA	NA	NA	NA	NA	NA	NA	NA	NA	NA	NA	2010	NA	NA	NA	NA	NA	Haiti	Carribean	LAT3	NA	3	3.11	24	NA	LAT3	NA	NA	NA	NA	NA	NA	NA	Ogawa	NA	ctxB7	NA
2011EL_1089	2011EL_1089	SRR773660	NA	NA	NA	NA	NA	NA	NA	NA	Reimer et al. Emerg Infect Dis 2011	Domman et al. Science 2017	NA	NA	NA	NA	NA	NA	NA	NA	NA	NA	NA	2010	NA	NA	NA	NA	NA	Haiti	Carribean	LAT3	NA	3	3.11	24	NA	LAT3	NA	NA	NA	NA	NA	NA	NA	Ogawa	NA	ctxB7	NA
2011EL_1137	2011EL_1137	SRR774784	NA	NA	NA	NA	NA	NA	NA	NA	Reimer et al. Emerg Infect Dis 2011	Domman et al. Science 2017	NA	NA	NA	NA	NA	NA	NA	NA	NA	NA	NA	2009	NA	NA	NA	NA	NA	Republic of South Africa	Southern Africa	NA	NA	3	3.10	22	NA	/	NA	NA	NA	NA	NA	NA	NA	Ogawa	NA	ctxB1	NA
20820_1_1	CIRS171.3_d-2_RS	ERR1737219	NA	NA	NA	NA	NA	NA	NA	NA	Domman et al. NatGen 2018	Domman et al. NatGen 2018	NA	NA	NA	NA	NA	NA	NA	NA	NA	NA	NA	2002	NA	NA	NA	NA	NA	Bangladesh	South Asia	NA	Dhaka_B1	3	3.12	28	NA	NA	NA	NA	B1	NA	NA	NA	NA	NA	NA	ctxB1	NA
20820_1_2	CIRS171.3_d-3_RS	ERR1737220	NA	NA	NA	NA	NA	NA	NA	NA	Domman et al. NatGen 2018	Domman et al. NatGen 2018	NA	NA	NA	NA	NA	NA	NA	NA	NA	NA	NA	2002	NA	NA	NA	NA	NA	Bangladesh	South Asia	NA	Dhaka_B1	3	3.12	28	NA	NA	NA	NA	B1	NA	NA	NA	NA	NA	NA	ctxB1	NA
20820_1_3	CIRS171.4_d-4_RS	ERR1737221	NA	NA	NA	NA	NA	NA	NA	NA	Domman et al. NatGen 2018	Domman et al. NatGen 2018	NA	NA	NA	NA	NA	NA	NA	NA	NA	NA	NA	2002	NA	NA	NA	NA	NA	Bangladesh	South Asia	NA	Dhaka_B1	3	3.12	28	NA	NA	NA	NA	B1	NA	NA	NA	NA	NA	NA	/	NA
20820_1_4	CIRS171.4_d-5_RS	ERR1737222	NA	NA	NA	NA	NA	NA	NA	NA	Domman et al. NatGen 2018	Domman et al. NatGen 2018	NA	NA	NA	NA	NA	NA	NA	NA	NA	NA	NA	2002	NA	NA	NA	NA	NA	Bangladesh	South Asia	NA	Dhaka_B1	3	3.12	27	NA	NA	NA	NA	B1	NA	NA	NA	NA	NA	NA	ctxB1	NA
20820_1_5	CIRS198.2_d-3_RS	ERR1737223	NA	NA	NA	NA	NA	NA	NA	NA	Domman et al. NatGen 2018	Domman et al. NatGen 2018	NA	NA	NA	NA	NA	NA	NA	NA	NA	NA	NA	2002	NA	NA	NA	NA	NA	Bangladesh	South Asia	NA	Dhaka_B1	3	3.12	28	NA	NA	NA	NA	B1	NA	NA	NA	NA	NA	NA	ctxB1	NA
20820_1_6	CIRS284.2_d-3_RS	ERR1737224	NA	NA	NA	NA	NA	NA	NA	NA	Domman et al. NatGen 2018	Domman et al. NatGen 2018	NA	NA	NA	NA	NA	NA	NA	NA	NA	NA	NA	2004	NA	NA	NA	NA	NA	Bangladesh	South Asia	NA	Dhaka_B1	3	3.12	27	NA	NA	NA	NA	B1	NA	NA	NA	NA	NA	NA	ctxB1	NA
20820_1_7	CIRS256_RS	ERR1737225	NA	NA	NA	NA	NA	NA	NA	NA	Domman et al. NatGen 2018	Domman et al. NatGen 2018	NA	NA	NA	NA	NA	NA	NA	NA	NA	NA	NA	2003	NA	NA	NA	NA	NA	Bangladesh	South Asia	NA	Dhaka_B6	5	5.21	57	NA	NA	NA	NA	B6	NA	NA	NA	NA	NA	NA	ctxB1	NA
20820_1_9	CIRS225.3_d-2_RS	ERR1737227	NA	NA	NA	NA	NA	NA	NA	NA	Domman et al. NatGen 2018	Domman et al. NatGen 2018	NA	NA	NA	NA	NA	NA	NA	NA	NA	NA	NA	2003	NA	NA	NA	NA	NA	Bangladesh	South Asia	NA	Dhaka_B6	5	5.21	57	NA	NA	NA	NA	B6	NA	NA	NA	NA	NA	NA	ctxB1	NA
22204_7_288	4621STDY6714748	ERS1572783	NA	NA	NA	NA	NA	NA	NA	NA	Weill et al. Nature 2019	Weill et al. Nature 2019	Human	NA	NA	NA	NA	NA	NA	NA	NA	NA	NA	2015	NA	NA	NA	NA	NA	Kenya	East Africa	T13/AFR13	NA	3	3.8	17	NA	NA	T13	NA	NA	NA	NA	NA	NA	Unknown	NA	ctxB7	NA
22204_7_289	4621STDY6714749	ERS1572784	NA	NA	NA	NA	NA	NA	NA	NA	Weill et al. Nature 2019	Weill et al. Nature 2019	Human	NA	NA	NA	NA	NA	NA	NA	NA	NA	NA	2015	NA	NA	NA	NA	NA	Kenya	East Africa	T13/AFR13	NA	3	3.8	17	NA	NA	T13	NA	NA	NA	NA	NA	NA	Unknown	NA	ctxB7	NA
22204_7_290	4621STDY6714750	ERS1572785	NA	NA	NA	NA	NA	NA	NA	NA	Weill et al. Nature 2019	Weill et al. Nature 2019	Human	NA	NA	NA	NA	NA	NA	NA	NA	NA	NA	2015	NA	NA	NA	NA	NA	Kenya	East Africa	T13/AFR13	NA	3	3.8	17	NA	NA	T13	NA	NA	NA	NA	NA	NA	Unknown	NA	ctxB7	NA
22204_7_298	4621STDY6714758	ERS1572793	NA	NA	NA	NA	NA	NA	NA	NA	Weill et al. Nature 2019	Weill et al. Nature 2019	Human	NA	NA	NA	NA	NA	NA	NA	NA	NA	NA	2015	NA	NA	NA	NA	NA	Kenya	East Africa	T13/AFR13	NA	3	3.8	17	NA	NA	T13	NA	NA	NA	NA	NA	NA	Unknown	NA	ctxB7	NA
22204_7_303	4621STDY6714763	ERS1572798	NA	NA	NA	NA	NA	NA	NA	NA	Weill et al. Nature 2019	Weill et al. Nature 2019	Human	NA	NA	NA	NA	NA	NA	NA	NA	NA	NA	2012	NA	NA	NA	NA	NA	Kenya	East Africa	T10/AFR10	NA	7		73	NA	NA	T10	NA	NA	NA	NA	NA	NA	Unknown	NA	ctxB1	NA
22204_7_308	4621STDY6714768	ERS1572803	NA	NA	NA	NA	NA	NA	NA	NA	Weill et al. Nature 2019	Weill et al. Nature 2019	Human	NA	NA	NA	NA	NA	NA	NA	NA	NA	NA	2012	NA	NA	NA	NA	NA	Kenya	East Africa	T10/AFR10	NA	7		73	NA	NA	T10	NA	NA	NA	NA	NA	NA	Unknown	NA	ctxB1	NA
22204_7_314	4621STDY6714774	ERS1572809	NA	NA	NA	NA	NA	NA	NA	NA	Weill et al. Nature 2019	Weill et al. Nature 2019	Human	NA	NA	NA	NA	NA	NA	NA	NA	NA	NA	2012	NA	NA	NA	NA	NA	Kenya	East Africa	T10/AFR10	NA	7		73	NA	NA	T10	NA	NA	NA	NA	NA	NA	Unknown	NA	ctxB1	NA
22204_7_318	4621STDY6714778	ERS1572813	NA	NA	NA	NA	NA	NA	NA	NA	Weill et al. Nature 2019	Weill et al. Nature 2019	Human	NA	NA	NA	NA	NA	NA	NA	NA	NA	NA	2010	NA	NA	NA	NA	NA	Kenya	East Africa	T10/AFR10	NA	7		73	NA	NA	T10	NA	NA	NA	NA	NA	NA	Unknown	NA	ctxB1	NA
22204_7_320	4621STDY6714780	ERS1572815	NA	NA	NA	NA	NA	NA	NA	NA	Weill et al. Nature 2019	Weill et al. Nature 2019	Human	NA	NA	NA	NA	NA	NA	NA	NA	NA	NA	2016	NA	NA	NA	NA	NA	Kenya	East Africa	T13/AFR13	NA	3	3.8	17	NA	NA	T13	NA	NA	NA	NA	NA	NA	Unknown	NA	ctxB7	NA
26237_7_100	CCBT0343	ERS2493887Ê	NA	NA	NA	NA	NA	NA	NA	NA	Dorman et al. NatComm 2020	Dorman et al. NatComm 2020	Clinical	NA	NA	Jujuy Argentina	NA	NA	NA	NA	NA	NA	NA	1993	NA	NA	NA	NA	NA	Argentina	South America	LAT1	NA	1		6	NA	NA	NA	LAT1	NA	NA	NA	NA	NA	Ogawa	NA	NA	NA
26237_7_101	CCBT0344	ERS2493888Ê	NA	NA	NA	NA	NA	NA	NA	NA	Dorman et al. NatComm 2020	Dorman et al. NatComm 2020	Clinical	NA	NA	Oran Salta Argentina	NA	NA	NA	NA	NA	NA	NA	1993	NA	NA	NA	NA	NA	Argentina	South America	LAT1	NA	1		6	NA	NA	NA	LAT1	NA	NA	NA	NA	NA	Ogawa	NA	NA	NA
26237_7_102	CCBT0345	ERS2493889Ê	NA	NA	NA	NA	NA	NA	NA	NA	Dorman et al. NatComm 2020	Dorman et al. NatComm 2020	Clinical	NA	NA	Tartagal Salta Argentina	NA	NA	NA	NA	NA	NA	NA	1993	NA	NA	NA	NA	NA	Argentina	South America	LAT1	NA	1		5	NA	NA	NA	LAT1	NA	NA	NA	NA	NA	Ogawa	NA	NA	NA
26237_7_103	CCBT0346	ERS2493890Ê	NA	NA	NA	NA	NA	NA	NA	NA	Dorman et al. NatComm 2020	Dorman et al. NatComm 2020	Clinical	NA	NA	Guemes Salta Argentina	NA	NA	NA	NA	NA	NA	NA	1993	NA	NA	NA	NA	NA	Argentina	South America	LAT1	NA	1		6	NA	NA	NA	LAT1	NA	NA	NA	NA	NA	Ogawa	NA	NA	NA
26237_7_104	CCBT0347	ERS2493891Ê	NA	NA	NA	NA	NA	NA	NA	NA	Dorman et al. NatComm 2020	Dorman et al. NatComm 2020	Clinical	NA	NA	Tartagal Salta Argentina	NA	NA	NA	NA	NA	NA	NA	1993	NA	NA	NA	NA	NA	Argentina	South America	LAT1	NA	1		6	NA	NA	NA	LAT1	NA	NA	NA	NA	NA	Ogawa	NA	NA	NA
26237_7_105	CCBT0348	ERS2493892Ê	NA	NA	NA	NA	NA	NA	NA	NA	Dorman et al. NatComm 2020	Dorman et al. NatComm 2020	Clinical	NA	NA	Jujuy Argentina	NA	NA	NA	NA	NA	NA	NA	1993	NA	NA	NA	NA	NA	Argentina	South America	LAT1	NA	1		6	NA	NA	NA	LAT1	NA	NA	NA	NA	NA	Ogawa	NA	NA	NA
26237_7_106	CCBT0349	ERS2493893Ê	NA	NA	NA	NA	NA	NA	NA	NA	Dorman et al. NatComm 2020	Dorman et al. NatComm 2020	Clinical	NA	NA	Jujuy Argentina	NA	NA	NA	NA	NA	NA	NA	1993	NA	NA	NA	NA	NA	Argentina	South America	LAT1	NA	1		6	NA	NA	NA	LAT1	NA	NA	NA	NA	NA	Ogawa	NA	NA	NA
26237_7_107	CCBT0350	ERS2493894Ê	NA	NA	NA	NA	NA	NA	NA	NA	Dorman et al. NatComm 2020	Dorman et al. NatComm 2020	Clinical	NA	NA	Jujuy Argentina	NA	NA	NA	NA	NA	NA	NA	1993	NA	NA	NA	NA	NA	Argentina	South America	LAT1	NA	1		6	NA	NA	NA	LAT1	NA	NA	NA	NA	NA	Ogawa	NA	NA	NA
26237_7_108	CCBT0351	ERS2493895Ê	NA	NA	NA	NA	NA	NA	NA	NA	Dorman et al. NatComm 2020	Dorman et al. NatComm 2020	Clinical	NA	NA	Tartagal Salta Argentina	NA	NA	NA	NA	NA	NA	NA	1993	NA	NA	NA	NA	NA	Argentina	South America	LAT1	NA	1		5	NA	NA	NA	LAT1	NA	NA	NA	NA	NA	Ogawa	NA	NA	NA
26237_7_109	CCBT0352	ERS2493896Ê	NA	NA	NA	NA	NA	NA	NA	NA	Dorman et al. NatComm 2020	Dorman et al. NatComm 2020	Clinical	NA	NA	TucumÃ¡n Argentina	NA	NA	NA	NA	NA	NA	NA	1993	NA	NA	NA	NA	NA	Argentina	South America	LAT1	NA	1		5	NA	NA	NA	LAT1	NA	NA	NA	NA	NA	Ogawa	NA	NA	NA
26237_7_110	CCBT0353	ERS2493897Ê	NA	NA	NA	NA	NA	NA	NA	NA	Dorman et al. NatComm 2020	Dorman et al. NatComm 2020	Clinical	NA	NA	Jujuy Argentina	NA	NA	NA	NA	NA	NA	NA	1993	NA	NA	NA	NA	NA	Argentina	South America	LAT1	NA	1		5	NA	NA	NA	LAT1	NA	NA	NA	NA	NA	Ogawa	NA	NA	NA
26237_7_111	CCBT0354	ERS2493898Ê	NA	NA	NA	NA	NA	NA	NA	NA	Dorman et al. NatComm 2020	Dorman et al. NatComm 2020	Clinical	NA	NA	Tartagal Salta Argentina	NA	NA	NA	NA	NA	NA	NA	1993	NA	NA	NA	NA	NA	Argentina	South America	LAT1	NA	1		6	NA	NA	NA	LAT1	NA	NA	NA	NA	NA	Ogawa	NA	NA	NA
26237_7_112	CCBT0355	ERS2493899Ê	NA	NA	NA	NA	NA	NA	NA	NA	Dorman et al. NatComm 2020	Dorman et al. NatComm 2020	Clinical	NA	NA	Jujuy Argentina	NA	NA	NA	NA	NA	NA	NA	1993	NA	NA	NA	NA	NA	Argentina	South America	LAT1	NA	1		6	NA	NA	NA	LAT1	NA	NA	NA	NA	NA	Ogawa	NA	NA	NA
26237_7_113	CCBT0356	ERS2493900Ê	NA	NA	NA	NA	NA	NA	NA	NA	Dorman et al. NatComm 2020	Dorman et al. NatComm 2020	Clinical	NA	NA	Jujuy Argentina	NA	NA	NA	NA	NA	NA	NA	1993	NA	NA	NA	NA	NA	Argentina	South America	LAT1	NA	1		5	NA	NA	NA	LAT1	NA	NA	NA	NA	NA	Ogawa	NA	NA	NA
26237_7_114	CCBT0357	ERS2493901Ê	NA	NA	NA	NA	NA	NA	NA	NA	Dorman et al. NatComm 2020	Dorman et al. NatComm 2020	Clinical	NA	NA	Jujuy Argentina	NA	NA	NA	NA	NA	NA	NA	1993	NA	NA	NA	NA	NA	Argentina	South America	LAT1	NA	1		5	NA	NA	NA	LAT1	NA	NA	NA	NA	NA	Ogawa	NA	NA	NA
26237_7_115	CCBT0358	ERS2493902Ê	NA	NA	NA	NA	NA	NA	NA	NA	Dorman et al. NatComm 2020	Dorman et al. NatComm 2020	Clinical	NA	NA	Jujuy Argentina	NA	NA	NA	NA	NA	NA	NA	1993	NA	NA	NA	NA	NA	Argentina	South America	LAT1	NA	1		6	NA	NA	NA	LAT1	NA	NA	NA	NA	NA	Ogawa	NA	NA	NA
26237_7_116	CCBT0359	ERS2493903Ê	NA	NA	NA	NA	NA	NA	NA	NA	Dorman et al. NatComm 2020	Dorman et al. NatComm 2020	Clinical	NA	NA	Jujuy Argentina	NA	NA	NA	NA	NA	NA	NA	1993	NA	NA	NA	NA	NA	Argentina	South America	LAT1	NA	1		6	NA	NA	NA	LAT1	NA	NA	NA	NA	NA	Ogawa	NA	NA	NA
26237_7_117	CCBT0360	ERS2493904Ê	NA	NA	NA	NA	NA	NA	NA	NA	Dorman et al. NatComm 2020	Dorman et al. NatComm 2020	Clinical	NA	NA	Jujuy Argentina	NA	NA	NA	NA	NA	NA	NA	1993	NA	NA	NA	NA	NA	Argentina	South America	LAT1	NA	1		6	NA	NA	NA	LAT1	NA	NA	NA	NA	NA	Ogawa	NA	NA	NA
26237_7_118	CCBT0361	ERS2493905Ê	NA	NA	NA	NA	NA	NA	NA	NA	Dorman et al. NatComm 2020	Dorman et al. NatComm 2020	Clinical	NA	NA	Jujuy Argentina	NA	NA	NA	NA	NA	NA	NA	1993	NA	NA	NA	NA	NA	Argentina	South America	LAT1	NA	1		6	NA	NA	NA	LAT1	NA	NA	NA	NA	NA	Ogawa	NA	NA	NA
26237_7_119	CCBT0362	ERS2493906Ê	NA	NA	NA	NA	NA	NA	NA	NA	Dorman et al. NatComm 2020	Dorman et al. NatComm 2020	Clinical	NA	NA	Jujuy Argentina	NA	NA	NA	NA	NA	NA	NA	1993	NA	NA	NA	NA	NA	Argentina	South America	LAT1	NA	1		6	NA	NA	NA	LAT1	NA	NA	NA	NA	NA	Ogawa	NA	NA	NA
26237_7_120	CCBT0363	ERS2493907Ê	NA	NA	NA	NA	NA	NA	NA	NA	Dorman et al. NatComm 2020	Dorman et al. NatComm 2020	Clinical	NA	NA	Tartagal Salta Argentina	NA	NA	NA	NA	NA	NA	NA	1997	NA	NA	NA	NA	NA	Argentina	South America	LAT1	NA	1		4	NA	NA	NA	LAT1	NA	NA	NA	NA	NA	Ogawa	NA	NA	NA
26237_7_121	CCBT0364	ERS2493908Ê	NA	NA	NA	NA	NA	NA	NA	NA	Dorman et al. NatComm 2020	Dorman et al. NatComm 2020	Clinical	NA	NA	Jujuy Argentina	NA	NA	NA	NA	NA	NA	NA	1997	NA	NA	NA	NA	NA	Argentina	South America	LAT1	NA	1		4	NA	NA	NA	LAT1	NA	NA	NA	NA	NA	Ogawa	NA	NA	NA
26237_7_122	CCBT0365	ERS2493909Ê	NA	NA	NA	NA	NA	NA	NA	NA	Dorman et al. NatComm 2020	Dorman et al. NatComm 2020	Clinical	NA	NA	Salvador Mazza Salta Argentina	NA	NA	NA	NA	NA	NA	NA	1996	NA	NA	NA	NA	NA	Argentina	South America	LAT1	NA	1		4	NA	NA	NA	LAT1	NA	NA	NA	NA	NA	Ogawa	NA	NA	NA
26237_7_123	CCBT0366	ERS2493910Ê	NA	NA	NA	NA	NA	NA	NA	NA	Dorman et al. NatComm 2020	Dorman et al. NatComm 2020	Clinical	NA	NA	Salvador Mazza Salta Argentina	NA	NA	NA	NA	NA	NA	NA	1996	NA	NA	NA	NA	NA	Argentina	South America	LAT1	NA	1		4	NA	NA	NA	LAT1	NA	NA	NA	NA	NA	Ogawa	NA	NA	NA
26237_7_124	CCBT0367	ERS2493911Ê	NA	NA	NA	NA	NA	NA	NA	NA	Dorman et al. NatComm 2020	Dorman et al. NatComm 2020	Clinical	NA	NA	Salvador Mazza Salta Argentina	NA	NA	NA	NA	NA	NA	NA	1997	NA	NA	NA	NA	NA	Argentina	South America	LAT1	NA	1		4	NA	NA	NA	LAT1	NA	NA	NA	NA	NA	Ogawa	NA	NA	NA
26237_7_125	CCBT0368	ERS2493912Ê	NA	NA	NA	NA	NA	NA	NA	NA	Dorman et al. NatComm 2020	Dorman et al. NatComm 2020	Clinical	NA	NA	Jujuy Argentina	NA	NA	NA	NA	NA	NA	NA	1997	NA	NA	NA	NA	NA	Argentina	South America	LAT1	NA	1		4	NA	NA	NA	LAT1	NA	NA	NA	NA	NA	Ogawa	NA	NA	NA
26237_7_126	CCBT0369	ERS2493913Ê	NA	NA	NA	NA	NA	NA	NA	NA	Dorman et al. NatComm 2020	Dorman et al. NatComm 2020	Clinical	NA	NA	Tartagal Salta Argentina	NA	NA	NA	NA	NA	NA	NA	1997	NA	NA	NA	NA	NA	Argentina	South America	LAT1	NA	1		4	NA	NA	NA	LAT1	NA	NA	NA	NA	NA	Ogawa	NA	NA	NA
26237_7_127	CCBT0371	ERS2493914Ê	NA	NA	NA	NA	NA	NA	NA	NA	Dorman et al. NatComm 2020	Dorman et al. NatComm 2020	Clinical	NA	NA	Salvador Mazza Salta Argentina	NA	NA	NA	NA	NA	NA	NA	1996	NA	NA	NA	NA	NA	Argentina	South America	LAT1	NA	1		4	NA	NA	NA	LAT1	NA	NA	NA	NA	NA	Ogawa	NA	NA	NA
26237_7_128	CCBT0372	ERS2493915Ê	NA	NA	NA	NA	NA	NA	NA	NA	Dorman et al. NatComm 2020	Dorman et al. NatComm 2020	Clinical	NA	NA	Tartagal Salta Argentina	NA	NA	NA	NA	NA	NA	NA	1997	NA	NA	NA	NA	NA	Argentina	South America	LAT1	NA	1		4	NA	NA	NA	LAT1	NA	NA	NA	NA	NA	Ogawa	NA	NA	NA
26237_7_129	CCBT0373	ERS2493916Ê	NA	NA	NA	NA	NA	NA	NA	NA	Dorman et al. NatComm 2020	Dorman et al. NatComm 2020	/	NA	NA	Argentina	NA	NA	NA	NA	NA	NA	NA	NA	NA	NA	NA	NA	NA	Argentina	South America	LAT1	NA	1		4	NA	NA	NA	LAT1	NA	NA	NA	NA	NA	/	NA	NA	NA
26237_7_130	CCBT0374	ERS2493917Ê	NA	NA	NA	NA	NA	NA	NA	NA	Dorman et al. NatComm 2020	Dorman et al. NatComm 2020	Clinical	NA	NA	Jujuy Argentina	NA	NA	NA	NA	NA	NA	NA	1997	NA	NA	NA	NA	NA	Argentina	South America	LAT1	NA	1		4	NA	NA	NA	LAT1	NA	NA	NA	NA	NA	Ogawa	NA	NA	NA
26237_7_131	CCBT0375	ERS2493918Ê	NA	NA	NA	NA	NA	NA	NA	NA	Dorman et al. NatComm 2020	Dorman et al. NatComm 2020	Clinical	NA	NA	Oran Salta Argentina	NA	NA	NA	NA	NA	NA	NA	1993	NA	NA	NA	NA	NA	Argentina	South America	LAT1	NA	1		6	NA	NA	NA	LAT1	NA	NA	NA	NA	NA	Ogawa	NA	NA	NA
26237_7_132	CCBT0376	ERS2493919Ê	NA	NA	NA	NA	NA	NA	NA	NA	Dorman et al. NatComm 2020	Dorman et al. NatComm 2020	Clinical	NA	NA	Guemes Salta Argentina	NA	NA	NA	NA	NA	NA	NA	1993	NA	NA	NA	NA	NA	Argentina	South America	LAT1	NA	1		6	NA	NA	NA	LAT1	NA	NA	NA	NA	NA	Ogawa	NA	NA	NA
26237_7_134	CCBT0378	ERS2493921Ê	NA	NA	NA	NA	NA	NA	NA	NA	Dorman et al. NatComm 2020	Dorman et al. NatComm 2020	Clinical	NA	NA	Oran Salta Argentina	NA	NA	NA	NA	NA	NA	NA	1993	NA	NA	NA	NA	NA	Argentina	South America	LAT1	NA	1		6	NA	NA	NA	LAT1	NA	NA	NA	NA	NA	Ogawa	NA	NA	NA
26237_7_135	CCBT0379	ERS2493922Ê	NA	NA	NA	NA	NA	NA	NA	NA	Dorman et al. NatComm 2020	Dorman et al. NatComm 2020	Clinical	NA	NA	Tartagal Salta Argentina	NA	NA	NA	NA	NA	NA	NA	1993	NA	NA	NA	NA	NA	Argentina	South America	LAT1	NA	1		5	NA	NA	NA	LAT1	NA	NA	NA	NA	NA	Ogawa	NA	NA	NA
26237_7_136	CCBT0380	ERS2493923Ê	NA	NA	NA	NA	NA	NA	NA	NA	Dorman et al. NatComm 2020	Dorman et al. NatComm 2020	Clinical	NA	NA	Jujuy Argentina	NA	NA	NA	NA	NA	NA	NA	1997	NA	NA	NA	NA	NA	Argentina	South America	LAT1	NA	1		4	NA	NA	NA	LAT1	NA	NA	NA	NA	NA	Ogawa	NA	NA	NA
26237_7_137	CCBT0381	ERS2493924Ê	NA	NA	NA	NA	NA	NA	NA	NA	Dorman et al. NatComm 2020	Dorman et al. NatComm 2020	Clinical	NA	NA	Tartagal Salta Argentina	NA	NA	NA	NA	NA	NA	NA	1993	NA	NA	NA	NA	NA	Argentina	South America	LAT1	NA	1		5	NA	NA	NA	LAT1	NA	NA	NA	NA	NA	Ogawa	NA	NA	NA
26237_7_138	CCBT0382	ERS2493925Ê	NA	NA	NA	NA	NA	NA	NA	NA	Dorman et al. NatComm 2020	Dorman et al. NatComm 2020	Clinical	NA	NA	Oran Salta Argentina	NA	NA	NA	NA	NA	NA	NA	1993	NA	NA	NA	NA	NA	Argentina	South America	LAT1	NA	1		6	NA	NA	NA	LAT1	NA	NA	NA	NA	NA	Ogawa	NA	NA	NA
26237_7_139	CCBT0383	ERS2493926Ê	NA	NA	NA	NA	NA	NA	NA	NA	Dorman et al. NatComm 2020	Dorman et al. NatComm 2020	Clinical	NA	NA	Oran Salta Argentina	NA	NA	NA	NA	NA	NA	NA	1993	NA	NA	NA	NA	NA	Argentina	South America	LAT1	NA	1		6	NA	NA	NA	LAT1	NA	NA	NA	NA	NA	Ogawa	NA	NA	NA
26237_7_140	CCBT0384	ERS2493927Ê	NA	NA	NA	NA	NA	NA	NA	NA	Dorman et al. NatComm 2020	Dorman et al. NatComm 2020	Clinical	NA	NA	Guemes Salta Argentina	NA	NA	NA	NA	NA	NA	NA	1993	NA	NA	NA	NA	NA	Argentina	South America	LAT1	NA	1		6	NA	NA	NA	LAT1	NA	NA	NA	NA	NA	Ogawa	NA	NA	NA
26237_7_141	CCBT0385	ERS2493928Ê	NA	NA	NA	NA	NA	NA	NA	NA	Dorman et al. NatComm 2020	Dorman et al. NatComm 2020	Clinical	NA	NA	Oran Salta Argentina	NA	NA	NA	NA	NA	NA	NA	1993	NA	NA	NA	NA	NA	Argentina	South America	LAT1	NA	1		6	NA	NA	NA	LAT1	NA	NA	NA	NA	NA	Inaba	NA	NA	NA
26237_7_142	CCBT0386	ERS2493929Ê	NA	NA	NA	NA	NA	NA	NA	NA	Dorman et al. NatComm 2020	Dorman et al. NatComm 2020	Clinical	NA	NA	Oran Salta Argentina	NA	NA	NA	NA	NA	NA	NA	1993	NA	NA	NA	NA	NA	Argentina	South America	LAT1	NA	1		6	NA	NA	NA	LAT1	NA	NA	NA	NA	NA	Ogawa	NA	NA	NA
26237_7_143	CCBT0387	ERS2493930Ê	NA	NA	NA	NA	NA	NA	NA	NA	Dorman et al. NatComm 2020	Dorman et al. NatComm 2020	Clinical	NA	NA	Oran Salta Argentina	NA	NA	NA	NA	NA	NA	NA	1993	NA	NA	NA	NA	NA	Argentina	South America	LAT1	NA	1		6	NA	NA	NA	LAT1	NA	NA	NA	NA	NA	Ogawa	NA	NA	NA
26237_7_144	CCBT0388	ERS2493931Ê	NA	NA	NA	NA	NA	NA	NA	NA	Dorman et al. NatComm 2020	Dorman et al. NatComm 2020	Clinical	NA	NA	Tartagal Salta Argentina	NA	NA	NA	NA	NA	NA	NA	1993	NA	NA	NA	NA	NA	Argentina	South America	LAT1	NA	1		5	NA	NA	NA	LAT1	NA	NA	NA	NA	NA	Ogawa	NA	NA	NA
26237_7_145	CCBT0389	ERS2493932Ê	NA	NA	NA	NA	NA	NA	NA	NA	Dorman et al. NatComm 2020	Dorman et al. NatComm 2020	Clinical	NA	NA	Tartagal Salta Argentina	NA	NA	NA	NA	NA	NA	NA	1993	NA	NA	NA	NA	NA	Argentina	South America	LAT1	NA	1		6	NA	NA	NA	LAT1	NA	NA	NA	NA	NA	Ogawa	NA	NA	NA
26237_7_146	CCBT0390	ERS2493933Ê	NA	NA	NA	NA	NA	NA	NA	NA	Dorman et al. NatComm 2020	Dorman et al. NatComm 2020	Clinical	NA	NA	Tartagal Salta Argentina	NA	NA	NA	NA	NA	NA	NA	1993	NA	NA	NA	NA	NA	Argentina	South America	LAT1	NA	1		5	NA	NA	NA	LAT1	NA	NA	NA	NA	NA	/	NA	NA	NA
26237_7_147	CCBT0392	ERS2493934Ê	NA	NA	NA	NA	NA	NA	NA	NA	Dorman et al. NatComm 2020	Dorman et al. NatComm 2020	Clinical	NA	NA	Oran Salta Argentina	NA	NA	NA	NA	NA	NA	NA	1993	NA	NA	NA	NA	NA	Argentina	South America	LAT1	NA	1		6	NA	NA	NA	LAT1	NA	NA	NA	NA	NA	Inaba	NA	NA	NA
26237_7_148	CCBT0393	ERS2493935Ê	NA	NA	NA	NA	NA	NA	NA	NA	Dorman et al. NatComm 2020	Dorman et al. NatComm 2020	Clinical	NA	NA	Oran Salta Argentina	NA	NA	NA	NA	NA	NA	NA	1993	NA	NA	NA	NA	NA	Argentina	South America	LAT1	NA	1		5	NA	NA	NA	LAT1	NA	NA	NA	NA	NA	Ogawa	NA	NA	NA
26237_7_149	CCBT0394	ERS2493936Ê	NA	NA	NA	NA	NA	NA	NA	NA	Dorman et al. NatComm 2020	Dorman et al. NatComm 2020	Clinical	NA	NA	Tartagal Salta Argentina	NA	NA	NA	NA	NA	NA	NA	1993	NA	NA	NA	NA	NA	Argentina	South America	LAT1	NA	1		5	NA	NA	NA	LAT1	NA	NA	NA	NA	NA	Ogawa	NA	NA	NA
26237_7_150	CCBT0395	ERS2493937Ê	NA	NA	NA	NA	NA	NA	NA	NA	Dorman et al. NatComm 2020	Dorman et al. NatComm 2020	Clinical	NA	NA	Oran Salta Argentina	NA	NA	NA	NA	NA	NA	NA	1993	NA	NA	NA	NA	NA	Argentina	South America	LAT1	NA	1		6	NA	NA	NA	LAT1	NA	NA	NA	NA	NA	Ogawa	NA	NA	NA
26237_7_151	CCBT0396	ERS2493938Ê	NA	NA	NA	NA	NA	NA	NA	NA	Dorman et al. NatComm 2020	Dorman et al. NatComm 2020	Clinical	NA	NA	Argentina	NA	NA	NA	NA	NA	NA	NA	1993	NA	NA	NA	NA	NA	Argentina	South America	LAT1	NA	1		5	NA	NA	NA	LAT1	NA	NA	NA	NA	NA	Ogawa	NA	NA	NA
26237_7_152	CCBT0397	ERS2493939Ê	NA	NA	NA	NA	NA	NA	NA	NA	Dorman et al. NatComm 2020	Dorman et al. NatComm 2020	Clinical	NA	NA	Jujuy Argentina	NA	NA	NA	NA	NA	NA	NA	1993	NA	NA	NA	NA	NA	Argentina	South America	LAT1	NA	1		6	NA	NA	NA	LAT1	NA	NA	NA	NA	NA	Ogawa	NA	NA	NA
26237_7_153	CCBT0398	ERS2493940Ê	NA	NA	NA	NA	NA	NA	NA	NA	Dorman et al. NatComm 2020	Dorman et al. NatComm 2020	Clinical	NA	NA	Oran Salta Argentina	NA	NA	NA	NA	NA	NA	NA	1993	NA	NA	NA	NA	NA	Argentina	South America	LAT1	NA	1		6	NA	NA	NA	LAT1	NA	NA	NA	NA	NA	Ogawa	NA	NA	NA
26237_7_154	CCBT0399	ERS2493941Ê	NA	NA	NA	NA	NA	NA	NA	NA	Dorman et al. NatComm 2020	Dorman et al. NatComm 2020	Clinical	NA	NA	Mendoza Argentina	NA	NA	NA	NA	NA	NA	NA	1993	NA	NA	NA	NA	NA	Argentina	South America	LAT1	NA	1		3	NA	NA	NA	LAT1	NA	NA	NA	NA	NA	Ogawa	NA	NA	NA
26237_7_155	CCBT0400	ERS2493942Ê	NA	NA	NA	NA	NA	NA	NA	NA	Dorman et al. NatComm 2020	Dorman et al. NatComm 2020	Clinical	NA	NA	Jujuy Argentina	NA	NA	NA	NA	NA	NA	NA	1993	NA	NA	NA	NA	NA	Argentina	South America	LAT1	NA	1		5	NA	NA	NA	LAT1	NA	NA	NA	NA	NA	Ogawa	NA	NA	NA
26237_7_156	CCBT0401	ERS2493943Ê	NA	NA	NA	NA	NA	NA	NA	NA	Dorman et al. NatComm 2020	Dorman et al. NatComm 2020	Clinical	NA	NA	Oran Salta Argentina	NA	NA	NA	NA	NA	NA	NA	1993	NA	NA	NA	NA	NA	Argentina	South America	LAT1	NA	1		6	NA	NA	NA	LAT1	NA	NA	NA	NA	NA	Ogawa	NA	NA	NA
26237_7_157	CCBT0402	ERS2493944Ê	NA	NA	NA	NA	NA	NA	NA	NA	Dorman et al. NatComm 2020	Dorman et al. NatComm 2020	Clinical	NA	NA	Guemes Salta Argentina	NA	NA	NA	NA	NA	NA	NA	1993	NA	NA	NA	NA	NA	Argentina	South America	LAT1	NA	1		6	NA	NA	NA	LAT1	NA	NA	NA	NA	NA	Ogawa	NA	NA	NA
26237_7_158	CCBT0403	ERS2493945Ê	NA	NA	NA	NA	NA	NA	NA	NA	Dorman et al. NatComm 2020	Dorman et al. NatComm 2020	Clinical	NA	NA	Guemes Salta Argentina	NA	NA	NA	NA	NA	NA	NA	1993	NA	NA	NA	NA	NA	Argentina	South America	LAT1	NA	1		6	NA	NA	NA	LAT1	NA	NA	NA	NA	NA	Ogawa	NA	NA	NA
26237_7_159	CCBT0404	ERS2493946Ê	NA	NA	NA	NA	NA	NA	NA	NA	Dorman et al. NatComm 2020	Dorman et al. NatComm 2020	Clinical	NA	NA	Oran Salta Argentina	NA	NA	NA	NA	NA	NA	NA	1993	NA	NA	NA	NA	NA	Argentina	South America	LAT1	NA	1		6	NA	NA	NA	LAT1	NA	NA	NA	NA	NA	Ogawa	NA	NA	NA
26237_7_160	CCBT0405	ERS2493947Ê	NA	NA	NA	NA	NA	NA	NA	NA	Dorman et al. NatComm 2020	Dorman et al. NatComm 2020	Clinical	NA	NA	Santa Fe Argentina	NA	NA	NA	NA	NA	NA	NA	1993	NA	NA	NA	NA	NA	Argentina	South America	LAT1	NA	1		6	NA	NA	NA	LAT1	NA	NA	NA	NA	NA	Ogawa	NA	NA	NA
26237_7_161	CCBT0406	ERS2493948Ê	NA	NA	NA	NA	NA	NA	NA	NA	Dorman et al. NatComm 2020	Dorman et al. NatComm 2020	Clinical	NA	NA	Guemes Salta Argentina	NA	NA	NA	NA	NA	NA	NA	1993	NA	NA	NA	NA	NA	Argentina	South America	LAT1	NA	1		6	NA	NA	NA	LAT1	NA	NA	NA	NA	NA	Ogawa	NA	NA	NA
26237_7_162	CCBT0407	ERS2493949Ê	NA	NA	NA	NA	NA	NA	NA	NA	Dorman et al. NatComm 2020	Dorman et al. NatComm 2020	Clinical	NA	NA	Guemes Salta Argentina	NA	NA	NA	NA	NA	NA	NA	1993	NA	NA	NA	NA	NA	Argentina	South America	LAT1	NA	1		6	NA	NA	NA	LAT1	NA	NA	NA	NA	NA	Ogawa	NA	NA	NA
26237_7_163	CCBT0408	ERS2493950Ê	NA	NA	NA	NA	NA	NA	NA	NA	Dorman et al. NatComm 2020	Dorman et al. NatComm 2020	Clinical	NA	NA	Metan Salta Argentina	NA	NA	NA	NA	NA	NA	NA	1993	NA	NA	NA	NA	NA	Argentina	South America	LAT1	NA	1		3	NA	NA	NA	LAT1	NA	NA	NA	NA	NA	Ogawa	NA	NA	NA
26237_7_164	CCBT0409	ERS2493951Ê	NA	NA	NA	NA	NA	NA	NA	NA	Dorman et al. NatComm 2020	Dorman et al. NatComm 2020	Clinical	NA	NA	Metan Salta Argentina	NA	NA	NA	NA	NA	NA	NA	1993	NA	NA	NA	NA	NA	Argentina	South America	LAT1	NA	1		6	NA	NA	NA	LAT1	NA	NA	NA	NA	NA	Ogawa	NA	NA	NA
26237_7_165	CCBT0410	ERS2493952Ê	NA	NA	NA	NA	NA	NA	NA	NA	Dorman et al. NatComm 2020	Dorman et al. NatComm 2020	Clinical	NA	NA	Oran Salta Argentina	NA	NA	NA	NA	NA	NA	NA	1993	NA	NA	NA	NA	NA	Argentina	South America	LAT1	NA	1		6	NA	NA	NA	LAT1	NA	NA	NA	NA	NA	Ogawa	NA	NA	NA
26237_7_167	CCBT0412	ERS2493954Ê	NA	NA	NA	NA	NA	NA	NA	NA	Dorman et al. NatComm 2020	Dorman et al. NatComm 2020	Clinical	NA	NA	Guemes Salta Argentina	NA	NA	NA	NA	NA	NA	NA	1993	NA	NA	NA	NA	NA	Argentina	South America	LAT1	NA	1		6	NA	NA	NA	LAT1	NA	NA	NA	NA	NA	Ogawa	NA	NA	NA
26237_7_168	CCBT0413	ERS2493955Ê	NA	NA	NA	NA	NA	NA	NA	NA	Dorman et al. NatComm 2020	Dorman et al. NatComm 2020	Clinical	NA	NA	Tartagal Salta Argentina	NA	NA	NA	NA	NA	NA	NA	1993	NA	NA	NA	NA	NA	Argentina	South America	LAT1	NA	1		5	NA	NA	NA	LAT1	NA	NA	NA	NA	NA	/	NA	NA	NA
26237_7_169	CCBT0414	ERS2493956Ê	NA	NA	NA	NA	NA	NA	NA	NA	Dorman et al. NatComm 2020	Dorman et al. NatComm 2020	Clinical	NA	NA	Tartagal Salta Argentina	NA	NA	NA	NA	NA	NA	NA	1993	NA	NA	NA	NA	NA	Argentina	South America	LAT1	NA	1		5	NA	NA	NA	LAT1	NA	NA	NA	NA	NA	/	NA	NA	NA
26237_7_170	CCBT0415	ERS2493957Ê	NA	NA	NA	NA	NA	NA	NA	NA	Dorman et al. NatComm 2020	Dorman et al. NatComm 2020	Clinical	NA	NA	Metan Salta Argentina	NA	NA	NA	NA	NA	NA	NA	1993	NA	NA	NA	NA	NA	Argentina	South America	LAT1	NA	1		6	NA	NA	NA	LAT1	NA	NA	NA	NA	NA	Ogawa	NA	NA	NA
26237_7_171	CCBT0416	ERS2493958Ê	NA	NA	NA	NA	NA	NA	NA	NA	Dorman et al. NatComm 2020	Dorman et al. NatComm 2020	Clinical	NA	NA	Guemes Salta Argentina	NA	NA	NA	NA	NA	NA	NA	1993	NA	NA	NA	NA	NA	Argentina	South America	LAT1	NA	1		6	NA	NA	NA	LAT1	NA	NA	NA	NA	NA	Ogawa	NA	NA	NA
26237_7_172	CCBT0417	ERS2493959Ê	NA	NA	NA	NA	NA	NA	NA	NA	Dorman et al. NatComm 2020	Dorman et al. NatComm 2020	Clinical	NA	NA	Oran Salta Argentina	NA	NA	NA	NA	NA	NA	NA	1993	NA	NA	NA	NA	NA	Argentina	South America	LAT1	NA	1		6	NA	NA	NA	LAT1	NA	NA	NA	NA	NA	Ogawa	NA	NA	NA
26237_7_173	CCBT0418	ERS2493960Ê	NA	NA	NA	NA	NA	NA	NA	NA	Dorman et al. NatComm 2020	Dorman et al. NatComm 2020	Clinical	NA	NA	Tartagal Salta Argentina	NA	NA	NA	NA	NA	NA	NA	1993	NA	NA	NA	NA	NA	Argentina	South America	LAT1	NA	1		5	NA	NA	NA	LAT1	NA	NA	NA	NA	NA	Ogawa	NA	NA	NA
26237_7_174	CCBT0419	ERS2493961Ê	NA	NA	NA	NA	NA	NA	NA	NA	Dorman et al. NatComm 2020	Dorman et al. NatComm 2020	Clinical	NA	NA	Oran Salta Argentina	NA	NA	NA	NA	NA	NA	NA	1993	NA	NA	NA	NA	NA	Argentina	South America	LAT1	NA	1		6	NA	NA	NA	LAT1	NA	NA	NA	NA	NA	Ogawa	NA	NA	NA
26237_7_175	CCBT0420	ERS2493962Ê	NA	NA	NA	NA	NA	NA	NA	NA	Dorman et al. NatComm 2020	Dorman et al. NatComm 2020	Clinical	NA	NA	Oran Salta Argentina	NA	NA	NA	NA	NA	NA	NA	1993	NA	NA	NA	NA	NA	Argentina	South America	LAT1	NA	1		6	NA	NA	NA	LAT1	NA	NA	NA	NA	NA	Ogawa	NA	NA	NA
26237_7_176	CCBT0421	ERS2493963Ê	NA	NA	NA	NA	NA	NA	NA	NA	Dorman et al. NatComm 2020	Dorman et al. NatComm 2020	Clinical	NA	NA	Metan Salta Argentina	NA	NA	NA	NA	NA	NA	NA	1993	NA	NA	NA	NA	NA	Argentina	South America	LAT1	NA	1		6	NA	NA	NA	LAT1	NA	NA	NA	NA	NA	Ogawa	NA	NA	NA
26237_7_177	CCBT0422	ERS2493964Ê	NA	NA	NA	NA	NA	NA	NA	NA	Dorman et al. NatComm 2020	Dorman et al. NatComm 2020	Clinical	NA	NA	Jujuy Argentina	NA	NA	NA	NA	NA	NA	NA	1993	NA	NA	NA	NA	NA	Argentina	South America	LAT1	NA	1		6	NA	NA	NA	LAT1	NA	NA	NA	NA	NA	Ogawa	NA	NA	NA
26237_7_178	CCBT0423	ERS2493965Ê	NA	NA	NA	NA	NA	NA	NA	NA	Dorman et al. NatComm 2020	Dorman et al. NatComm 2020	Clinical	NA	NA	Jujuy Argentina	NA	NA	NA	NA	NA	NA	NA	1993	NA	NA	NA	NA	NA	Argentina	South America	LAT1	NA	1		5	NA	NA	NA	LAT1	NA	NA	NA	NA	NA	Ogawa	NA	NA	NA
26237_7_179	CCBT0424	ERS2493966Ê	NA	NA	NA	NA	NA	NA	NA	NA	Dorman et al. NatComm 2020	Dorman et al. NatComm 2020	Clinical	NA	NA	Jujuy Argentina	NA	NA	NA	NA	NA	NA	NA	1993	NA	NA	NA	NA	NA	Argentina	South America	LAT1	NA	1		5	NA	NA	NA	LAT1	NA	NA	NA	NA	NA	Ogawa	NA	NA	NA
26237_7_180	CCBT0425	ERS2493967Ê	NA	NA	NA	NA	NA	NA	NA	NA	Dorman et al. NatComm 2020	Dorman et al. NatComm 2020	Clinical	NA	NA	Tartagal Salta Argentina	NA	NA	NA	NA	NA	NA	NA	1993	NA	NA	NA	NA	NA	Argentina	South America	LAT1	NA	1		5	NA	NA	NA	LAT1	NA	NA	NA	NA	NA	Inaba	NA	NA	NA
26237_7_181	CCBT0426	ERS2493968Ê	NA	NA	NA	NA	NA	NA	NA	NA	Dorman et al. NatComm 2020	Dorman et al. NatComm 2020	Clinical	NA	NA	Jujuy Argentina	NA	NA	NA	NA	NA	NA	NA	1993	NA	NA	NA	NA	NA	Argentina	South America	LAT1	NA	1		6	NA	NA	NA	LAT1	NA	NA	NA	NA	NA	Ogawa	NA	NA	NA
26237_7_183	CCBT0428	ERS2493970Ê	NA	NA	NA	NA	NA	NA	NA	NA	Dorman et al. NatComm 2020	Dorman et al. NatComm 2020	Clinical	NA	NA	Jujuy Argentina	NA	NA	NA	NA	NA	NA	NA	1993	NA	NA	NA	NA	NA	Argentina	South America	LAT1	NA	1		5	NA	NA	NA	LAT1	NA	NA	NA	NA	NA	Ogawa	NA	NA	NA
26237_7_184	CCBT0429	ERS2493971Ê	NA	NA	NA	NA	NA	NA	NA	NA	Dorman et al. NatComm 2020	Dorman et al. NatComm 2020	Clinical	NA	NA	Jujuy Argentina	NA	NA	NA	NA	NA	NA	NA	1993	NA	NA	NA	NA	NA	Argentina	South America	LAT1	NA	1		6	NA	NA	NA	LAT1	NA	NA	NA	NA	NA	Ogawa	NA	NA	NA
26237_7_185	CCBT0430	ERS2493972Ê	NA	NA	NA	NA	NA	NA	NA	NA	Dorman et al. NatComm 2020	Dorman et al. NatComm 2020	Clinical	NA	NA	Tartagal Salta Argentina	NA	NA	NA	NA	NA	NA	NA	1993	NA	NA	NA	NA	NA	Argentina	South America	LAT1	NA	1		5	NA	NA	NA	LAT1	NA	NA	NA	NA	NA	Ogawa	NA	NA	NA
26237_7_186	CCBT0431	ERS2493991Ê	NA	NA	NA	NA	NA	NA	NA	NA	Dorman et al. NatComm 2020	Dorman et al. NatComm 2020	Clinical	NA	NA	Jujuy Argentina	NA	NA	NA	NA	NA	NA	NA	1993	NA	NA	NA	NA	NA	Argentina	South America	LAT1	NA	1		6	NA	NA	NA	LAT1	NA	NA	NA	NA	NA	Ogawa	NA	NA	NA
26237_7_187	CCBT0432	ERS2493992Ê	NA	NA	NA	NA	NA	NA	NA	NA	Dorman et al. NatComm 2020	Dorman et al. NatComm 2020	Clinical	NA	NA	Tartagal Salta Argentina	NA	NA	NA	NA	NA	NA	NA	1993	NA	NA	NA	NA	NA	Argentina	South America	LAT1	NA	1		6	NA	NA	NA	LAT1	NA	NA	NA	NA	NA	Ogawa	NA	NA	NA
26237_7_188	CCBT0433	ERS2493993Ê	NA	NA	NA	NA	NA	NA	NA	NA	Dorman et al. NatComm 2020	Dorman et al. NatComm 2020	Clinical	NA	NA	Jujuy Argentina	NA	NA	NA	NA	NA	NA	NA	1993	NA	NA	NA	NA	NA	Argentina	South America	LAT1	NA	1		6	NA	NA	NA	LAT1	NA	NA	NA	NA	NA	Ogawa	NA	NA	NA
26237_7_189	CCBT0434	ERS2493994Ê	NA	NA	NA	NA	NA	NA	NA	NA	Dorman et al. NatComm 2020	Dorman et al. NatComm 2020	Clinical	NA	NA	Jujuy Argentina	NA	NA	NA	NA	NA	NA	NA	1993	NA	NA	NA	NA	NA	Argentina	South America	LAT1	NA	1		6	NA	NA	NA	LAT1	NA	NA	NA	NA	NA	Ogawa	NA	NA	NA
26237_7_190	CCBT0435	ERS2493995Ê	NA	NA	NA	NA	NA	NA	NA	NA	Dorman et al. NatComm 2020	Dorman et al. NatComm 2020	Clinical	NA	NA	Jujuy Argentina	NA	NA	NA	NA	NA	NA	NA	1993	NA	NA	NA	NA	NA	Argentina	South America	LAT1	NA	1		6	NA	NA	NA	LAT1	NA	NA	NA	NA	NA	Ogawa	NA	NA	NA
26237_7_191	CCBT0031	ERS2493996Ê	NA	NA	NA	NA	NA	NA	NA	NA	Dorman et al. NatComm 2020	Dorman et al. NatComm 2020	Clinical	NA	NA	Jujuy Argentina	NA	NA	NA	NA	NA	NA	NA	1997	NA	NA	NA	NA	NA	Argentina	South America	LAT1	NA	1		4	NA	NA	NA	LAT1	NA	NA	NA	NA	NA	Ogawa	NA	NA	NA
26237_7_192	CCBT0032	ERS2493997Ê	NA	NA	NA	NA	NA	NA	NA	NA	Dorman et al. NatComm 2020	Dorman et al. NatComm 2020	Clinical	NA	NA	TucumÃ¡n Argentina	NA	NA	NA	NA	NA	NA	NA	1997	NA	NA	NA	NA	NA	Argentina	South America	LAT1	NA	1		4	NA	NA	NA	LAT1	NA	NA	NA	NA	NA	Ogawa	NA	NA	NA
26237_7_39	CCBT0049	ERS2493998Ê	NA	NA	NA	NA	NA	NA	NA	NA	Dorman et al. NatComm 2020	Dorman et al. NatComm 2020	Clinical	NA	NA	Jujuy Argentina	NA	NA	NA	NA	NA	NA	NA	1996	NA	NA	NA	NA	NA	Argentina	South America	LAT1	NA	1		4	NA	NA	NA	LAT1	NA	NA	NA	NA	NA	Ogawa	NA	NA	NA
26237_7_40	CCBT0055	ERS2493999Ê	NA	NA	NA	NA	NA	NA	NA	NA	Dorman et al. NatComm 2020	Dorman et al. NatComm 2020	Clinical	NA	NA	Jujuy Argentina	NA	NA	NA	NA	NA	NA	NA	1996	NA	NA	NA	NA	NA	Argentina	South America	LAT1	NA	1		4	NA	NA	NA	LAT1	NA	NA	NA	NA	NA	Inaba	NA	NA	NA
26237_7_41	CCBT0056	ERS2494000Ê	NA	NA	NA	NA	NA	NA	NA	NA	Dorman et al. NatComm 2020	Dorman et al. NatComm 2020	Clinical	NA	NA	Jujuy Argentina	NA	NA	NA	NA	NA	NA	NA	1996	NA	NA	NA	NA	NA	Argentina	South America	LAT1	NA	1		4	NA	NA	NA	LAT1	NA	NA	NA	NA	NA	Ogawa	NA	NA	NA
26237_7_43	CCBT0080	ERS2493974Ê	NA	NA	NA	NA	NA	NA	NA	NA	Dorman et al. NatComm 2020	Dorman et al. NatComm 2020	Clinical	NA	NA	Jujuy Argentina	NA	NA	NA	NA	NA	NA	NA	1996	NA	NA	NA	NA	NA	Argentina	South America	LAT1	NA	1		4	NA	NA	NA	LAT1	NA	NA	NA	NA	NA	Inaba	NA	NA	NA
26237_7_46	CCBT0120	ERS2493977Ê	NA	NA	NA	NA	NA	NA	NA	NA	Dorman et al. NatComm 2020	Dorman et al. NatComm 2020	Clinical	NA	NA	Tartagal Salta Argentina	NA	NA	NA	NA	NA	NA	NA	1993	NA	NA	NA	NA	NA	Argentina	South America	LAT1	NA	1		5	NA	NA	NA	LAT1	NA	NA	NA	NA	NA	Ogawa	NA	NA	NA
26237_7_50	CCBT0137	ERS2493981Ê	NA	NA	NA	NA	NA	NA	NA	NA	Dorman et al. NatComm 2020	Dorman et al. NatComm 2020	Clinical	NA	NA	Guemes Salta Argentina	NA	NA	NA	NA	NA	NA	NA	1993	NA	NA	NA	NA	NA	Argentina	South America	LAT1	NA	1		6	NA	NA	NA	LAT1	NA	NA	NA	NA	NA	Ogawa	NA	NA	NA
26237_7_51	CCBT0138	ERS2493982Ê	NA	NA	NA	NA	NA	NA	NA	NA	Dorman et al. NatComm 2020	Dorman et al. NatComm 2020	Clinical	NA	NA	Guemes Salta Argentina	NA	NA	NA	NA	NA	NA	NA	1993	NA	NA	NA	NA	NA	Argentina	South America	LAT1	NA	1		6	NA	NA	NA	LAT1	NA	NA	NA	NA	NA	Ogawa	NA	NA	NA
26237_7_52	CCBT0139	ERS2493983Ê	NA	NA	NA	NA	NA	NA	NA	NA	Dorman et al. NatComm 2020	Dorman et al. NatComm 2020	Clinical	NA	NA	Guemes Salta Argentina	NA	NA	NA	NA	NA	NA	NA	1993	NA	NA	NA	NA	NA	Argentina	South America	LAT1	NA	1		6	NA	NA	NA	LAT1	NA	NA	NA	NA	NA	Ogawa	NA	NA	NA
26237_7_53	CCBT0141	ERS2493985Ê	NA	NA	NA	NA	NA	NA	NA	NA	Dorman et al. NatComm 2020	Dorman et al. NatComm 2020	Environmental	NA	NA	Jujuy Argentina	NA	NA	NA	NA	NA	NA	NA	1993	NA	NA	NA	NA	NA	Argentina	South America	LAT1	NA	1		6	NA	NA	NA	LAT1	NA	NA	NA	NA	NA	Ogawa	NA	NA	NA
26237_7_54	CCBT0142	ERS2493986Ê	NA	NA	NA	NA	NA	NA	NA	NA	Dorman et al. NatComm 2020	Dorman et al. NatComm 2020	Clinical	NA	NA	Guemes Salta Argentina	NA	NA	NA	NA	NA	NA	NA	1993	NA	NA	NA	NA	NA	Argentina	South America	LAT1	NA	1		6	NA	NA	NA	LAT1	NA	NA	NA	NA	NA	Ogawa	NA	NA	NA
26237_7_55	CCBT0143	ERS2493987Ê	NA	NA	NA	NA	NA	NA	NA	NA	Dorman et al. NatComm 2020	Dorman et al. NatComm 2020	Clinical	NA	NA	Guemes Salta Argentina	NA	NA	NA	NA	NA	NA	NA	1993	NA	NA	NA	NA	NA	Argentina	South America	LAT1	NA	1		6	NA	NA	NA	LAT1	NA	NA	NA	NA	NA	Ogawa	NA	NA	NA
26237_7_56	CCBT0144	ERS2493988Ê	NA	NA	NA	NA	NA	NA	NA	NA	Dorman et al. NatComm 2020	Dorman et al. NatComm 2020	Clinical	NA	NA	Tartagal Salta Argentina	NA	NA	NA	NA	NA	NA	NA	1993	NA	NA	NA	NA	NA	Argentina	South America	LAT1	NA	1		5	NA	NA	NA	LAT1	NA	NA	NA	NA	NA	Ogawa	NA	NA	NA
26237_7_57	CCBT0145	ERS2493989Ê	NA	NA	NA	NA	NA	NA	NA	NA	Dorman et al. NatComm 2020	Dorman et al. NatComm 2020	Clinical	NA	NA	Guemes Salta Argentina	NA	NA	NA	NA	NA	NA	NA	1993	NA	NA	NA	NA	NA	Argentina	South America	LAT1	NA	1		6	NA	NA	NA	LAT1	NA	NA	NA	NA	NA	Ogawa	NA	NA	NA
26237_7_59	CCBT0160	ERS2494001Ê	NA	NA	NA	NA	NA	NA	NA	NA	Dorman et al. NatComm 2020	Dorman et al. NatComm 2020	Clinical	NA	NA	Oran Salta Argentina	NA	NA	NA	NA	NA	NA	NA	1992	NA	NA	NA	NA	NA	Argentina	South America	LAT1	NA	1		6	NA	NA	NA	LAT1	NA	NA	NA	NA	NA	Ogawa	NA	NA	NA
26237_7_60	CCBT0175	ERS2494002Ê	NA	NA	NA	NA	NA	NA	NA	NA	Dorman et al. NatComm 2020	Dorman et al. NatComm 2020	Clinical	NA	NA	Tartagal Salta Argentina	NA	NA	NA	NA	NA	NA	NA	1993	NA	NA	NA	NA	NA	Argentina	South America	LAT1	NA	1		5	NA	NA	NA	LAT1	NA	NA	NA	NA	NA	Ogawa	NA	NA	NA
26237_7_61	CCBT0184	ERS2494003Ê	NA	NA	NA	NA	NA	NA	NA	NA	Dorman et al. NatComm 2020	Dorman et al. NatComm 2020	Clinical	NA	NA	Salta Argentina	NA	NA	NA	NA	NA	NA	NA	1992	NA	NA	NA	NA	NA	Argentina	South America	LAT1	NA	1		5	NA	NA	NA	LAT1	NA	NA	NA	NA	NA	Ogawa	NA	NA	NA
26237_7_62	CCBT0209	ERS2494004Ê	NA	NA	NA	NA	NA	NA	NA	NA	Dorman et al. NatComm 2020	Dorman et al. NatComm 2020	Clinical	NA	NA	Tartagal Salta Argentina	NA	NA	NA	NA	NA	NA	NA	1993	NA	NA	NA	NA	NA	Argentina	South America	LAT1	NA	1		6	NA	NA	NA	LAT1	NA	NA	NA	NA	NA	Ogawa	NA	NA	NA
26237_7_63	CCBT0221	ERS2494005Ê	NA	NA	NA	NA	NA	NA	NA	NA	Dorman et al. NatComm 2020	Dorman et al. NatComm 2020	Clinical	NA	NA	CABA Argentina	NA	NA	NA	NA	NA	NA	NA	1993	NA	NA	NA	NA	NA	Argentina	South America	LAT1	NA	1		3	NA	NA	NA	LAT1	NA	NA	NA	NA	NA	Ogawa	NA	NA	NA
26237_7_64	CCBT0226	ERS2494006Ê	NA	NA	NA	NA	NA	NA	NA	NA	Dorman et al. NatComm 2020	Dorman et al. NatComm 2020	Clinical	NA	NA	Oran Salta Argentina	NA	NA	NA	NA	NA	NA	NA	1993	NA	NA	NA	NA	NA	Argentina	South America	LAT1	NA	1		5	NA	NA	NA	LAT1	NA	NA	NA	NA	NA	Ogawa	NA	NA	NA
26237_7_66	CCBT0241	ERS2494008Ê	NA	NA	NA	NA	NA	NA	NA	NA	Dorman et al. NatComm 2020	Dorman et al. NatComm 2020	Clinical	NA	NA	Salta Argentina	NA	NA	NA	NA	NA	NA	NA	1992	NA	NA	NA	NA	NA	Argentina	South America	LAT1	NA	1		6	NA	NA	NA	LAT1	NA	NA	NA	NA	NA	Ogawa	NA	NA	NA
26237_7_67	CCBT0256	ERS2494009Ê	NA	NA	NA	NA	NA	NA	NA	NA	Dorman et al. NatComm 2020	Dorman et al. NatComm 2020	Clinical	NA	NA	Formosa Argentina	NA	NA	NA	NA	NA	NA	NA	1992	NA	NA	NA	NA	NA	Argentina	South America	LAT1	NA	1		5	NA	NA	NA	LAT1	NA	NA	NA	NA	NA	Ogawa	NA	NA	NA
26237_7_68	CCBT0260	ERS2494010Ê	NA	NA	NA	NA	NA	NA	NA	NA	Dorman et al. NatComm 2020	Dorman et al. NatComm 2020	Clinical	NA	NA	Guemes Salta Argentina	NA	NA	NA	NA	NA	NA	NA	1993	NA	NA	NA	NA	NA	Argentina	South America	LAT1	NA	1		6	NA	NA	NA	LAT1	NA	NA	NA	NA	NA	Ogawa	NA	NA	NA
26237_7_69	CCBT0302	ERS2494011Ê	NA	NA	NA	NA	NA	NA	NA	NA	Dorman et al. NatComm 2020	Dorman et al. NatComm 2020	Clinical	NA	NA	Jujuy Argentina	NA	NA	NA	NA	NA	NA	NA	1993	NA	NA	NA	NA	NA	Argentina	South America	LAT1	NA	1		6	NA	NA	NA	LAT1	NA	NA	NA	NA	NA	Ogawa	NA	NA	NA
26237_7_70	CCBT0303	ERS2494012Ê	NA	NA	NA	NA	NA	NA	NA	NA	Dorman et al. NatComm 2020	Dorman et al. NatComm 2020	Clinical	NA	NA	Oran Salta Argentina	NA	NA	NA	NA	NA	NA	NA	1993	NA	NA	NA	NA	NA	Argentina	South America	LAT1	NA	1		6	NA	NA	NA	LAT1	NA	NA	NA	NA	NA	Ogawa	NA	NA	NA
26237_7_71	CCBT0304	ERS2494013Ê	NA	NA	NA	NA	NA	NA	NA	NA	Dorman et al. NatComm 2020	Dorman et al. NatComm 2020	Clinical	NA	NA	Jujuy Argentina	NA	NA	NA	NA	NA	NA	NA	1993	NA	NA	NA	NA	NA	Argentina	South America	LAT1	NA	1		6	NA	NA	NA	LAT1	NA	NA	NA	NA	NA	Ogawa	NA	NA	NA
26237_7_72	CCBT0305	ERS2494014Ê	NA	NA	NA	NA	NA	NA	NA	NA	Dorman et al. NatComm 2020	Dorman et al. NatComm 2020	Clinical	NA	NA	Santa Rosa Salta Argentina	NA	NA	NA	NA	NA	NA	NA	1993	NA	NA	NA	NA	NA	Argentina	South America	LAT1	NA	1		6	NA	NA	NA	LAT1	NA	NA	NA	NA	NA	Ogawa	NA	NA	NA
26237_7_73	CCBT0306	ERS2494015Ê	NA	NA	NA	NA	NA	NA	NA	NA	Dorman et al. NatComm 2020	Dorman et al. NatComm 2020	Clinical	NA	NA	Rosario Santa Fe Argentina	NA	NA	NA	NA	NA	NA	NA	1993	NA	NA	NA	NA	NA	Argentina	South America	LAT1	NA	1		6	NA	NA	NA	LAT1	NA	NA	NA	NA	NA	Inaba	NA	NA	NA
26237_7_74	CCBT0307	ERS2494016Ê	NA	NA	NA	NA	NA	NA	NA	NA	Dorman et al. NatComm 2020	Dorman et al. NatComm 2020	Clinical	NA	NA	Jujuy Argentina	NA	NA	NA	NA	NA	NA	NA	1993	NA	NA	NA	NA	NA	Argentina	South America	LAT1	NA	1		6	NA	NA	NA	LAT1	NA	NA	NA	NA	NA	/	NA	NA	NA
26237_7_75	CCBT0308	ERS2494017Ê	NA	NA	NA	NA	NA	NA	NA	NA	Dorman et al. NatComm 2020	Dorman et al. NatComm 2020	Clinical	NA	NA	Tartagal Salta Argentina	NA	NA	NA	NA	NA	NA	NA	1993	NA	NA	NA	NA	NA	Argentina	South America	LAT1	NA	1		5	NA	NA	NA	LAT1	NA	NA	NA	NA	NA	Ogawa	NA	NA	NA
26237_7_76	CCBT0309	ERS2494018Ê	NA	NA	NA	NA	NA	NA	NA	NA	Dorman et al. NatComm 2020	Dorman et al. NatComm 2020	Clinical	NA	NA	Jujuy Argentina	NA	NA	NA	NA	NA	NA	NA	1993	NA	NA	NA	NA	NA	Argentina	South America	LAT1	NA	1		6	NA	NA	NA	LAT1	NA	NA	NA	NA	NA	Ogawa	NA	NA	NA
26237_7_77	CCBT0310	ERS2494019Ê	NA	NA	NA	NA	NA	NA	NA	NA	Dorman et al. NatComm 2020	Dorman et al. NatComm 2020	Clinical	NA	NA	Oran Salta Argentina	NA	NA	NA	NA	NA	NA	NA	1993	NA	NA	NA	NA	NA	Argentina	South America	LAT1	NA	1		6	NA	NA	NA	LAT1	NA	NA	NA	NA	NA	Ogawa	NA	NA	NA
26237_7_78	CCBT0311	ERS2494020Ê	NA	NA	NA	NA	NA	NA	NA	NA	Dorman et al. NatComm 2020	Dorman et al. NatComm 2020	Clinical	NA	NA	Santiago del Estero Argentina	NA	NA	NA	NA	NA	NA	NA	1993	NA	NA	NA	NA	NA	Argentina	South America	LAT1	NA	1		6	NA	NA	NA	LAT1	NA	NA	NA	NA	NA	Ogawa	NA	NA	NA
26237_7_79	CCBT0312	ERS2494021Ê	NA	NA	NA	NA	NA	NA	NA	NA	Dorman et al. NatComm 2020	Dorman et al. NatComm 2020	Clinical	NA	NA	Mendoza Argentina	NA	NA	NA	NA	NA	NA	NA	1993	NA	NA	NA	NA	NA	Argentina	South America	LAT1	NA	1		6	NA	NA	NA	LAT1	NA	NA	NA	NA	NA	/	NA	NA	NA
26237_7_80	CCBT0313	ERS2494022Ê	NA	NA	NA	NA	NA	NA	NA	NA	Dorman et al. NatComm 2020	Dorman et al. NatComm 2020	Clinical	NA	NA	Jujuy Argentina	NA	NA	NA	NA	NA	NA	NA	1993	NA	NA	NA	NA	NA	Argentina	South America	LAT1	NA	1		6	NA	NA	NA	LAT1	NA	NA	NA	NA	NA	Ogawa	NA	NA	NA
26237_7_81	CCBT0370	ERS2494023Ê	NA	NA	NA	NA	NA	NA	NA	NA	Dorman et al. NatComm 2020	Dorman et al. NatComm 2020	Environmental	NA	NA	Oran Salta Argentina	NA	NA	NA	NA	NA	NA	NA	1993	NA	NA	NA	NA	NA	Argentina	South America	LAT1	NA	1		6	NA	NA	NA	LAT1	NA	NA	NA	NA	NA	Ogawa	NA	NA	NA
26237_7_82	CCBT0391	ERS2494024Ê	NA	NA	NA	NA	NA	NA	NA	NA	Dorman et al. NatComm 2020	Dorman et al. NatComm 2020	Environmental	NA	NA	Oran Salta Argentina	NA	NA	NA	NA	NA	NA	NA	1993	NA	NA	NA	NA	NA	Argentina	South America	LAT1	NA	1		6	NA	NA	NA	LAT1	NA	NA	NA	NA	NA	Ogawa	NA	NA	NA
26237_7_83	CCBT0436	ERS2494025Ê	NA	NA	NA	NA	NA	NA	NA	NA	Dorman et al. NatComm 2020	Dorman et al. NatComm 2020	Clinical	NA	NA	Jujuy Argentina	NA	NA	NA	NA	NA	NA	NA	1993	NA	NA	NA	NA	NA	Argentina	South America	LAT1	NA	1		5	NA	NA	NA	LAT1	NA	NA	NA	NA	NA	Ogawa	NA	NA	NA
26237_7_84	CCBT0437	ERS2494026Ê	NA	NA	NA	NA	NA	NA	NA	NA	Dorman et al. NatComm 2020	Dorman et al. NatComm 2020	Clinical	NA	NA	Jujuy Argentina	NA	NA	NA	NA	NA	NA	NA	1993	NA	NA	NA	NA	NA	Argentina	South America	LAT1	NA	1		6	NA	NA	NA	LAT1	NA	NA	NA	NA	NA	Ogawa	NA	NA	NA
26237_7_85	CCBT0438	ERS2494027Ê	NA	NA	NA	NA	NA	NA	NA	NA	Dorman et al. NatComm 2020	Dorman et al. NatComm 2020	Clinical	NA	NA	Jujuy Argentina	NA	NA	NA	NA	NA	NA	NA	1993	NA	NA	NA	NA	NA	Argentina	South America	LAT1	NA	1		6	NA	NA	NA	LAT1	NA	NA	NA	NA	NA	Ogawa	NA	NA	NA
26237_7_86	CCBT0439	ERS2494028Ê	NA	NA	NA	NA	NA	NA	NA	NA	Dorman et al. NatComm 2020	Dorman et al. NatComm 2020	Clinical	NA	NA	Tartagal Salta Argentina	NA	NA	NA	NA	NA	NA	NA	1993	NA	NA	NA	NA	NA	Argentina	South America	LAT1	NA	1		5	NA	NA	NA	LAT1	NA	NA	NA	NA	NA	Ogawa	NA	NA	NA
26237_7_87	CCBT0440	ERS2494029Ê	NA	NA	NA	NA	NA	NA	NA	NA	Dorman et al. NatComm 2020	Dorman et al. NatComm 2020	Clinical	NA	NA	Jujuy Argentina	NA	NA	NA	NA	NA	NA	NA	1993	NA	NA	NA	NA	NA	Argentina	South America	LAT1	NA	1		6	NA	NA	NA	LAT1	NA	NA	NA	NA	NA	Ogawa	NA	NA	NA
26237_7_88	CCBT0441	ERS2494030Ê	NA	NA	NA	NA	NA	NA	NA	NA	Dorman et al. NatComm 2020	Dorman et al. NatComm 2020	Clinical	NA	NA	Jujuy Argentina	NA	NA	NA	NA	NA	NA	NA	1993	NA	NA	NA	NA	NA	Argentina	South America	LAT1	NA	1		6	NA	NA	NA	LAT1	NA	NA	NA	NA	NA	Ogawa	NA	NA	NA
26237_7_89	CCBT0442	ERS2494031Ê	NA	NA	NA	NA	NA	NA	NA	NA	Dorman et al. NatComm 2020	Dorman et al. NatComm 2020	Clinical	NA	NA	TucumÃ¡n Argentina	NA	NA	NA	NA	NA	NA	NA	1993	NA	NA	NA	NA	NA	Argentina	South America	LAT1	NA	1		5	NA	NA	NA	LAT1	NA	NA	NA	NA	NA	Ogawa	NA	NA	NA
26237_7_91	CCBT0444	ERS2494033Ê	NA	NA	NA	NA	NA	NA	NA	NA	Dorman et al. NatComm 2020	Dorman et al. NatComm 2020	Clinical	NA	NA	Jujuy Argentina	NA	NA	NA	NA	NA	NA	NA	1993	NA	NA	NA	NA	NA	Argentina	South America	LAT1	NA	1		6	NA	NA	NA	LAT1	NA	NA	NA	NA	NA	Ogawa	NA	NA	NA
26237_7_92	CCBT0445	ERS2494034Ê	NA	NA	NA	NA	NA	NA	NA	NA	Dorman et al. NatComm 2020	Dorman et al. NatComm 2020	Clinical	NA	NA	Jujuy Argentina	NA	NA	NA	NA	NA	NA	NA	1993	NA	NA	NA	NA	NA	Argentina	South America	LAT1	NA	1		6	NA	NA	NA	LAT1	NA	NA	NA	NA	NA	Ogawa	NA	NA	NA
26237_7_93	CCBT0446	ERS2494035Ê	NA	NA	NA	NA	NA	NA	NA	NA	Dorman et al. NatComm 2020	Dorman et al. NatComm 2020	Clinical	NA	NA	Tartagal Salta Argentina	NA	NA	NA	NA	NA	NA	NA	1993	NA	NA	NA	NA	NA	Argentina	South America	LAT1	NA	1		5	NA	NA	NA	LAT1	NA	NA	NA	NA	NA	Ogawa	NA	NA	NA
26237_7_94	CCBT0448	ERS2494036Ê	NA	NA	NA	NA	NA	NA	NA	NA	Dorman et al. NatComm 2020	Dorman et al. NatComm 2020	Clinical	NA	NA	Oran Salta Argentina	NA	NA	NA	NA	NA	NA	NA	1993	NA	NA	NA	NA	NA	Argentina	South America	LAT1	NA	1		6	NA	NA	NA	LAT1	NA	NA	NA	NA	NA	Ogawa	NA	NA	NA
26237_7_95	CCBT0449	ERS2494037Ê	NA	NA	NA	NA	NA	NA	NA	NA	Dorman et al. NatComm 2020	Dorman et al. NatComm 2020	Clinical	NA	NA	Jujuy Argentina	NA	NA	NA	NA	NA	NA	NA	1993	NA	NA	NA	NA	NA	Argentina	South America	LAT1	NA	1		6	NA	NA	NA	LAT1	NA	NA	NA	NA	NA	Ogawa	NA	NA	NA
26237_7_96	CCBT0450	ERS2494038Ê	NA	NA	NA	NA	NA	NA	NA	NA	Dorman et al. NatComm 2020	Dorman et al. NatComm 2020	Clinical	NA	NA	Tartagal Salta Argentina	NA	NA	NA	NA	NA	NA	NA	1993	NA	NA	NA	NA	NA	Argentina	South America	LAT1	NA	1		5	NA	NA	NA	LAT1	NA	NA	NA	NA	NA	Ogawa	NA	NA	NA
26237_7_97	CCBT0340	ERS2493884Ê	NA	NA	NA	NA	NA	NA	NA	NA	Dorman et al. NatComm 2020	Dorman et al. NatComm 2020	Clinical	NA	NA	Tartagal Salta Argentina	NA	NA	NA	NA	NA	NA	NA	1993	NA	NA	NA	NA	NA	Argentina	South America	LAT1	NA	1		5	NA	NA	NA	LAT1	NA	NA	NA	NA	NA	Ogawa	NA	NA	NA
26237_7_98	CCBT0341	ERS2493885Ê	NA	NA	NA	NA	NA	NA	NA	NA	Dorman et al. NatComm 2020	Dorman et al. NatComm 2020	Clinical	NA	NA	Santa Rosa Salta Argentina	NA	NA	NA	NA	NA	NA	NA	1993	NA	NA	NA	NA	NA	Argentina	South America	LAT1	NA	1		5	NA	NA	NA	LAT1	NA	NA	NA	NA	NA	Ogawa	NA	NA	NA
26237_7_99	CCBT0342	ERS2493886Ê	NA	NA	NA	NA	NA	NA	NA	NA	Dorman et al. NatComm 2020	Dorman et al. NatComm 2020	Clinical	NA	NA	Oran Salta Argentina	NA	NA	NA	NA	NA	NA	NA	1993	NA	NA	NA	NA	NA	Argentina	South America	LAT1	NA	1		6	NA	NA	NA	LAT1	NA	NA	NA	NA	NA	Ogawa	NA	NA	NA
26268_1_1	CCBT0224	ERS2493788Ê	NA	NA	NA	NA	NA	NA	NA	NA	Dorman et al. NatComm 2020	Dorman et al. NatComm 2020	Clinical	NA	NA	Tartagal Salta Argentina	NA	NA	NA	NA	NA	NA	NA	1993	NA	NA	NA	NA	NA	Argentina	South America	LAT1	NA	1		5	NA	NA	NA	LAT1	NA	NA	NA	NA	NA	Ogawa	NA	NA	NA
26268_1_10	CCBT0235	ERS2493797Ê	NA	NA	NA	NA	NA	NA	NA	NA	Dorman et al. NatComm 2020	Dorman et al. NatComm 2020	Clinical	NA	NA	Tartagal Salta Argentina	NA	NA	NA	NA	NA	NA	NA	1992	NA	NA	NA	NA	NA	Argentina	South America	LAT1	NA	1		5	NA	NA	NA	LAT1	NA	NA	NA	NA	NA	Ogawa	NA	NA	NA
26268_1_100	CCBT0004	ERS2493597Ê	NA	NA	NA	NA	NA	NA	NA	NA	Dorman et al. NatComm 2020	Dorman et al. NatComm 2020	Clinical	NA	NA	Salvador Mazza Salta Argentina	NA	NA	NA	NA	NA	NA	NA	1997	NA	NA	NA	NA	NA	Argentina	South America	LAT1	NA	1		4	NA	NA	NA	LAT1	NA	NA	NA	NA	NA	Ogawa	NA	NA	NA
26268_1_101	CCBT0005	ERS2493598Ê	NA	NA	NA	NA	NA	NA	NA	NA	Dorman et al. NatComm 2020	Dorman et al. NatComm 2020	Clinical	NA	NA	Salvador Mazza Salta Argentina	NA	NA	NA	NA	NA	NA	NA	1997	NA	NA	NA	NA	NA	Argentina	South America	LAT1	NA	1		4	NA	NA	NA	LAT1	NA	NA	NA	NA	NA	Ogawa	NA	NA	NA
26268_1_102	CCBT0006	ERS2493599Ê	NA	NA	NA	NA	NA	NA	NA	NA	Dorman et al. NatComm 2020	Dorman et al. NatComm 2020	Clinical	NA	NA	Tartagal Salta Argentina	NA	NA	NA	NA	NA	NA	NA	1997	NA	NA	NA	NA	NA	Argentina	South America	LAT1	NA	1		4	NA	NA	NA	LAT1	NA	NA	NA	NA	NA	Ogawa	NA	NA	NA
26268_1_105	CCBT0009	ERS2493602Ê	NA	NA	NA	NA	NA	NA	NA	NA	Dorman et al. NatComm 2020	Dorman et al. NatComm 2020	Clinical	NA	NA	Oran Salta Argentina	NA	NA	NA	NA	NA	NA	NA	1997	NA	NA	NA	NA	NA	Argentina	South America	LAT1	NA	1		4	NA	NA	NA	LAT1	NA	NA	NA	NA	NA	Ogawa	NA	NA	NA
26268_1_106	CCBT0010	ERS2493603Ê	NA	NA	NA	NA	NA	NA	NA	NA	Dorman et al. NatComm 2020	Dorman et al. NatComm 2020	Clinical	NA	NA	Tartagal Salta Argentina	NA	NA	NA	NA	NA	NA	NA	1997	NA	NA	NA	NA	NA	Argentina	South America	LAT1	NA	1		4	NA	NA	NA	LAT1	NA	NA	NA	NA	NA	Inaba	NA	NA	NA
26268_1_107	CCBT0011	ERS2493604Ê	NA	NA	NA	NA	NA	NA	NA	NA	Dorman et al. NatComm 2020	Dorman et al. NatComm 2020	/	NA	NA	Argentina	NA	NA	NA	NA	NA	NA	NA	NA	NA	NA	NA	NA	NA	Argentina	South America	LAT1	NA	1		4	NA	NA	NA	LAT1	NA	NA	NA	NA	NA	/	NA	NA	NA
26268_1_108	CCBT0012	ERS2493605Ê	NA	NA	NA	NA	NA	NA	NA	NA	Dorman et al. NatComm 2020	Dorman et al. NatComm 2020	Clinical	NA	NA	Salvador Mazza Salta Argentina	NA	NA	NA	NA	NA	NA	NA	1996	NA	NA	NA	NA	NA	Argentina	South America	LAT1	NA	1		4	NA	NA	NA	LAT1	NA	NA	NA	NA	NA	Ogawa	NA	NA	NA
26268_1_109	CCBT0013	ERS2493606Ê	NA	NA	NA	NA	NA	NA	NA	NA	Dorman et al. NatComm 2020	Dorman et al. NatComm 2020	Clinical	NA	NA	Salvador Mazza Salta Argentina	NA	NA	NA	NA	NA	NA	NA	1997	NA	NA	NA	NA	NA	Argentina	South America	LAT1	NA	1		4	NA	NA	NA	LAT1	NA	NA	NA	NA	NA	Ogawa	NA	NA	NA
26268_1_11	CCBT0236	ERS2493798Ê	NA	NA	NA	NA	NA	NA	NA	NA	Dorman et al. NatComm 2020	Dorman et al. NatComm 2020	Clinical	NA	NA	Guemes Salta Argentina	NA	NA	NA	NA	NA	NA	NA	1993	NA	NA	NA	NA	NA	Argentina	South America	LAT1	NA	1		6	NA	NA	NA	LAT1	NA	NA	NA	NA	NA	Ogawa	NA	NA	NA
26268_1_110	CCBT0014	ERS2493607Ê	NA	NA	NA	NA	NA	NA	NA	NA	Dorman et al. NatComm 2020	Dorman et al. NatComm 2020	Clinical	NA	NA	Tartagal Salta Argentina	NA	NA	NA	NA	NA	NA	NA	1997	NA	NA	NA	NA	NA	Argentina	South America	LAT1	NA	1		4	NA	NA	NA	LAT1	NA	NA	NA	NA	NA	Ogawa	NA	NA	NA
26268_1_111	CCBT0015	ERS2493608Ê	NA	NA	NA	NA	NA	NA	NA	NA	Dorman et al. NatComm 2020	Dorman et al. NatComm 2020	Clinical	NA	NA	Jujuy Argentina	NA	NA	NA	NA	NA	NA	NA	1997	NA	NA	NA	NA	NA	Argentina	South America	LAT1	NA	1		4	NA	NA	NA	LAT1	NA	NA	NA	NA	NA	Ogawa	NA	NA	NA
26268_1_112	CCBT0016	ERS2493609Ê	NA	NA	NA	NA	NA	NA	NA	NA	Dorman et al. NatComm 2020	Dorman et al. NatComm 2020	Clinical	NA	NA	Salvador Mazza Salta Argentina	NA	NA	NA	NA	NA	NA	NA	1996	NA	NA	NA	NA	NA	Argentina	South America	LAT1	NA	1		4	NA	NA	NA	LAT1	NA	NA	NA	NA	NA	Ogawa	NA	NA	NA
26268_1_113	CCBT0017	ERS2493610Ê	NA	NA	NA	NA	NA	NA	NA	NA	Dorman et al. NatComm 2020	Dorman et al. NatComm 2020	Clinical	NA	NA	Tartagal Salta Argentina	NA	NA	NA	NA	NA	NA	NA	1997	NA	NA	NA	NA	NA	Argentina	South America	LAT1	NA	1		4	NA	NA	NA	LAT1	NA	NA	NA	NA	NA	Ogawa	NA	NA	NA
26268_1_115	CCBT0019	ERS2493612Ê	NA	NA	NA	NA	NA	NA	NA	NA	Dorman et al. NatComm 2020	Dorman et al. NatComm 2020	Clinical	NA	NA	Tartagal Salta Argentina	NA	NA	NA	NA	NA	NA	NA	1997	NA	NA	NA	NA	NA	Argentina	South America	LAT1	NA	1		4	NA	NA	NA	LAT1	NA	NA	NA	NA	NA	Ogawa	NA	NA	NA
26268_1_117	CCBT0021	ERS2493614Ê	NA	NA	NA	NA	NA	NA	NA	NA	Dorman et al. NatComm 2020	Dorman et al. NatComm 2020	/	NA	NA	Argentina	NA	NA	NA	NA	NA	NA	NA	NA	NA	NA	NA	NA	NA	Argentina	South America	LAT1	NA	1		4	NA	NA	NA	LAT1	NA	NA	NA	NA	NA	/	NA	NA	NA
26268_1_118	CCBT0022	ERS2493615Ê	NA	NA	NA	NA	NA	NA	NA	NA	Dorman et al. NatComm 2020	Dorman et al. NatComm 2020	Clinical	NA	NA	Jujuy Argentina	NA	NA	NA	NA	NA	NA	NA	1997	NA	NA	NA	NA	NA	Argentina	South America	LAT1	NA	1		4	NA	NA	NA	LAT1	NA	NA	NA	NA	NA	Ogawa	NA	NA	NA
26268_1_119	CCBT0023	ERS2493616Ê	NA	NA	NA	NA	NA	NA	NA	NA	Dorman et al. NatComm 2020	Dorman et al. NatComm 2020	Clinical	NA	NA	Jujuy Argentina	NA	NA	NA	NA	NA	NA	NA	1997	NA	NA	NA	NA	NA	Argentina	South America	LAT1	NA	1		4	NA	NA	NA	LAT1	NA	NA	NA	NA	NA	Ogawa	NA	NA	NA
26268_1_12	CCBT0237	ERS2493799Ê	NA	NA	NA	NA	NA	NA	NA	NA	Dorman et al. NatComm 2020	Dorman et al. NatComm 2020	Clinical	NA	NA	Jujuy Argentina	NA	NA	NA	NA	NA	NA	NA	1993	NA	NA	NA	NA	NA	Argentina	South America	LAT1	NA	1		6	NA	NA	NA	LAT1	NA	NA	NA	NA	NA	Ogawa	NA	NA	NA
26268_1_120	CCBT0024	ERS2493617Ê	NA	NA	NA	NA	NA	NA	NA	NA	Dorman et al. NatComm 2020	Dorman et al. NatComm 2020	Clinical	NA	NA	Jujuy Argentina	NA	NA	NA	NA	NA	NA	NA	1997	NA	NA	NA	NA	NA	Argentina	South America	LAT1	NA	1		4	NA	NA	NA	LAT1	NA	NA	NA	NA	NA	Ogawa	NA	NA	NA
26268_1_121	CCBT0025	ERS2493618Ê	NA	NA	NA	NA	NA	NA	NA	NA	Dorman et al. NatComm 2020	Dorman et al. NatComm 2020	Clinical	NA	NA	Jujuy Argentina	NA	NA	NA	NA	NA	NA	NA	1997	NA	NA	NA	NA	NA	Argentina	South America	LAT1	NA	1		4	NA	NA	NA	LAT1	NA	NA	NA	NA	NA	Ogawa	NA	NA	NA
26268_1_123	CCBT0027	ERS2493620Ê	NA	NA	NA	NA	NA	NA	NA	NA	Dorman et al. NatComm 2020	Dorman et al. NatComm 2020	Clinical	NA	NA	TucumÃ¡n Argentina	NA	NA	NA	NA	NA	NA	NA	1997	NA	NA	NA	NA	NA	Argentina	South America	LAT1	NA	1		4	NA	NA	NA	LAT1	NA	NA	NA	NA	NA	Ogawa	NA	NA	NA
26268_1_124	CCBT0028	ERS2493621Ê	NA	NA	NA	NA	NA	NA	NA	NA	Dorman et al. NatComm 2020	Dorman et al. NatComm 2020	Clinical	NA	NA	Jujuy Argentina	NA	NA	NA	NA	NA	NA	NA	1997	NA	NA	NA	NA	NA	Argentina	South America	LAT1	NA	1		4	NA	NA	NA	LAT1	NA	NA	NA	NA	NA	Ogawa	NA	NA	NA
26268_1_125	CCBT0029	ERS2493622Ê	NA	NA	NA	NA	NA	NA	NA	NA	Dorman et al. NatComm 2020	Dorman et al. NatComm 2020	Clinical	NA	NA	Tartagal Salta Argentina	NA	NA	NA	NA	NA	NA	NA	1997	NA	NA	NA	NA	NA	Argentina	South America	LAT1	NA	1		4	NA	NA	NA	LAT1	NA	NA	NA	NA	NA	Ogawa	NA	NA	NA
26268_1_126	CCBT0030	ERS2493623Ê	NA	NA	NA	NA	NA	NA	NA	NA	Dorman et al. NatComm 2020	Dorman et al. NatComm 2020	Clinical	NA	NA	Jujuy Argentina	NA	NA	NA	NA	NA	NA	NA	1997	NA	NA	NA	NA	NA	Argentina	South America	LAT1	NA	1		4	NA	NA	NA	LAT1	NA	NA	NA	NA	NA	Ogawa	NA	NA	NA
26268_1_128	CCBT0034	ERS2493625Ê	NA	NA	NA	NA	NA	NA	NA	NA	Dorman et al. NatComm 2020	Dorman et al. NatComm 2020	Clinical	NA	NA	Jujuy Argentina	NA	NA	NA	NA	NA	NA	NA	1997	NA	NA	NA	NA	NA	Argentina	South America	LAT1	NA	1		4	NA	NA	NA	LAT1	NA	NA	NA	NA	NA	Ogawa	NA	NA	NA
26268_1_129	CCBT0035	ERS2493626Ê	NA	NA	NA	NA	NA	NA	NA	NA	Dorman et al. NatComm 2020	Dorman et al. NatComm 2020	Clinical	NA	NA	Tartagal Salta Argentina	NA	NA	NA	NA	NA	NA	NA	1997	NA	NA	NA	NA	NA	Argentina	South America	LAT1	NA	1		4	NA	NA	NA	LAT1	NA	NA	NA	NA	NA	Ogawa	NA	NA	NA
26268_1_13	CCBT0238	ERS2493800Ê	NA	NA	NA	NA	NA	NA	NA	NA	Dorman et al. NatComm 2020	Dorman et al. NatComm 2020	Clinical	NA	NA	Salta Argentina	NA	NA	NA	NA	NA	NA	NA	1992	NA	NA	NA	NA	NA	Argentina	South America	LAT1	NA	1		6	NA	NA	NA	LAT1	NA	NA	NA	NA	NA	Ogawa	NA	NA	NA
26268_1_130	CCBT0036	ERS2493627Ê	NA	NA	NA	NA	NA	NA	NA	NA	Dorman et al. NatComm 2020	Dorman et al. NatComm 2020	Clinical	NA	NA	Jujuy Argentina	NA	NA	NA	NA	NA	NA	NA	1997	NA	NA	NA	NA	NA	Argentina	South America	LAT1	NA	1		4	NA	NA	NA	LAT1	NA	NA	NA	NA	NA	Ogawa	NA	NA	NA
26268_1_131	CCBT0037	ERS2493628Ê	NA	NA	NA	NA	NA	NA	NA	NA	Dorman et al. NatComm 2020	Dorman et al. NatComm 2020	Clinical	NA	NA	Jujuy Argentina	NA	NA	NA	NA	NA	NA	NA	1997	NA	NA	NA	NA	NA	Argentina	South America	LAT1	NA	1		4	NA	NA	NA	LAT1	NA	NA	NA	NA	NA	Ogawa	NA	NA	NA
26268_1_132	CCBT0038	ERS2493629Ê	NA	NA	NA	NA	NA	NA	NA	NA	Dorman et al. NatComm 2020	Dorman et al. NatComm 2020	Clinical	NA	NA	Jujuy Argentina	NA	NA	NA	NA	NA	NA	NA	1997	NA	NA	NA	NA	NA	Argentina	South America	LAT1	NA	1		4	NA	NA	NA	LAT1	NA	NA	NA	NA	NA	Ogawa	NA	NA	NA
26268_1_133	CCBT0039	ERS2493630Ê	NA	NA	NA	NA	NA	NA	NA	NA	Dorman et al. NatComm 2020	Dorman et al. NatComm 2020	Clinical	NA	NA	Jujuy Argentina	NA	NA	NA	NA	NA	NA	NA	1997	NA	NA	NA	NA	NA	Argentina	South America	LAT1	NA	1		4	NA	NA	NA	LAT1	NA	NA	NA	NA	NA	Ogawa	NA	NA	NA
26268_1_134	CCBT0040	ERS2493631Ê	NA	NA	NA	NA	NA	NA	NA	NA	Dorman et al. NatComm 2020	Dorman et al. NatComm 2020	Clinical	NA	NA	Salvador Mazza Salta Argentina	NA	NA	NA	NA	NA	NA	NA	1997	NA	NA	NA	NA	NA	Argentina	South America	LAT1	NA	1		4	NA	NA	NA	LAT1	NA	NA	NA	NA	NA	Ogawa	NA	NA	NA
26268_1_135	CCBT0041	ERS2493632Ê	NA	NA	NA	NA	NA	NA	NA	NA	Dorman et al. NatComm 2020	Dorman et al. NatComm 2020	Clinical	NA	NA	Jujuy Argentina	NA	NA	NA	NA	NA	NA	NA	1996	NA	NA	NA	NA	NA	Argentina	South America	LAT1	NA	1		4	NA	NA	NA	LAT1	NA	NA	NA	NA	NA	Inaba	NA	NA	NA
26268_1_14	CCBT0239	ERS2493801Ê	NA	NA	NA	NA	NA	NA	NA	NA	Dorman et al. NatComm 2020	Dorman et al. NatComm 2020	Clinical	NA	NA	Jujuy Argentina	NA	NA	NA	NA	NA	NA	NA	1993	NA	NA	NA	NA	NA	Argentina	South America	LAT1	NA	1		6	NA	NA	NA	LAT1	NA	NA	NA	NA	NA	Ogawa	NA	NA	NA
26268_1_140	CCBT0046	ERS2493637Ê	NA	NA	NA	NA	NA	NA	NA	NA	Dorman et al. NatComm 2020	Dorman et al. NatComm 2020	Clinical	NA	NA	Jujuy Argentina	NA	NA	NA	NA	NA	NA	NA	1996	NA	NA	NA	NA	NA	Argentina	South America	LAT1	NA	1		4	NA	NA	NA	LAT1	NA	NA	NA	NA	NA	Inaba	NA	NA	NA
26268_1_141	CCBT0047	ERS2493638Ê	NA	NA	NA	NA	NA	NA	NA	NA	Dorman et al. NatComm 2020	Dorman et al. NatComm 2020	Clinical	NA	NA	Oran Salta Argentina	NA	NA	NA	NA	NA	NA	NA	1996	NA	NA	NA	NA	NA	Argentina	South America	LAT1	NA	1		4	NA	NA	NA	LAT1	NA	NA	NA	NA	NA	Inaba	NA	NA	NA
26268_1_142	CCBT0048	ERS2493639Ê	NA	NA	NA	NA	NA	NA	NA	NA	Dorman et al. NatComm 2020	Dorman et al. NatComm 2020	Clinical	NA	NA	TucumÃ¡n Argentina	NA	NA	NA	NA	NA	NA	NA	1996	NA	NA	NA	NA	NA	Argentina	South America	LAT1	NA	1		4	NA	NA	NA	LAT1	NA	NA	NA	NA	NA	Inaba	NA	NA	NA
26268_1_143	CCBT0050	ERS2493640Ê	NA	NA	NA	NA	NA	NA	NA	NA	Dorman et al. NatComm 2020	Dorman et al. NatComm 2020	Clinical	NA	NA	CABA Argentina	NA	NA	NA	NA	NA	NA	NA	1996	NA	NA	NA	NA	NA	Argentina	South America	LAT1	NA	1		4	NA	NA	NA	LAT1	NA	NA	NA	NA	NA	Inaba	NA	NA	NA
26268_1_144	CCBT0051	ERS2493641Ê	NA	NA	NA	NA	NA	NA	NA	NA	Dorman et al. NatComm 2020	Dorman et al. NatComm 2020	Clinical	NA	NA	TucumÃ¡n Argentina	NA	NA	NA	NA	NA	NA	NA	1996	NA	NA	NA	NA	NA	Argentina	South America	LAT1	NA	1		4	NA	NA	NA	LAT1	NA	NA	NA	NA	NA	Inaba	NA	NA	NA
26268_1_145	CCBT0052	ERS2493642Ê	NA	NA	NA	NA	NA	NA	NA	NA	Dorman et al. NatComm 2020	Dorman et al. NatComm 2020	Clinical	NA	NA	Jujuy Argentina	NA	NA	NA	NA	NA	NA	NA	1996	NA	NA	NA	NA	NA	Argentina	South America	LAT1	NA	1		4	NA	NA	NA	LAT1	NA	NA	NA	NA	NA	Inaba	NA	NA	NA
26268_1_148	CCBT0057	ERS2493645Ê	NA	NA	NA	NA	NA	NA	NA	NA	Dorman et al. NatComm 2020	Dorman et al. NatComm 2020	Clinical	NA	NA	Oran Salta Argentina	NA	NA	NA	NA	NA	NA	NA	1996	NA	NA	NA	NA	NA	Argentina	South America	LAT1	NA	1		4	NA	NA	NA	LAT1	NA	NA	NA	NA	NA	Inaba	NA	NA	NA
26268_1_149	CCBT0059	ERS2493646Ê	NA	NA	NA	NA	NA	NA	NA	NA	Dorman et al. NatComm 2020	Dorman et al. NatComm 2020	Clinical	NA	NA	TucumÃ¡n Argentina	NA	NA	NA	NA	NA	NA	NA	1996	NA	NA	NA	NA	NA	Argentina	South America	LAT1	NA	1		4	NA	NA	NA	LAT1	NA	NA	NA	NA	NA	Inaba	NA	NA	NA
26268_1_15	CCBT0242	ERS2493802Ê	NA	NA	NA	NA	NA	NA	NA	NA	Dorman et al. NatComm 2020	Dorman et al. NatComm 2020	Clinical	NA	NA	Salta Argentina	NA	NA	NA	NA	NA	NA	NA	1992	NA	NA	NA	NA	NA	Argentina	South America	LAT1	NA	1		6	NA	NA	NA	LAT1	NA	NA	NA	NA	NA	Ogawa	NA	NA	NA
26268_1_152	CCBT0062	ERS2493649Ê	NA	NA	NA	NA	NA	NA	NA	NA	Dorman et al. NatComm 2020	Dorman et al. NatComm 2020	Clinical	NA	NA	Salta Argentina	NA	NA	NA	NA	NA	NA	NA	1992	NA	NA	NA	NA	NA	Argentina	South America	LAT1	NA	1		5	NA	NA	NA	LAT1	NA	NA	NA	NA	NA	Ogawa	NA	NA	NA
26268_1_154	CCBT0064	ERS2493651Ê	NA	NA	NA	NA	NA	NA	NA	NA	Dorman et al. NatComm 2020	Dorman et al. NatComm 2020	Clinical	NA	NA	Salta Argentina	NA	NA	NA	NA	NA	NA	NA	1992	NA	NA	NA	NA	NA	Argentina	South America	LAT1	NA	1		5	NA	NA	NA	LAT1	NA	NA	NA	NA	NA	Ogawa	NA	NA	NA
26268_1_155	CCBT0065	ERS2493652Ê	NA	NA	NA	NA	NA	NA	NA	NA	Dorman et al. NatComm 2020	Dorman et al. NatComm 2020	Clinical	NA	NA	Salta Argentina	NA	NA	NA	NA	NA	NA	NA	1992	NA	NA	NA	NA	NA	Argentina	South America	LAT1	NA	1		6	NA	NA	NA	LAT1	NA	NA	NA	NA	NA	Ogawa	NA	NA	NA
26268_1_157	CCBT0067	ERS2493654Ê	NA	NA	NA	NA	NA	NA	NA	NA	Dorman et al. NatComm 2020	Dorman et al. NatComm 2020	Clinical	NA	NA	Salta Argentina	NA	NA	NA	NA	NA	NA	NA	1992	NA	NA	NA	NA	NA	Argentina	South America	LAT1	NA	1		5	NA	NA	NA	LAT1	NA	NA	NA	NA	NA	Ogawa	NA	NA	NA
26268_1_158	CCBT0068	ERS2493655Ê	NA	NA	NA	NA	NA	NA	NA	NA	Dorman et al. NatComm 2020	Dorman et al. NatComm 2020	Clinical	NA	NA	Formosa Argentina	NA	NA	NA	NA	NA	NA	NA	1992	NA	NA	NA	NA	NA	Argentina	South America	LAT1	NA	1		6	NA	NA	NA	LAT1	NA	NA	NA	NA	NA	Ogawa	NA	NA	NA
26268_1_159	CCBT0069	ERS2493656Ê	NA	NA	NA	NA	NA	NA	NA	NA	Dorman et al. NatComm 2020	Dorman et al. NatComm 2020	Environmental	NA	NA	Salta Argentina	NA	NA	NA	NA	NA	NA	NA	1992	NA	NA	NA	NA	NA	Argentina	South America	LAT1	NA	1		6	NA	NA	NA	LAT1	NA	NA	NA	NA	NA	/	NA	NA	NA
26268_1_16	CCBT0243	ERS2493803Ê	NA	NA	NA	NA	NA	NA	NA	NA	Dorman et al. NatComm 2020	Dorman et al. NatComm 2020	Clinical	NA	NA	Salta Argentina	NA	NA	NA	NA	NA	NA	NA	1992	NA	NA	NA	NA	NA	Argentina	South America	LAT1	NA	1		5	NA	NA	NA	LAT1	NA	NA	NA	NA	NA	Ogawa	NA	NA	NA
26268_1_160	CCBT0070	ERS2493657Ê	NA	NA	NA	NA	NA	NA	NA	NA	Dorman et al. NatComm 2020	Dorman et al. NatComm 2020	Clinical	NA	NA	Salta Argentina	NA	NA	NA	NA	NA	NA	NA	1992	NA	NA	NA	NA	NA	Argentina	South America	LAT1	NA	1		5	NA	NA	NA	LAT1	NA	NA	NA	NA	NA	Inaba	NA	NA	NA
26268_1_161	CCBT0071	ERS2493658Ê	NA	NA	NA	NA	NA	NA	NA	NA	Dorman et al. NatComm 2020	Dorman et al. NatComm 2020	Clinical	NA	NA	Salta Argentina	NA	NA	NA	NA	NA	NA	NA	1992	NA	NA	NA	NA	NA	Argentina	South America	LAT1	NA	1		5	NA	NA	NA	LAT1	NA	NA	NA	NA	NA	/	NA	NA	NA
26268_1_164	CCBT0075	ERS2493662Ê	NA	NA	NA	NA	NA	NA	NA	NA	Dorman et al. NatComm 2020	Dorman et al. NatComm 2020	Clinical	NA	NA	Jujuy Argentina	NA	NA	NA	NA	NA	NA	NA	1996	NA	NA	NA	NA	NA	Argentina	South America	LAT1	NA	1		4	NA	NA	NA	LAT1	NA	NA	NA	NA	NA	Inaba	NA	NA	NA
26268_1_169	CCBT0083	ERS2493668Ê	NA	NA	NA	NA	NA	NA	NA	NA	Dorman et al. NatComm 2020	Dorman et al. NatComm 2020	Clinical	NA	NA	Oran Salta Argentina	NA	NA	NA	NA	NA	NA	NA	1996	NA	NA	NA	NA	NA	Argentina	South America	LAT1	NA	1		4	NA	NA	NA	LAT1	NA	NA	NA	NA	NA	Inaba	NA	NA	NA
26268_1_17	CCBT0244	ERS2493804Ê	NA	NA	NA	NA	NA	NA	NA	NA	Dorman et al. NatComm 2020	Dorman et al. NatComm 2020	Clinical	NA	NA	Jujuy Argentina	NA	NA	NA	NA	NA	NA	NA	1992	NA	NA	NA	NA	NA	Argentina	South America	LAT1	NA	1		6	NA	NA	NA	LAT1	NA	NA	NA	NA	NA	Ogawa	NA	NA	NA
26268_1_171	CCBT0085	ERS2493670Ê	NA	NA	NA	NA	NA	NA	NA	NA	Dorman et al. NatComm 2020	Dorman et al. NatComm 2020	Clinical	NA	NA	CABA Argentina	NA	NA	NA	NA	NA	NA	NA	1996	NA	NA	NA	NA	NA	Argentina	South America	LAT1	NA	1		4	NA	NA	NA	LAT1	NA	NA	NA	NA	NA	Inaba	NA	NA	NA
26268_1_174	CCBT0088	ERS2493673Ê	NA	NA	NA	NA	NA	NA	NA	NA	Dorman et al. NatComm 2020	Dorman et al. NatComm 2020	Clinical	NA	NA	Santa Fe Argentina	NA	NA	NA	NA	NA	NA	NA	1996	NA	NA	NA	NA	NA	Argentina	South America	LAT1	NA	1		4	NA	NA	NA	LAT1	NA	NA	NA	NA	NA	Inaba	NA	NA	NA
26268_1_175	CCBT0089	ERS2493674Ê	NA	NA	NA	NA	NA	NA	NA	NA	Dorman et al. NatComm 2020	Dorman et al. NatComm 2020	Clinical	NA	NA	Jujuy Argentina	NA	NA	NA	NA	NA	NA	NA	1996	NA	NA	NA	NA	NA	Argentina	South America	LAT1	NA	1		4	NA	NA	NA	LAT1	NA	NA	NA	NA	NA	Inaba	NA	NA	NA
26268_1_177	CCBT0091	ERS2493676Ê	NA	NA	NA	NA	NA	NA	NA	NA	Dorman et al. NatComm 2020	Dorman et al. NatComm 2020	Clinical	NA	NA	TucumÃ¡n Argentina	NA	NA	NA	NA	NA	NA	NA	1996	NA	NA	NA	NA	NA	Argentina	South America	LAT1	NA	1		4	NA	NA	NA	LAT1	NA	NA	NA	NA	NA	Ogawa	NA	NA	NA
26268_1_178	CCBT0092	ERS2493677Ê	NA	NA	NA	NA	NA	NA	NA	NA	Dorman et al. NatComm 2020	Dorman et al. NatComm 2020	Clinical	NA	NA	Jujuy Argentina	NA	NA	NA	NA	NA	NA	NA	1996	NA	NA	NA	NA	NA	Argentina	South America	LAT1	NA	1		4	NA	NA	NA	LAT1	NA	NA	NA	NA	NA	Ogawa	NA	NA	NA
26268_1_18	CCBT0245	ERS2493805Ê	NA	NA	NA	NA	NA	NA	NA	NA	Dorman et al. NatComm 2020	Dorman et al. NatComm 2020	Clinical	NA	NA	Jujuy Argentina	NA	NA	NA	NA	NA	NA	NA	1992	NA	NA	NA	NA	NA	Argentina	South America	LAT1	NA	1		5	NA	NA	NA	LAT1	NA	NA	NA	NA	NA	Ogawa	NA	NA	NA
26268_1_181	CCBT0095	ERS2493680Ê	NA	NA	NA	NA	NA	NA	NA	NA	Dorman et al. NatComm 2020	Dorman et al. NatComm 2020	Clinical	NA	NA	Jujuy Argentina	NA	NA	NA	NA	NA	NA	NA	1996	NA	NA	NA	NA	NA	Argentina	South America	LAT1	NA	1		4	NA	NA	NA	LAT1	NA	NA	NA	NA	NA	Inaba	NA	NA	NA
26268_1_183	CCBT0097	ERS2493682Ê	NA	NA	NA	NA	NA	NA	NA	NA	Dorman et al. NatComm 2020	Dorman et al. NatComm 2020	Clinical	NA	NA	Tartagal Salta Argentina	NA	NA	NA	NA	NA	NA	NA	1993	NA	NA	NA	NA	NA	Argentina	South America	LAT1	NA	1		5	NA	NA	NA	LAT1	NA	NA	NA	NA	NA	Ogawa	NA	NA	NA
26268_1_184	CCBT0098	ERS2493683Ê	NA	NA	NA	NA	NA	NA	NA	NA	Dorman et al. NatComm 2020	Dorman et al. NatComm 2020	Clinical	NA	NA	Tartagal Salta Argentina	NA	NA	NA	NA	NA	NA	NA	1993	NA	NA	NA	NA	NA	Argentina	South America	LAT1	NA	1		5	NA	NA	NA	LAT1	NA	NA	NA	NA	NA	Ogawa	NA	NA	NA
26268_1_186	CCBT0100	ERS2493685Ê	NA	NA	NA	NA	NA	NA	NA	NA	Dorman et al. NatComm 2020	Dorman et al. NatComm 2020	Clinical	NA	NA	Tartagal Salta Argentina	NA	NA	NA	NA	NA	NA	NA	1992	NA	NA	NA	NA	NA	Argentina	South America	LAT1	NA	1		6	NA	NA	NA	LAT1	NA	NA	NA	NA	NA	Ogawa	NA	NA	NA
26268_1_189	CCBT0103	ERS2493688Ê	NA	NA	NA	NA	NA	NA	NA	NA	Dorman et al. NatComm 2020	Dorman et al. NatComm 2020	Clinical	NA	NA	Tartagal Salta Argentina	NA	NA	NA	NA	NA	NA	NA	1992	NA	NA	NA	NA	NA	Argentina	South America	LAT1	NA	1		6	NA	NA	NA	LAT1	NA	NA	NA	NA	NA	Ogawa	NA	NA	NA
26268_1_19	CCBT0246	ERS2493806Ê	NA	NA	NA	NA	NA	NA	NA	NA	Dorman et al. NatComm 2020	Dorman et al. NatComm 2020	Clinical	NA	NA	Salta Argentina	NA	NA	NA	NA	NA	NA	NA	1992	NA	NA	NA	NA	NA	Argentina	South America	LAT1	NA	1		5	NA	NA	NA	LAT1	NA	NA	NA	NA	NA	Ogawa	NA	NA	NA
26268_1_190	CCBT0104	ERS2493689Ê	NA	NA	NA	NA	NA	NA	NA	NA	Dorman et al. NatComm 2020	Dorman et al. NatComm 2020	Clinical	NA	NA	Tartagal Salta Argentina	NA	NA	NA	NA	NA	NA	NA	1992	NA	NA	NA	NA	NA	Argentina	South America	LAT1	NA	1		6	NA	NA	NA	LAT1	NA	NA	NA	NA	NA	Ogawa	NA	NA	NA
26268_1_191	CCBT0105	ERS2493690Ê	NA	NA	NA	NA	NA	NA	NA	NA	Dorman et al. NatComm 2020	Dorman et al. NatComm 2020	Clinical	NA	NA	Formosa Argentina	NA	NA	NA	NA	NA	NA	NA	1992	NA	NA	NA	NA	NA	Argentina	South America	LAT1	NA	1		6	NA	NA	NA	LAT1	NA	NA	NA	NA	NA	Ogawa	NA	NA	NA
26268_1_193	CCBT0107	ERS2493692Ê	NA	NA	NA	NA	NA	NA	NA	NA	Dorman et al. NatComm 2020	Dorman et al. NatComm 2020	Clinical	NA	NA	Formosa Argentina	NA	NA	NA	NA	NA	NA	NA	1992	NA	NA	NA	NA	NA	Argentina	South America	LAT1	NA	1		6	NA	NA	NA	LAT1	NA	NA	NA	NA	NA	Ogawa	NA	NA	NA
26268_1_194	CCBT0108	ERS2493693Ê	NA	NA	NA	NA	NA	NA	NA	NA	Dorman et al. NatComm 2020	Dorman et al. NatComm 2020	Clinical	NA	NA	Tartagal Salta Argentina	NA	NA	NA	NA	NA	NA	NA	1992	NA	NA	NA	NA	NA	Argentina	South America	LAT1	NA	1		6	NA	NA	NA	LAT1	NA	NA	NA	NA	NA	Ogawa	NA	NA	NA
26268_1_195	CCBT0109	ERS2493694Ê	NA	NA	NA	NA	NA	NA	NA	NA	Dorman et al. NatComm 2020	Dorman et al. NatComm 2020	Clinical	NA	NA	Tartagal Salta Argentina	NA	NA	NA	NA	NA	NA	NA	1992	NA	NA	NA	NA	NA	Argentina	South America	LAT1	NA	1		6	NA	NA	NA	LAT1	NA	NA	NA	NA	NA	Ogawa	NA	NA	NA
26268_1_196	CCBT0110	ERS2493695Ê	NA	NA	NA	NA	NA	NA	NA	NA	Dorman et al. NatComm 2020	Dorman et al. NatComm 2020	Clinical	NA	NA	Formosa Argentina	NA	NA	NA	NA	NA	NA	NA	1992	NA	NA	NA	NA	NA	Argentina	South America	LAT1	NA	1		6	NA	NA	NA	LAT1	NA	NA	NA	NA	NA	Ogawa	NA	NA	NA
26268_1_197	CCBT0111	ERS2493696Ê	NA	NA	NA	NA	NA	NA	NA	NA	Dorman et al. NatComm 2020	Dorman et al. NatComm 2020	Clinical	NA	NA	Tartagal Salta Argentina	NA	NA	NA	NA	NA	NA	NA	1992	NA	NA	NA	NA	NA	Argentina	South America	LAT1	NA	1		6	NA	NA	NA	LAT1	NA	NA	NA	NA	NA	Ogawa	NA	NA	NA
26268_1_2	CCBT0225	ERS2493789Ê	NA	NA	NA	NA	NA	NA	NA	NA	Dorman et al. NatComm 2020	Dorman et al. NatComm 2020	Clinical	NA	NA	Oran Salta Argentina	NA	NA	NA	NA	NA	NA	NA	1993	NA	NA	NA	NA	NA	Argentina	South America	LAT1	NA	1		6	NA	NA	NA	LAT1	NA	NA	NA	NA	NA	Ogawa	NA	NA	NA
26268_1_20	CCBT0247	ERS2493807Ê	NA	NA	NA	NA	NA	NA	NA	NA	Dorman et al. NatComm 2020	Dorman et al. NatComm 2020	Clinical	NA	NA	Salta Argentina	NA	NA	NA	NA	NA	NA	NA	1992	NA	NA	NA	NA	NA	Argentina	South America	LAT1	NA	1		5	NA	NA	NA	LAT1	NA	NA	NA	NA	NA	Ogawa	NA	NA	NA
26268_1_200	CCBT0114	ERS2493699Ê	NA	NA	NA	NA	NA	NA	NA	NA	Dorman et al. NatComm 2020	Dorman et al. NatComm 2020	Clinical	NA	NA	Tartagal Salta Argentina	NA	NA	NA	NA	NA	NA	NA	1992	NA	NA	NA	NA	NA	Argentina	South America	LAT1	NA	1		6	NA	NA	NA	LAT1	NA	NA	NA	NA	NA	Ogawa	NA	NA	NA
26268_1_202	CCBT0116	ERS2493701Ê	NA	NA	NA	NA	NA	NA	NA	NA	Dorman et al. NatComm 2020	Dorman et al. NatComm 2020	Clinical	NA	NA	Tartagal Salta Argentina	NA	NA	NA	NA	NA	NA	NA	1993	NA	NA	NA	NA	NA	Argentina	South America	LAT1	NA	1		5	NA	NA	NA	LAT1	NA	NA	NA	NA	NA	Ogawa	NA	NA	NA
26268_1_205	CCBT0121	ERS2493704Ê	NA	NA	NA	NA	NA	NA	NA	NA	Dorman et al. NatComm 2020	Dorman et al. NatComm 2020	Clinical	NA	NA	Tartagal Salta Argentina	NA	NA	NA	NA	NA	NA	NA	1993	NA	NA	NA	NA	NA	Argentina	South America	LAT1	NA	1		6	NA	NA	NA	LAT1	NA	NA	NA	NA	NA	Ogawa	NA	NA	NA
26268_1_206	CCBT0122	ERS2493705Ê	NA	NA	NA	NA	NA	NA	NA	NA	Dorman et al. NatComm 2020	Dorman et al. NatComm 2020	Clinical	NA	NA	Guemes Salta Argentina	NA	NA	NA	NA	NA	NA	NA	1993	NA	NA	NA	NA	NA	Argentina	South America	LAT1	NA	1		5	NA	NA	NA	LAT1	NA	NA	NA	NA	NA	Ogawa	NA	NA	NA
26268_1_207	CCBT0123	ERS2493706Ê	NA	NA	NA	NA	NA	NA	NA	NA	Dorman et al. NatComm 2020	Dorman et al. NatComm 2020	Clinical	NA	NA	Oran Salta Argentina	NA	NA	NA	NA	NA	NA	NA	1993	NA	NA	NA	NA	NA	Argentina	South America	LAT1	NA	1		5	NA	NA	NA	LAT1	NA	NA	NA	NA	NA	Ogawa	NA	NA	NA
26268_1_208	CCBT0124	ERS2493707Ê	NA	NA	NA	NA	NA	NA	NA	NA	Dorman et al. NatComm 2020	Dorman et al. NatComm 2020	Clinical	NA	NA	Guemes Salta Argentina	NA	NA	NA	NA	NA	NA	NA	1993	NA	NA	NA	NA	NA	Argentina	South America	LAT1	NA	1		6	NA	NA	NA	LAT1	NA	NA	NA	NA	NA	Ogawa	NA	NA	NA
26268_1_209	CCBT0125	ERS2493708Ê	NA	NA	NA	NA	NA	NA	NA	NA	Dorman et al. NatComm 2020	Dorman et al. NatComm 2020	Clinical	NA	NA	Guemes Salta Argentina	NA	NA	NA	NA	NA	NA	NA	1993	NA	NA	NA	NA	NA	Argentina	South America	LAT1	NA	1		6	NA	NA	NA	LAT1	NA	NA	NA	NA	NA	Ogawa	NA	NA	NA
26268_1_21	CCBT0248	ERS2493808Ê	NA	NA	NA	NA	NA	NA	NA	NA	Dorman et al. NatComm 2020	Dorman et al. NatComm 2020	Clinical	NA	NA	Salta Argentina	NA	NA	NA	NA	NA	NA	NA	1992	NA	NA	NA	NA	NA	Argentina	South America	LAT1	NA	1		6	NA	NA	NA	LAT1	NA	NA	NA	NA	NA	Ogawa	NA	NA	NA
26268_1_210	CCBT0126	ERS2493709Ê	NA	NA	NA	NA	NA	NA	NA	NA	Dorman et al. NatComm 2020	Dorman et al. NatComm 2020	Environmental	NA	NA	Jujuy Argentina	NA	NA	NA	NA	NA	NA	NA	1993	NA	NA	NA	NA	NA	Argentina	South America	LAT1	NA	1		6	NA	NA	NA	LAT1	NA	NA	NA	NA	NA	Ogawa	NA	NA	NA
26268_1_211	CCBT0127	ERS2493710Ê	NA	NA	NA	NA	NA	NA	NA	NA	Dorman et al. NatComm 2020	Dorman et al. NatComm 2020	Clinical	NA	NA	Guemes Salta Argentina	NA	NA	NA	NA	NA	NA	NA	1993	NA	NA	NA	NA	NA	Argentina	South America	LAT1	NA	1		6	NA	NA	NA	LAT1	NA	NA	NA	NA	NA	Ogawa	NA	NA	NA
26268_1_212	CCBT0128	ERS2493717Ê	NA	NA	NA	NA	NA	NA	NA	NA	Dorman et al. NatComm 2020	Dorman et al. NatComm 2020	Clinical	NA	NA	Oran Salta Argentina	NA	NA	NA	NA	NA	NA	NA	1993	NA	NA	NA	NA	NA	Argentina	South America	LAT1	NA	1		6	NA	NA	NA	LAT1	NA	NA	NA	NA	NA	Ogawa	NA	NA	NA
26268_1_214	CCBT0130	ERS2493719Ê	NA	NA	NA	NA	NA	NA	NA	NA	Dorman et al. NatComm 2020	Dorman et al. NatComm 2020	Environmental	NA	NA	Jujuy Argentina	NA	NA	NA	NA	NA	NA	NA	1996	NA	NA	NA	NA	NA	Argentina	South America	LAT1	NA	1		6	NA	NA	NA	LAT1	NA	NA	NA	NA	NA	/	NA	NA	NA
26268_1_215	CCBT0132	ERS2493720Ê	NA	NA	NA	NA	NA	NA	NA	NA	Dorman et al. NatComm 2020	Dorman et al. NatComm 2020	Clinical	NA	NA	Tartagal Salta Argentina	NA	NA	NA	NA	NA	NA	NA	1993	NA	NA	NA	NA	NA	Argentina	South America	LAT1	NA	1		5	NA	NA	NA	LAT1	NA	NA	NA	NA	NA	Ogawa	NA	NA	NA
26268_1_216	CCBT0133	ERS2493721Ê	NA	NA	NA	NA	NA	NA	NA	NA	Dorman et al. NatComm 2020	Dorman et al. NatComm 2020	Clinical	NA	NA	Guemes Salta Argentina	NA	NA	NA	NA	NA	NA	NA	1993	NA	NA	NA	NA	NA	Argentina	South America	LAT1	NA	1		6	NA	NA	NA	LAT1	NA	NA	NA	NA	NA	Ogawa	NA	NA	NA
26268_1_217	CCBT0134	ERS2493722Ê	NA	NA	NA	NA	NA	NA	NA	NA	Dorman et al. NatComm 2020	Dorman et al. NatComm 2020	Environmental	NA	NA	Jujuy Argentina	NA	NA	NA	NA	NA	NA	NA	1993	NA	NA	NA	NA	NA	Argentina	South America	LAT1	NA	1		6	NA	NA	NA	LAT1	NA	NA	NA	NA	NA	Ogawa	NA	NA	NA
26268_1_218	CCBT0147	ERS2493723Ê	NA	NA	NA	NA	NA	NA	NA	NA	Dorman et al. NatComm 2020	Dorman et al. NatComm 2020	Clinical	NA	NA	Guemes Salta Argentina	NA	NA	NA	NA	NA	NA	NA	1993	NA	NA	NA	NA	NA	Argentina	South America	LAT1	NA	1		6	NA	NA	NA	LAT1	NA	NA	NA	NA	NA	Ogawa	NA	NA	NA
26268_1_219	CCBT0148	ERS2493724Ê	NA	NA	NA	NA	NA	NA	NA	NA	Dorman et al. NatComm 2020	Dorman et al. NatComm 2020	Clinical	NA	NA	Guemes Salta Argentina	NA	NA	NA	NA	NA	NA	NA	1993	NA	NA	NA	NA	NA	Argentina	South America	LAT1	NA	1		6	NA	NA	NA	LAT1	NA	NA	NA	NA	NA	Ogawa	NA	NA	NA
26268_1_22	CCBT0249	ERS2493809Ê	NA	NA	NA	NA	NA	NA	NA	NA	Dorman et al. NatComm 2020	Dorman et al. NatComm 2020	Clinical	NA	NA	Salta Argentina	NA	NA	NA	NA	NA	NA	NA	1992	NA	NA	NA	NA	NA	Argentina	South America	LAT1	NA	1		5	NA	NA	NA	LAT1	NA	NA	NA	NA	NA	Ogawa	NA	NA	NA
26268_1_220	CCBT0149	ERS2493725Ê	NA	NA	NA	NA	NA	NA	NA	NA	Dorman et al. NatComm 2020	Dorman et al. NatComm 2020	Clinical	NA	NA	Jujuy Argentina	NA	NA	NA	NA	NA	NA	NA	1992	NA	NA	NA	NA	NA	Argentina	South America	LAT1	NA	1		6	NA	NA	NA	LAT1	NA	NA	NA	NA	NA	Ogawa	NA	NA	NA
26268_1_221	CCBT0150	ERS2493726Ê	NA	NA	NA	NA	NA	NA	NA	NA	Dorman et al. NatComm 2020	Dorman et al. NatComm 2020	Environmental	NA	NA	Rio Bermejo Salta Argentina	NA	NA	NA	NA	NA	NA	NA	1992	NA	NA	NA	NA	NA	Argentina	South America	LAT1	NA	1		6	NA	NA	NA	LAT1	NA	NA	NA	NA	NA	/	NA	NA	NA
26268_1_223	CCBT0152	ERS2493728Ê	NA	NA	NA	NA	NA	NA	NA	NA	Dorman et al. NatComm 2020	Dorman et al. NatComm 2020	Environmental	NA	NA	Jujuy Argentina	NA	NA	NA	NA	NA	NA	NA	1993	NA	NA	NA	NA	NA	Argentina	South America	LAT1	NA	1		6	NA	NA	NA	LAT1	NA	NA	NA	NA	NA	Ogawa	NA	NA	NA
26268_1_224	CCBT0153	ERS2493729Ê	NA	NA	NA	NA	NA	NA	NA	NA	Dorman et al. NatComm 2020	Dorman et al. NatComm 2020	Environmental	NA	NA	Jujuy Argentina	NA	NA	NA	NA	NA	NA	NA	1993	NA	NA	NA	NA	NA	Argentina	South America	LAT1	NA	1		6	NA	NA	NA	LAT1	NA	NA	NA	NA	NA	Ogawa	NA	NA	NA
26268_1_225	CCBT0154	ERS2493730Ê	NA	NA	NA	NA	NA	NA	NA	NA	Dorman et al. NatComm 2020	Dorman et al. NatComm 2020	Clinical	NA	NA	Guemes Salta Argentina	NA	NA	NA	NA	NA	NA	NA	1993	NA	NA	NA	NA	NA	Argentina	South America	LAT1	NA	1		6	NA	NA	NA	LAT1	NA	NA	NA	NA	NA	Ogawa	NA	NA	NA
26268_1_226	CCBT0155	ERS2493731Ê	NA	NA	NA	NA	NA	NA	NA	NA	Dorman et al. NatComm 2020	Dorman et al. NatComm 2020	Environmental	NA	NA	Oran Salta Argentina	NA	NA	NA	NA	NA	NA	NA	2000	NA	NA	NA	NA	NA	Argentina	South America	LAT1	NA	1		6	NA	NA	NA	LAT1	NA	NA	NA	NA	NA	/	NA	NA	NA
26268_1_227	CCBT0156	ERS2493732Ê	NA	NA	NA	NA	NA	NA	NA	NA	Dorman et al. NatComm 2020	Dorman et al. NatComm 2020	Clinical	NA	NA	Guemes Salta Argentina	NA	NA	NA	NA	NA	NA	NA	1993	NA	NA	NA	NA	NA	Argentina	South America	LAT1	NA	1		6	NA	NA	NA	LAT1	NA	NA	NA	NA	NA	Ogawa	NA	NA	NA
26268_1_228	CCBT0157	ERS2493711Ê	NA	NA	NA	NA	NA	NA	NA	NA	Dorman et al. NatComm 2020	Dorman et al. NatComm 2020	Clinical	NA	NA	Guemes Salta Argentina	NA	NA	NA	NA	NA	NA	NA	1993	NA	NA	NA	NA	NA	Argentina	South America	LAT1	NA	1		6	NA	NA	NA	LAT1	NA	NA	NA	NA	NA	Ogawa	NA	NA	NA
26268_1_229	CCBT0158	ERS2493712Ê	NA	NA	NA	NA	NA	NA	NA	NA	Dorman et al. NatComm 2020	Dorman et al. NatComm 2020	Clinical	NA	NA	Oran Salta Argentina	NA	NA	NA	NA	NA	NA	NA	1992	NA	NA	NA	NA	NA	Argentina	South America	LAT1	NA	1		6	NA	NA	NA	LAT1	NA	NA	NA	NA	NA	Ogawa	NA	NA	NA
26268_1_23	CCBT0250	ERS2493810Ê	NA	NA	NA	NA	NA	NA	NA	NA	Dorman et al. NatComm 2020	Dorman et al. NatComm 2020	Clinical	NA	NA	Salta Argentina	NA	NA	NA	NA	NA	NA	NA	1992	NA	NA	NA	NA	NA	Argentina	South America	LAT1	NA	1		6	NA	NA	NA	LAT1	NA	NA	NA	NA	NA	Ogawa	NA	NA	NA
26268_1_230	CCBT0159	ERS2493713Ê	NA	NA	NA	NA	NA	NA	NA	NA	Dorman et al. NatComm 2020	Dorman et al. NatComm 2020	Clinical	NA	NA	Oran Salta Argentina	NA	NA	NA	NA	NA	NA	NA	1992	NA	NA	NA	NA	NA	Argentina	South America	LAT1	NA	1		6	NA	NA	NA	LAT1	NA	NA	NA	NA	NA	Ogawa	NA	NA	NA
26268_1_231	CCBT0161	ERS2493714Ê	NA	NA	NA	NA	NA	NA	NA	NA	Dorman et al. NatComm 2020	Dorman et al. NatComm 2020	Environmental	NA	NA	Jujuy Argentina	NA	NA	NA	NA	NA	NA	NA	1992	NA	NA	NA	NA	NA	Argentina	South America	LAT1	NA	1		6	NA	NA	NA	LAT1	NA	NA	NA	NA	NA	/	NA	NA	NA
26268_1_233	CCBT0163	ERS2493716Ê	NA	NA	NA	NA	NA	NA	NA	NA	Dorman et al. NatComm 2020	Dorman et al. NatComm 2020	Clinical	NA	NA	Formosa Argentina	NA	NA	NA	NA	NA	NA	NA	1992	NA	NA	NA	NA	NA	Argentina	South America	LAT1	NA	1		6	NA	NA	NA	LAT1	NA	NA	NA	NA	NA	Ogawa	NA	NA	NA
26268_1_234	CCBT0164	ERS2493733Ê	NA	NA	NA	NA	NA	NA	NA	NA	Dorman et al. NatComm 2020	Dorman et al. NatComm 2020	Clinical	NA	NA	Tartagal Salta Argentina	NA	NA	NA	NA	NA	NA	NA	1992	NA	NA	NA	NA	NA	Argentina	South America	LAT1	NA	1		6	NA	NA	NA	LAT1	NA	NA	NA	NA	NA	Ogawa	NA	NA	NA
26268_1_235	CCBT0165	ERS2493734Ê	NA	NA	NA	NA	NA	NA	NA	NA	Dorman et al. NatComm 2020	Dorman et al. NatComm 2020	Clinical	NA	NA	Tartagal Salta Argentina	NA	NA	NA	NA	NA	NA	NA	1992	NA	NA	NA	NA	NA	Argentina	South America	LAT1	NA	1		6	NA	NA	NA	LAT1	NA	NA	NA	NA	NA	Ogawa	NA	NA	NA
26268_1_236	CCBT0166	ERS2493735Ê	NA	NA	NA	NA	NA	NA	NA	NA	Dorman et al. NatComm 2020	Dorman et al. NatComm 2020	Clinical	NA	NA	Tartagal Salta Argentina	NA	NA	NA	NA	NA	NA	NA	1992	NA	NA	NA	NA	NA	Argentina	South America	LAT1	NA	1		5	NA	NA	NA	LAT1	NA	NA	NA	NA	NA	Ogawa	NA	NA	NA
26268_1_237	CCBT0167	ERS2493736Ê	NA	NA	NA	NA	NA	NA	NA	NA	Dorman et al. NatComm 2020	Dorman et al. NatComm 2020	Clinical	NA	NA	Salta Argentina	NA	NA	NA	NA	NA	NA	NA	1992	NA	NA	NA	NA	NA	Argentina	South America	LAT1	NA	1		6	NA	NA	NA	LAT1	NA	NA	NA	NA	NA	Ogawa	NA	NA	NA
26268_1_238	CCBT0168	ERS2493737Ê	NA	NA	NA	NA	NA	NA	NA	NA	Dorman et al. NatComm 2020	Dorman et al. NatComm 2020	Clinical	NA	NA	Salta Argentina	NA	NA	NA	NA	NA	NA	NA	1992	NA	NA	NA	NA	NA	Argentina	South America	LAT1	NA	1		6	NA	NA	NA	LAT1	NA	NA	NA	NA	NA	Ogawa	NA	NA	NA
26268_1_239	CCBT0169	ERS2493738Ê	NA	NA	NA	NA	NA	NA	NA	NA	Dorman et al. NatComm 2020	Dorman et al. NatComm 2020	Clinical	NA	NA	Salta Argentina	NA	NA	NA	NA	NA	NA	NA	1992	NA	NA	NA	NA	NA	Argentina	South America	LAT1	NA	1		6	NA	NA	NA	LAT1	NA	NA	NA	NA	NA	Ogawa	NA	NA	NA
26268_1_24	CCBT0251	ERS2493811Ê	NA	NA	NA	NA	NA	NA	NA	NA	Dorman et al. NatComm 2020	Dorman et al. NatComm 2020	Clinical	NA	NA	Salta Argentina	NA	NA	NA	NA	NA	NA	NA	1992	NA	NA	NA	NA	NA	Argentina	South America	LAT1	NA	1		6	NA	NA	NA	LAT1	NA	NA	NA	NA	NA	Ogawa	NA	NA	NA
26268_1_240	CCBT0170	ERS2493739Ê	NA	NA	NA	NA	NA	NA	NA	NA	Dorman et al. NatComm 2020	Dorman et al. NatComm 2020	Clinical	NA	NA	Salta Argentina	NA	NA	NA	NA	NA	NA	NA	1992	NA	NA	NA	NA	NA	Argentina	South America	LAT1	NA	1		6	NA	NA	NA	LAT1	NA	NA	NA	NA	NA	Ogawa	NA	NA	NA
26268_1_241	CCBT0171	ERS2493740Ê	NA	NA	NA	NA	NA	NA	NA	NA	Dorman et al. NatComm 2020	Dorman et al. NatComm 2020	Clinical	NA	NA	Salta Argentina	NA	NA	NA	NA	NA	NA	NA	1992	NA	NA	NA	NA	NA	Argentina	South America	LAT1	NA	1		6	NA	NA	NA	LAT1	NA	NA	NA	NA	NA	Ogawa	NA	NA	NA
26268_1_242	CCBT0172	ERS2493741Ê	NA	NA	NA	NA	NA	NA	NA	NA	Dorman et al. NatComm 2020	Dorman et al. NatComm 2020	Clinical	NA	NA	Salta Argentina	NA	NA	NA	NA	NA	NA	NA	1992	NA	NA	NA	NA	NA	Argentina	South America	LAT1	NA	1		5	NA	NA	NA	LAT1	NA	NA	NA	NA	NA	Ogawa	NA	NA	NA
26268_1_243	CCBT0173	ERS2493742Ê	NA	NA	NA	NA	NA	NA	NA	NA	Dorman et al. NatComm 2020	Dorman et al. NatComm 2020	Clinical	NA	NA	Buenos Aires Argentina	NA	NA	NA	NA	NA	NA	NA	1992	NA	NA	NA	NA	NA	Argentina	South America	LAT1	NA	1		6	NA	NA	NA	LAT1	NA	NA	NA	NA	NA	Inaba	NA	NA	NA
26268_1_245	CCBT0177	ERS2493744Ê	NA	NA	NA	NA	NA	NA	NA	NA	Dorman et al. NatComm 2020	Dorman et al. NatComm 2020	Clinical	NA	NA	Salta Argentina	NA	NA	NA	NA	NA	NA	NA	1992	NA	NA	NA	NA	NA	Argentina	South America	LAT1	NA	1		6	NA	NA	NA	LAT1	NA	NA	NA	NA	NA	Ogawa	NA	NA	NA
26268_1_246	CCBT0178	ERS2493745Ê	NA	NA	NA	NA	NA	NA	NA	NA	Dorman et al. NatComm 2020	Dorman et al. NatComm 2020	Clinical	NA	NA	Jujuy Argentina	NA	NA	NA	NA	NA	NA	NA	1992	NA	NA	NA	NA	NA	Argentina	South America	LAT1	NA	1		6	NA	NA	NA	LAT1	NA	NA	NA	NA	NA	Ogawa	NA	NA	NA
26268_1_247	CCBT0179	ERS2493746Ê	NA	NA	NA	NA	NA	NA	NA	NA	Dorman et al. NatComm 2020	Dorman et al. NatComm 2020	Clinical	NA	NA	Tartagal Salta Argentina	NA	NA	NA	NA	NA	NA	NA	1992	NA	NA	NA	NA	NA	Argentina	South America	LAT1	NA	1		6	NA	NA	NA	LAT1	NA	NA	NA	NA	NA	Ogawa	NA	NA	NA
26268_1_249	CCBT0181	ERS2493748Ê	NA	NA	NA	NA	NA	NA	NA	NA	Dorman et al. NatComm 2020	Dorman et al. NatComm 2020	Clinical	NA	NA	Salta Argentina	NA	NA	NA	NA	NA	NA	NA	1992	NA	NA	NA	NA	NA	Argentina	South America	LAT1	NA	1		6	NA	NA	NA	LAT1	NA	NA	NA	NA	NA	Ogawa	NA	NA	NA
26268_1_25	CCBT0252	ERS2493812Ê	NA	NA	NA	NA	NA	NA	NA	NA	Dorman et al. NatComm 2020	Dorman et al. NatComm 2020	Clinical	NA	NA	Jujuy Argentina	NA	NA	NA	NA	NA	NA	NA	1993	NA	NA	NA	NA	NA	Argentina	South America	LAT1	NA	1		6	NA	NA	NA	LAT1	NA	NA	NA	NA	NA	Ogawa	NA	NA	NA
26268_1_250	CCBT0182	ERS2493749Ê	NA	NA	NA	NA	NA	NA	NA	NA	Dorman et al. NatComm 2020	Dorman et al. NatComm 2020	Clinical	NA	NA	Oran Salta Argentina	NA	NA	NA	NA	NA	NA	NA	1993	NA	NA	NA	NA	NA	Argentina	South America	LAT1	NA	1		6	NA	NA	NA	LAT1	NA	NA	NA	NA	NA	Ogawa	NA	NA	NA
26268_1_251	CCBT0183	ERS2493750Ê	NA	NA	NA	NA	NA	NA	NA	NA	Dorman et al. NatComm 2020	Dorman et al. NatComm 2020	Clinical	NA	NA	Salta Argentina	NA	NA	NA	NA	NA	NA	NA	1992	NA	NA	NA	NA	NA	Argentina	South America	LAT1	NA	1		5	NA	NA	NA	LAT1	NA	NA	NA	NA	NA	Ogawa	NA	NA	NA
26268_1_252	CCBT0185	ERS2493751Ê	NA	NA	NA	NA	NA	NA	NA	NA	Dorman et al. NatComm 2020	Dorman et al. NatComm 2020	Environmental	NA	NA	Formosa Argentina	NA	NA	NA	NA	NA	NA	NA	1992	NA	NA	NA	NA	NA	Argentina	South America	LAT1	NA	1		6	NA	NA	NA	LAT1	NA	NA	NA	NA	NA	Ogawa	NA	NA	NA
26268_1_253	CCBT0186	ERS2493752Ê	NA	NA	NA	NA	NA	NA	NA	NA	Dorman et al. NatComm 2020	Dorman et al. NatComm 2020	Clinical	NA	NA	Oran Salta Argentina	NA	NA	NA	NA	NA	NA	NA	1993	NA	NA	NA	NA	NA	Argentina	South America	LAT1	NA	1		6	NA	NA	NA	LAT1	NA	NA	NA	NA	NA	Ogawa	NA	NA	NA
26268_1_254	CCBT0187	ERS2493753	NA	NA	NA	NA	NA	NA	NA	NA	Dorman et al. NatComm 2020	Dorman et al. NatComm 2020	Clinical	NA	NA	Formosa Argentina	NA	NA	NA	NA	NA	NA	NA	1992	NA	NA	NA	NA	NA	Argentina	South America	NA	NA	4		35	NA	NA	NA	7PET (F99W)	NA	NA	NA	NA	NA	Ogawa	NA	NA	NA
26268_1_255	CCBT0188	ERS2493754Ê	NA	NA	NA	NA	NA	NA	NA	NA	Dorman et al. NatComm 2020	Dorman et al. NatComm 2020	Environmental	NA	NA	Jujuy Argentina	NA	NA	NA	NA	NA	NA	NA	1992	NA	NA	NA	NA	NA	Argentina	South America	LAT1	NA	1		6	NA	NA	NA	LAT1	NA	NA	NA	NA	NA	Ogawa	NA	NA	NA
26268_1_256	CCBT0189	ERS2493755Ê	NA	NA	NA	NA	NA	NA	NA	NA	Dorman et al. NatComm 2020	Dorman et al. NatComm 2020	Clinical	NA	NA	Salta Argentina	NA	NA	NA	NA	NA	NA	NA	1992	NA	NA	NA	NA	NA	Argentina	South America	LAT1	NA	1		5	NA	NA	NA	LAT1	NA	NA	NA	NA	NA	Ogawa	NA	NA	NA
26268_1_257	CCBT0190	ERS2493756	NA	NA	NA	NA	NA	NA	NA	NA	Dorman et al. NatComm 2020	Dorman et al. NatComm 2020	Clinical	NA	NA	Formosa Argentina	NA	NA	NA	NA	NA	NA	NA	1992	NA	NA	NA	NA	NA	Argentina	South America	NA	NA	4		35	NA	NA	NA	7PET (F99W)	NA	NA	NA	NA	NA	Ogawa	NA	NA	NA
26268_1_258	CCBT0191	ERS2493757Ê	NA	NA	NA	NA	NA	NA	NA	NA	Dorman et al. NatComm 2020	Dorman et al. NatComm 2020	Clinical	NA	NA	Jujuy Argentina	NA	NA	NA	NA	NA	NA	NA	1992	NA	NA	NA	NA	NA	Argentina	South America	LAT1	NA	1		6	NA	NA	NA	LAT1	NA	NA	NA	NA	NA	Ogawa	NA	NA	NA
26268_1_259	CCBT0192	ERS2493758	NA	NA	NA	NA	NA	NA	NA	NA	Dorman et al. NatComm 2020	Dorman et al. NatComm 2020	Environmental	NA	NA	Formosa Argentina	NA	NA	NA	NA	NA	NA	NA	1992	NA	NA	NA	NA	NA	Argentina	South America	NA	NA	4		35	NA	NA	NA	7PET (F99W)	NA	NA	NA	NA	NA	Ogawa	NA	NA	NA
26268_1_26	CCBT0253	ERS2493813Ê	NA	NA	NA	NA	NA	NA	NA	NA	Dorman et al. NatComm 2020	Dorman et al. NatComm 2020	Clinical	NA	NA	Salta Argentina	NA	NA	NA	NA	NA	NA	NA	1992	NA	NA	NA	NA	NA	Argentina	South America	LAT1	NA	1		5	NA	NA	NA	LAT1	NA	NA	NA	NA	NA	Ogawa	NA	NA	NA
26268_1_260	CCBT0193	ERS2493759Ê	NA	NA	NA	NA	NA	NA	NA	NA	Dorman et al. NatComm 2020	Dorman et al. NatComm 2020	Clinical	NA	NA	Salta Argentina	NA	NA	NA	NA	NA	NA	NA	1992	NA	NA	NA	NA	NA	Argentina	South America	LAT1	NA	1		6	NA	NA	NA	LAT1	NA	NA	NA	NA	NA	Ogawa	NA	NA	NA
26268_1_261	CCBT0194	ERS2493760	NA	NA	NA	NA	NA	NA	NA	NA	Dorman et al. NatComm 2020	Dorman et al. NatComm 2020	Clinical	NA	NA	Formosa Argentina	NA	NA	NA	NA	NA	NA	NA	1992	NA	NA	NA	NA	NA	Argentina	South America	NA	NA	4		35	NA	NA	NA	7PET (F99W)	NA	NA	NA	NA	NA	Ogawa	NA	NA	NA
26268_1_262	CCBT0195	ERS2493761Ê	NA	NA	NA	NA	NA	NA	NA	NA	Dorman et al. NatComm 2020	Dorman et al. NatComm 2020	Clinical	NA	NA	Salta Argentina	NA	NA	NA	NA	NA	NA	NA	1992	NA	NA	NA	NA	NA	Argentina	South America	LAT1	NA	1		6	NA	NA	NA	LAT1	NA	NA	NA	NA	NA	Ogawa	NA	NA	NA
26268_1_263	CCBT0196	ERS2493762Ê	NA	NA	NA	NA	NA	NA	NA	NA	Dorman et al. NatComm 2020	Dorman et al. NatComm 2020	Clinical	NA	NA	Salta Argentina	NA	NA	NA	NA	NA	NA	NA	1992	NA	NA	NA	NA	NA	Argentina	South America	LAT1	NA	1		6	NA	NA	NA	LAT1	NA	NA	NA	NA	NA	Ogawa	NA	NA	NA
26268_1_264	CCBT0197	ERS2493763Ê	NA	NA	NA	NA	NA	NA	NA	NA	Dorman et al. NatComm 2020	Dorman et al. NatComm 2020	Clinical	NA	NA	Jujuy Argentina	NA	NA	NA	NA	NA	NA	NA	1992	NA	NA	NA	NA	NA	Argentina	South America	LAT1	NA	1		6	NA	NA	NA	LAT1	NA	NA	NA	NA	NA	Ogawa	NA	NA	NA
26268_1_265	CCBT0198	ERS2493764Ê	NA	NA	NA	NA	NA	NA	NA	NA	Dorman et al. NatComm 2020	Dorman et al. NatComm 2020	Clinical	NA	NA	Salta Argentina	NA	NA	NA	NA	NA	NA	NA	1992	NA	NA	NA	NA	NA	Argentina	South America	LAT1	NA	1		6	NA	NA	NA	LAT1	NA	NA	NA	NA	NA	Ogawa	NA	NA	NA
26268_1_266	CCBT0199	ERS2493765Ê	NA	NA	NA	NA	NA	NA	NA	NA	Dorman et al. NatComm 2020	Dorman et al. NatComm 2020	Clinical	NA	NA	Salta Argentina	NA	NA	NA	NA	NA	NA	NA	1992	NA	NA	NA	NA	NA	Argentina	South America	LAT1	NA	1		6	NA	NA	NA	LAT1	NA	NA	NA	NA	NA	Ogawa	NA	NA	NA
26268_1_267	CCBT0200	ERS2493766Ê	NA	NA	NA	NA	NA	NA	NA	NA	Dorman et al. NatComm 2020	Dorman et al. NatComm 2020	Environmental	NA	NA	Jujuy Argentina	NA	NA	NA	NA	NA	NA	NA	1992	NA	NA	NA	NA	NA	Argentina	South America	LAT1	NA	1		6	NA	NA	NA	LAT1	NA	NA	NA	NA	NA	Ogawa	NA	NA	NA
26268_1_268	CCBT0201	ERS2493767Ê	NA	NA	NA	NA	NA	NA	NA	NA	Dorman et al. NatComm 2020	Dorman et al. NatComm 2020	Clinical	NA	NA	Salta Argentina	NA	NA	NA	NA	NA	NA	NA	1992	NA	NA	NA	NA	NA	Argentina	South America	LAT1	NA	1		6	NA	NA	NA	LAT1	NA	NA	NA	NA	NA	Ogawa	NA	NA	NA
26268_1_269	CCBT0202	ERS2493768Ê	NA	NA	NA	NA	NA	NA	NA	NA	Dorman et al. NatComm 2020	Dorman et al. NatComm 2020	Clinical	NA	NA	Tartagal Salta Argentina	NA	NA	NA	NA	NA	NA	NA	1993	NA	NA	NA	NA	NA	Argentina	South America	LAT1	NA	1		5	NA	NA	NA	LAT1	NA	NA	NA	NA	NA	Ogawa	NA	NA	NA
26268_1_27	CCBT0254	ERS2493814Ê	NA	NA	NA	NA	NA	NA	NA	NA	Dorman et al. NatComm 2020	Dorman et al. NatComm 2020	Clinical	NA	NA	Jujuy Argentina	NA	NA	NA	NA	NA	NA	NA	1993	NA	NA	NA	NA	NA	Argentina	South America	LAT1	NA	1		6	NA	NA	NA	LAT1	NA	NA	NA	NA	NA	Ogawa	NA	NA	NA
26268_1_270	CCBT0203	ERS2493769Ê	NA	NA	NA	NA	NA	NA	NA	NA	Dorman et al. NatComm 2020	Dorman et al. NatComm 2020	Clinical	NA	NA	Oran Salta Argentina	NA	NA	NA	NA	NA	NA	NA	1993	NA	NA	NA	NA	NA	Argentina	South America	LAT1	NA	1		5	NA	NA	NA	LAT1	NA	NA	NA	NA	NA	Ogawa	NA	NA	NA
26268_1_271	CCBT0204	ERS2493770Ê	NA	NA	NA	NA	NA	NA	NA	NA	Dorman et al. NatComm 2020	Dorman et al. NatComm 2020	Clinical	NA	NA	Formosa Argentina	NA	NA	NA	NA	NA	NA	NA	1992	NA	NA	NA	NA	NA	Argentina	South America	LAT1	NA	1		6	NA	NA	NA	LAT1	NA	NA	NA	NA	NA	Ogawa	NA	NA	NA
26268_1_273	CCBT0206	ERS2493772Ê	NA	NA	NA	NA	NA	NA	NA	NA	Dorman et al. NatComm 2020	Dorman et al. NatComm 2020	Clinical	NA	NA	Tartagal Salta Argentina	NA	NA	NA	NA	NA	NA	NA	1993	NA	NA	NA	NA	NA	Argentina	South America	LAT1	NA	1		6	NA	NA	NA	LAT1	NA	NA	NA	NA	NA	Ogawa	NA	NA	NA
26268_1_274	CCBT0207	ERS2493773Ê	NA	NA	NA	NA	NA	NA	NA	NA	Dorman et al. NatComm 2020	Dorman et al. NatComm 2020	Clinical	NA	NA	Jujuy Argentina	NA	NA	NA	NA	NA	NA	NA	1992	NA	NA	NA	NA	NA	Argentina	South America	LAT1	NA	1		6	NA	NA	NA	LAT1	NA	NA	NA	NA	NA	Ogawa	NA	NA	NA
26268_1_277	CCBT0211	ERS2493776Ê	NA	NA	NA	NA	NA	NA	NA	NA	Dorman et al. NatComm 2020	Dorman et al. NatComm 2020	Clinical	NA	NA	Salta Argentina	NA	NA	NA	NA	NA	NA	NA	1992	NA	NA	NA	NA	NA	Argentina	South America	LAT1	NA	1		6	NA	NA	NA	LAT1	NA	NA	NA	NA	NA	Ogawa	NA	NA	NA
26268_1_278	CCBT0212	ERS2493777Ê	NA	NA	NA	NA	NA	NA	NA	NA	Dorman et al. NatComm 2020	Dorman et al. NatComm 2020	Clinical	NA	NA	Salta Argentina	NA	NA	NA	NA	NA	NA	NA	1992	NA	NA	NA	NA	NA	Argentina	South America	LAT1	NA	1		5	NA	NA	NA	LAT1	NA	NA	NA	NA	NA	Ogawa	NA	NA	NA
26268_1_279	CCBT0213	ERS2493778Ê	NA	NA	NA	NA	NA	NA	NA	NA	Dorman et al. NatComm 2020	Dorman et al. NatComm 2020	Clinical	NA	NA	Tartagal Salta Argentina	NA	NA	NA	NA	NA	NA	NA	1993	NA	NA	NA	NA	NA	Argentina	South America	LAT1	NA	1		5	NA	NA	NA	LAT1	NA	NA	NA	NA	NA	Ogawa	NA	NA	NA
26268_1_28	CCBT0255	ERS2493815Ê	NA	NA	NA	NA	NA	NA	NA	NA	Dorman et al. NatComm 2020	Dorman et al. NatComm 2020	Clinical	NA	NA	Tartagal Salta Argentina	NA	NA	NA	NA	NA	NA	NA	1992	NA	NA	NA	NA	NA	Argentina	South America	LAT1	NA	1		5	NA	NA	NA	LAT1	NA	NA	NA	NA	NA	Ogawa	NA	NA	NA
26268_1_281	CCBT0215	ERS2493780Ê	NA	NA	NA	NA	NA	NA	NA	NA	Dorman et al. NatComm 2020	Dorman et al. NatComm 2020	Clinical	NA	NA	Salta Argentina	NA	NA	NA	NA	NA	NA	NA	1992	NA	NA	NA	NA	NA	Argentina	South America	LAT1	NA	1		6	NA	NA	NA	LAT1	NA	NA	NA	NA	NA	Ogawa	NA	NA	NA
26268_1_283	CCBT0217	ERS2493782Ê	NA	NA	NA	NA	NA	NA	NA	NA	Dorman et al. NatComm 2020	Dorman et al. NatComm 2020	Clinical	NA	NA	Santa Rosa Salta Argentina	NA	NA	NA	NA	NA	NA	NA	1993	NA	NA	NA	NA	NA	Argentina	South America	LAT1	NA	1		6	NA	NA	NA	LAT1	NA	NA	NA	NA	NA	Ogawa	NA	NA	NA
26268_1_285	CCBT0219	ERS2493784Ê	NA	NA	NA	NA	NA	NA	NA	NA	Dorman et al. NatComm 2020	Dorman et al. NatComm 2020	Clinical	NA	NA	Jujuy Argentina	NA	NA	NA	NA	NA	NA	NA	1993	NA	NA	NA	NA	NA	Argentina	South America	LAT1	NA	1		6	NA	NA	NA	LAT1	NA	NA	NA	NA	NA	Ogawa	NA	NA	NA
26268_1_287	CCBT0222	ERS2493786Ê	NA	NA	NA	NA	NA	NA	NA	NA	Dorman et al. NatComm 2020	Dorman et al. NatComm 2020	Clinical	NA	NA	Jujuy Argentina	NA	NA	NA	NA	NA	NA	NA	1993	NA	NA	NA	NA	NA	Argentina	South America	LAT1	NA	1		6	NA	NA	NA	LAT1	NA	NA	NA	NA	NA	Ogawa	NA	NA	NA
26268_1_289	CCBT0451	ERS2494039Ê	NA	NA	NA	NA	NA	NA	NA	NA	Dorman et al. NatComm 2020	Dorman et al. NatComm 2020	Clinical	NA	NA	Oran Salta Argentina	NA	NA	NA	NA	NA	NA	NA	1993	NA	NA	NA	NA	NA	Argentina	South America	LAT1	NA	1		6	NA	NA	NA	LAT1	NA	NA	NA	NA	NA	Ogawa	NA	NA	NA
26268_1_29	CCBT0257	ERS2493816Ê	NA	NA	NA	NA	NA	NA	NA	NA	Dorman et al. NatComm 2020	Dorman et al. NatComm 2020	Clinical	NA	NA	Tartagal Salta Argentina	NA	NA	NA	NA	NA	NA	NA	1992	NA	NA	NA	NA	NA	Argentina	South America	LAT1	NA	1		5	NA	NA	NA	LAT1	NA	NA	NA	NA	NA	Ogawa	NA	NA	NA
26268_1_290	CCBT0452	ERS2494040Ê	NA	NA	NA	NA	NA	NA	NA	NA	Dorman et al. NatComm 2020	Dorman et al. NatComm 2020	Clinical	NA	NA	Guemes Salta Argentina	NA	NA	NA	NA	NA	NA	NA	1993	NA	NA	NA	NA	NA	Argentina	South America	LAT1	NA	1		6	NA	NA	NA	LAT1	NA	NA	NA	NA	NA	Ogawa	NA	NA	NA
26268_1_291	CCBT0453	ERS2494041Ê	NA	NA	NA	NA	NA	NA	NA	NA	Dorman et al. NatComm 2020	Dorman et al. NatComm 2020	Clinical	NA	NA	Jujuy Argentina	NA	NA	NA	NA	NA	NA	NA	1993	NA	NA	NA	NA	NA	Argentina	South America	LAT1	NA	1		6	NA	NA	NA	LAT1	NA	NA	NA	NA	NA	Ogawa	NA	NA	NA
26268_1_292	CCBT0454	ERS2494042Ê	NA	NA	NA	NA	NA	NA	NA	NA	Dorman et al. NatComm 2020	Dorman et al. NatComm 2020	Clinical	NA	NA	Jujuy Argentina	NA	NA	NA	NA	NA	NA	NA	1993	NA	NA	NA	NA	NA	Argentina	South America	LAT1	NA	1		6	NA	NA	NA	LAT1	NA	NA	NA	NA	NA	Ogawa	NA	NA	NA
26268_1_293	CCBT0455	ERS2494043Ê	NA	NA	NA	NA	NA	NA	NA	NA	Dorman et al. NatComm 2020	Dorman et al. NatComm 2020	Clinical	NA	NA	Guemes Salta Argentina	NA	NA	NA	NA	NA	NA	NA	1993	NA	NA	NA	NA	NA	Argentina	South America	LAT1	NA	1		6	NA	NA	NA	LAT1	NA	NA	NA	NA	NA	Ogawa	NA	NA	NA
26268_1_294	CCBT0456	ERS2494044Ê	NA	NA	NA	NA	NA	NA	NA	NA	Dorman et al. NatComm 2020	Dorman et al. NatComm 2020	Clinical	NA	NA	Jujuy Argentina	NA	NA	NA	NA	NA	NA	NA	1993	NA	NA	NA	NA	NA	Argentina	South America	LAT1	NA	1		6	NA	NA	NA	LAT1	NA	NA	NA	NA	NA	Ogawa	NA	NA	NA
26268_1_295	CCBT0457	ERS2494045Ê	NA	NA	NA	NA	NA	NA	NA	NA	Dorman et al. NatComm 2020	Dorman et al. NatComm 2020	Clinical	NA	NA	Jujuy Argentina	NA	NA	NA	NA	NA	NA	NA	1993	NA	NA	NA	NA	NA	Argentina	South America	LAT1	NA	1		6	NA	NA	NA	LAT1	NA	NA	NA	NA	NA	Ogawa	NA	NA	NA
26268_1_296	CCBT0458	ERS2494046Ê	NA	NA	NA	NA	NA	NA	NA	NA	Dorman et al. NatComm 2020	Dorman et al. NatComm 2020	Clinical	NA	NA	Metan Salta Argentina	NA	NA	NA	NA	NA	NA	NA	1993	NA	NA	NA	NA	NA	Argentina	South America	LAT1	NA	1		6	NA	NA	NA	LAT1	NA	NA	NA	NA	NA	Ogawa	NA	NA	NA
26268_1_297	CCBT0459	ERS2494047Ê	NA	NA	NA	NA	NA	NA	NA	NA	Dorman et al. NatComm 2020	Dorman et al. NatComm 2020	Clinical	NA	NA	TucumÃ¡n Argentina	NA	NA	NA	NA	NA	NA	NA	1993	NA	NA	NA	NA	NA	Argentina	South America	LAT1	NA	1		5	NA	NA	NA	LAT1	NA	NA	NA	NA	NA	Ogawa	NA	NA	NA
26268_1_298	CCBT0460	ERS2494048Ê	NA	NA	NA	NA	NA	NA	NA	NA	Dorman et al. NatComm 2020	Dorman et al. NatComm 2020	Clinical	NA	NA	Jujuy Argentina	NA	NA	NA	NA	NA	NA	NA	1993	NA	NA	NA	NA	NA	Argentina	South America	LAT1	NA	1		6	NA	NA	NA	LAT1	NA	NA	NA	NA	NA	Ogawa	NA	NA	NA
26268_1_299	CCBT0461	ERS2494049Ê	NA	NA	NA	NA	NA	NA	NA	NA	Dorman et al. NatComm 2020	Dorman et al. NatComm 2020	Clinical	NA	NA	Tartagal Salta Argentina	NA	NA	NA	NA	NA	NA	NA	1993	NA	NA	NA	NA	NA	Argentina	South America	LAT1	NA	1		5	NA	NA	NA	LAT1	NA	NA	NA	NA	NA	Ogawa	NA	NA	NA
26268_1_30	CCBT0258	ERS2493817Ê	NA	NA	NA	NA	NA	NA	NA	NA	Dorman et al. NatComm 2020	Dorman et al. NatComm 2020	Clinical	NA	NA	EmbarcaciÃ³n Salta Argentina	NA	NA	NA	NA	NA	NA	NA	1997	NA	NA	NA	NA	NA	Argentina	South America	LAT1	NA	1		6	NA	NA	NA	LAT1	NA	NA	NA	NA	NA	Ogawa	NA	NA	NA
26268_1_300	CCBT0462	ERS2494050Ê	NA	NA	NA	NA	NA	NA	NA	NA	Dorman et al. NatComm 2020	Dorman et al. NatComm 2020	Clinical	NA	NA	Guemes Salta Argentina	NA	NA	NA	NA	NA	NA	NA	1993	NA	NA	NA	NA	NA	Argentina	South America	LAT1	NA	1		6	NA	NA	NA	LAT1	NA	NA	NA	NA	NA	Ogawa	NA	NA	NA
26268_1_301	CCBT0463	ERS2494051Ê	NA	NA	NA	NA	NA	NA	NA	NA	Dorman et al. NatComm 2020	Dorman et al. NatComm 2020	Clinical	NA	NA	Oran Salta Argentina	NA	NA	NA	NA	NA	NA	NA	1993	NA	NA	NA	NA	NA	Argentina	South America	LAT1	NA	1		6	NA	NA	NA	LAT1	NA	NA	NA	NA	NA	Ogawa	NA	NA	NA
26268_1_302	CCBT0464	ERS2494052Ê	NA	NA	NA	NA	NA	NA	NA	NA	Dorman et al. NatComm 2020	Dorman et al. NatComm 2020	Clinical	NA	NA	Oran Salta Argentina	NA	NA	NA	NA	NA	NA	NA	1993	NA	NA	NA	NA	NA	Argentina	South America	LAT1	NA	1		6	NA	NA	NA	LAT1	NA	NA	NA	NA	NA	Ogawa	NA	NA	NA
26268_1_303	CCBT0465	ERS2494053Ê	NA	NA	NA	NA	NA	NA	NA	NA	Dorman et al. NatComm 2020	Dorman et al. NatComm 2020	Clinical	NA	NA	Guemes Salta Argentina	NA	NA	NA	NA	NA	NA	NA	1993	NA	NA	NA	NA	NA	Argentina	South America	LAT1	NA	1		6	NA	NA	NA	LAT1	NA	NA	NA	NA	NA	Ogawa	NA	NA	NA
26268_1_304	CCBT0466	ERS2494054Ê	NA	NA	NA	NA	NA	NA	NA	NA	Dorman et al. NatComm 2020	Dorman et al. NatComm 2020	Clinical	NA	NA	Santa Fe Argentina	NA	NA	NA	NA	NA	NA	NA	1993	NA	NA	NA	NA	NA	Argentina	South America	LAT1	NA	1		5	NA	NA	NA	LAT1	NA	NA	NA	NA	NA	Ogawa	NA	NA	NA
26268_1_305	CCBT0467	ERS2494055Ê	NA	NA	NA	NA	NA	NA	NA	NA	Dorman et al. NatComm 2020	Dorman et al. NatComm 2020	Clinical	NA	NA	Jujuy Argentina	NA	NA	NA	NA	NA	NA	NA	1993	NA	NA	NA	NA	NA	Argentina	South America	LAT1	NA	1		6	NA	NA	NA	LAT1	NA	NA	NA	NA	NA	Ogawa	NA	NA	NA
26268_1_306	CCBT0469	ERS2494056Ê	NA	NA	NA	NA	NA	NA	NA	NA	Dorman et al. NatComm 2020	Dorman et al. NatComm 2020	Clinical	NA	NA	Jujuy Argentina	NA	NA	NA	NA	NA	NA	NA	1993	NA	NA	NA	NA	NA	Argentina	South America	LAT1	NA	1		6	NA	NA	NA	LAT1	NA	NA	NA	NA	NA	Ogawa	NA	NA	NA
26268_1_307	CCBT0470	ERS2494057Ê	NA	NA	NA	NA	NA	NA	NA	NA	Dorman et al. NatComm 2020	Dorman et al. NatComm 2020	Clinical	NA	NA	Tartagal Salta Argentina	NA	NA	NA	NA	NA	NA	NA	1993	NA	NA	NA	NA	NA	Argentina	South America	LAT1	NA	1		6	NA	NA	NA	LAT1	NA	NA	NA	NA	NA	Ogawa	NA	NA	NA
26268_1_308	CCBT0471	ERS2494058Ê	NA	NA	NA	NA	NA	NA	NA	NA	Dorman et al. NatComm 2020	Dorman et al. NatComm 2020	Clinical	NA	NA	Jujuy Argentina	NA	NA	NA	NA	NA	NA	NA	1993	NA	NA	NA	NA	NA	Argentina	South America	LAT1	NA	1		5	NA	NA	NA	LAT1	NA	NA	NA	NA	NA	Ogawa	NA	NA	NA
26268_1_309	CCBT0472	ERS2494059Ê	NA	NA	NA	NA	NA	NA	NA	NA	Dorman et al. NatComm 2020	Dorman et al. NatComm 2020	Clinical	NA	NA	Jujuy Argentina	NA	NA	NA	NA	NA	NA	NA	1993	NA	NA	NA	NA	NA	Argentina	South America	LAT1	NA	1		6	NA	NA	NA	LAT1	NA	NA	NA	NA	NA	Ogawa	NA	NA	NA
26268_1_31	CCBT0259	ERS2493818Ê	NA	NA	NA	NA	NA	NA	NA	NA	Dorman et al. NatComm 2020	Dorman et al. NatComm 2020	Clinical	NA	NA	CABA Argentina	NA	NA	NA	NA	NA	NA	NA	1993	NA	NA	NA	NA	NA	Argentina	South America	LAT1	NA	1		6	NA	NA	NA	LAT1	NA	NA	NA	NA	NA	Ogawa	NA	NA	NA
26268_1_310	CCBT0473	ERS2494060Ê	NA	NA	NA	NA	NA	NA	NA	NA	Dorman et al. NatComm 2020	Dorman et al. NatComm 2020	Clinical	NA	NA	Jujuy Argentina	NA	NA	NA	NA	NA	NA	NA	1993	NA	NA	NA	NA	NA	Argentina	South America	LAT1	NA	1		5	NA	NA	NA	LAT1	NA	NA	NA	NA	NA	Ogawa	NA	NA	NA
26268_1_311	CCBT0474	ERS2494061Ê	NA	NA	NA	NA	NA	NA	NA	NA	Dorman et al. NatComm 2020	Dorman et al. NatComm 2020	Clinical	NA	NA	Jujuy Argentina	NA	NA	NA	NA	NA	NA	NA	1993	NA	NA	NA	NA	NA	Argentina	South America	LAT1	NA	1		6	NA	NA	NA	LAT1	NA	NA	NA	NA	NA	Ogawa	NA	NA	NA
26268_1_312	CCBT0475	ERS2494062Ê	NA	NA	NA	NA	NA	NA	NA	NA	Dorman et al. NatComm 2020	Dorman et al. NatComm 2020	Clinical	NA	NA	Jujuy Argentina	NA	NA	NA	NA	NA	NA	NA	1993	NA	NA	NA	NA	NA	Argentina	South America	LAT1	NA	1		6	NA	NA	NA	LAT1	NA	NA	NA	NA	NA	Ogawa	NA	NA	NA
26268_1_313	CCBT0476	ERS2494063Ê	NA	NA	NA	NA	NA	NA	NA	NA	Dorman et al. NatComm 2020	Dorman et al. NatComm 2020	Clinical	NA	NA	Jujuy Argentina	NA	NA	NA	NA	NA	NA	NA	1993	NA	NA	NA	NA	NA	Argentina	South America	LAT1	NA	1		6	NA	NA	NA	LAT1	NA	NA	NA	NA	NA	Ogawa	NA	NA	NA
26268_1_314	CCBT0477	ERS2494064Ê	NA	NA	NA	NA	NA	NA	NA	NA	Dorman et al. NatComm 2020	Dorman et al. NatComm 2020	Clinical	NA	NA	Jujuy Argentina	NA	NA	NA	NA	NA	NA	NA	1993	NA	NA	NA	NA	NA	Argentina	South America	LAT1	NA	1		5	NA	NA	NA	LAT1	NA	NA	NA	NA	NA	Ogawa	NA	NA	NA
26268_1_315	CCBT0478	ERS2494065Ê	NA	NA	NA	NA	NA	NA	NA	NA	Dorman et al. NatComm 2020	Dorman et al. NatComm 2020	Clinical	NA	NA	Jujuy Argentina	NA	NA	NA	NA	NA	NA	NA	1993	NA	NA	NA	NA	NA	Argentina	South America	LAT1	NA	1		5	NA	NA	NA	LAT1	NA	NA	NA	NA	NA	Ogawa	NA	NA	NA
26268_1_316	CCBT0479	ERS2494066Ê	NA	NA	NA	NA	NA	NA	NA	NA	Dorman et al. NatComm 2020	Dorman et al. NatComm 2020	Clinical	NA	NA	Jujuy Argentina	NA	NA	NA	NA	NA	NA	NA	1993	NA	NA	NA	NA	NA	Argentina	South America	LAT1	NA	1		5	NA	NA	NA	LAT1	NA	NA	NA	NA	NA	Ogawa	NA	NA	NA
26268_1_317	CCBT0480	ERS2494067Ê	NA	NA	NA	NA	NA	NA	NA	NA	Dorman et al. NatComm 2020	Dorman et al. NatComm 2020	Clinical	NA	NA	Jujuy Argentina	NA	NA	NA	NA	NA	NA	NA	1993	NA	NA	NA	NA	NA	Argentina	South America	LAT1	NA	1		5	NA	NA	NA	LAT1	NA	NA	NA	NA	NA	Ogawa	NA	NA	NA
26268_1_318	CCBT0481	ERS2494068Ê	NA	NA	NA	NA	NA	NA	NA	NA	Dorman et al. NatComm 2020	Dorman et al. NatComm 2020	Clinical	NA	NA	Tartagal Salta Argentina	NA	NA	NA	NA	NA	NA	NA	1993	NA	NA	NA	NA	NA	Argentina	South America	LAT1	NA	1		5	NA	NA	NA	LAT1	NA	NA	NA	NA	NA	Inaba	NA	NA	NA
26268_1_319	CCBT0482	ERS2494069Ê	NA	NA	NA	NA	NA	NA	NA	NA	Dorman et al. NatComm 2020	Dorman et al. NatComm 2020	Clinical	NA	NA	Jujuy Argentina	NA	NA	NA	NA	NA	NA	NA	1993	NA	NA	NA	NA	NA	Argentina	South America	LAT1	NA	1		6	NA	NA	NA	LAT1	NA	NA	NA	NA	NA	Ogawa	NA	NA	NA
26268_1_32	CCBT0261	ERS2493819Ê	NA	NA	NA	NA	NA	NA	NA	NA	Dorman et al. NatComm 2020	Dorman et al. NatComm 2020	Clinical	NA	NA	Tartagal Salta Argentina	NA	NA	NA	NA	NA	NA	NA	1993	NA	NA	NA	NA	NA	Argentina	South America	LAT1	NA	1		5	NA	NA	NA	LAT1	NA	NA	NA	NA	NA	Ogawa	NA	NA	NA
26268_1_320	CCBT0483	ERS2494070Ê	NA	NA	NA	NA	NA	NA	NA	NA	Dorman et al. NatComm 2020	Dorman et al. NatComm 2020	Clinical	NA	NA	Tartagal Salta Argentina	NA	NA	NA	NA	NA	NA	NA	1993	NA	NA	NA	NA	NA	Argentina	South America	LAT1	NA	1		6	NA	NA	NA	LAT1	NA	NA	NA	NA	NA	Ogawa	NA	NA	NA
26268_1_321	CCBT0484	ERS2494071Ê	NA	NA	NA	NA	NA	NA	NA	NA	Dorman et al. NatComm 2020	Dorman et al. NatComm 2020	Clinical	NA	NA	Jujuy Argentina	NA	NA	NA	NA	NA	NA	NA	1993	NA	NA	NA	NA	NA	Argentina	South America	LAT1	NA	1		6	NA	NA	NA	LAT1	NA	NA	NA	NA	NA	Ogawa	NA	NA	NA
26268_1_322	CCBT0485	ERS2494072Ê	NA	NA	NA	NA	NA	NA	NA	NA	Dorman et al. NatComm 2020	Dorman et al. NatComm 2020	Clinical	NA	NA	Jujuy Argentina	NA	NA	NA	NA	NA	NA	NA	1993	NA	NA	NA	NA	NA	Argentina	South America	LAT1	NA	1		6	NA	NA	NA	LAT1	NA	NA	NA	NA	NA	Ogawa	NA	NA	NA
26268_1_323	CCBT0487	ERS2494073Ê	NA	NA	NA	NA	NA	NA	NA	NA	Dorman et al. NatComm 2020	Dorman et al. NatComm 2020	Environmental	NA	NA	Oran Salta Argentina	NA	NA	NA	NA	NA	NA	NA	1994	NA	NA	NA	NA	NA	Argentina	South America	LAT1	NA	1		6	NA	NA	NA	LAT1	NA	NA	NA	NA	NA	Ogawa	NA	NA	NA
26268_1_325	CCBT0231	ERS2494075Ê	NA	NA	NA	NA	NA	NA	NA	NA	Dorman et al. NatComm 2020	Dorman et al. NatComm 2020	Clinical	NA	NA	Salta Argentina	NA	NA	NA	NA	NA	NA	NA	1992	NA	NA	NA	NA	NA	Argentina	South America	LAT1	NA	1		5	NA	NA	NA	LAT1	NA	NA	NA	NA	NA	Ogawa	NA	NA	NA
26268_1_326	CCBT0268	ERS2494076Ê	NA	NA	NA	NA	NA	NA	NA	NA	Dorman et al. NatComm 2020	Dorman et al. NatComm 2020	Clinical	NA	NA	Salta Argentina	NA	NA	NA	NA	NA	NA	NA	1992	NA	NA	NA	NA	NA	Argentina	South America	LAT1	NA	1		6	NA	NA	NA	LAT1	NA	NA	NA	NA	NA	Ogawa	NA	NA	NA
26268_1_327	CCBT0295	ERS2494077Ê	NA	NA	NA	NA	NA	NA	NA	NA	Dorman et al. NatComm 2020	Dorman et al. NatComm 2020	Clinical	NA	NA	Jujuy Argentina	NA	NA	NA	NA	NA	NA	NA	1993	NA	NA	NA	NA	NA	Argentina	South America	LAT1	NA	1		5	NA	NA	NA	LAT1	NA	NA	NA	NA	NA	Ogawa	NA	NA	NA
26268_1_328	CCBT0447	ERS2494078Ê	NA	NA	NA	NA	NA	NA	NA	NA	Dorman et al. NatComm 2020	Dorman et al. NatComm 2020	Clinical	NA	NA	Santa Fe Argentina	NA	NA	NA	NA	NA	NA	NA	1996	NA	NA	NA	NA	NA	Argentina	South America	LAT1	NA	1		6	NA	NA	NA	LAT1	NA	NA	NA	NA	NA	Inaba	NA	NA	NA
26268_1_329	CCBT0468	ERS2494079Ê	NA	NA	NA	NA	NA	NA	NA	NA	Dorman et al. NatComm 2020	Dorman et al. NatComm 2020	Clinical	NA	NA	Jujuy Argentina	NA	NA	NA	NA	NA	NA	NA	1993	NA	NA	NA	NA	NA	Argentina	South America	LAT1	NA	1		6	NA	NA	NA	LAT1	NA	NA	NA	NA	NA	Ogawa	NA	NA	NA
26268_1_33	CCBT0262	ERS2493820Ê	NA	NA	NA	NA	NA	NA	NA	NA	Dorman et al. NatComm 2020	Dorman et al. NatComm 2020	Clinical	NA	NA	Salta Argentina	NA	NA	NA	NA	NA	NA	NA	1992	NA	NA	NA	NA	NA	Argentina	South America	LAT1	NA	1		5	NA	NA	NA	LAT1	NA	NA	NA	NA	NA	Ogawa	NA	NA	NA
26268_1_330	CCBT0486	ERS2494080Ê	NA	NA	NA	NA	NA	NA	NA	NA	Dorman et al. NatComm 2020	Dorman et al. NatComm 2020	Clinical	NA	NA	Chaco Argentina	NA	NA	NA	NA	NA	NA	NA	1994	NA	NA	NA	NA	NA	Argentina	South America	LAT1	NA	1		4	NA	NA	NA	LAT1	NA	NA	NA	NA	NA	Ogawa	NA	NA	NA
26268_1_331	CCBT0488	ERS2494081Ê	NA	NA	NA	NA	NA	NA	NA	NA	Dorman et al. NatComm 2020	Dorman et al. NatComm 2020	Environmental	NA	NA	Oran Salta Argentina	NA	NA	NA	NA	NA	NA	NA	1993	NA	NA	NA	NA	NA	Argentina	South America	LAT1	NA	1		5	NA	NA	NA	LAT1	NA	NA	NA	NA	NA	Ogawa	NA	NA	NA
26268_1_332	CCBT0489	ERS2494082Ê	NA	NA	NA	NA	NA	NA	NA	NA	Dorman et al. NatComm 2020	Dorman et al. NatComm 2020	Environmental	NA	NA	Jujuy Argentina	NA	NA	NA	NA	NA	NA	NA	1994	NA	NA	NA	NA	NA	Argentina	South America	LAT1	NA	1		6	NA	NA	NA	LAT1	NA	NA	NA	NA	NA	Ogawa	NA	NA	NA
26268_1_333	CCBT0490	ERS2494083Ê	NA	NA	NA	NA	NA	NA	NA	NA	Dorman et al. NatComm 2020	Dorman et al. NatComm 2020	Clinical	NA	NA	Pichanal Salta Argentina	NA	NA	NA	NA	NA	NA	NA	1993	NA	NA	NA	NA	NA	Argentina	South America	LAT1	NA	1		5	NA	NA	NA	LAT1	NA	NA	NA	NA	NA	Ogawa	NA	NA	NA
26268_1_335	CCBT0492	ERS2494085Ê	NA	NA	NA	NA	NA	NA	NA	NA	Dorman et al. NatComm 2020	Dorman et al. NatComm 2020	Environmental	NA	NA	Oran Salta Argentina	NA	NA	NA	NA	NA	NA	NA	1993	NA	NA	NA	NA	NA	Argentina	South America	LAT1	NA	1		6	NA	NA	NA	LAT1	NA	NA	NA	NA	NA	Ogawa	NA	NA	NA
26268_1_34	CCBT0263	ERS2493821Ê	NA	NA	NA	NA	NA	NA	NA	NA	Dorman et al. NatComm 2020	Dorman et al. NatComm 2020	Clinical	NA	NA	Formosa Argentina	NA	NA	NA	NA	NA	NA	NA	1992	NA	NA	NA	NA	NA	Argentina	South America	LAT1	NA	1		6	NA	NA	NA	LAT1	NA	NA	NA	NA	NA	Ogawa	NA	NA	NA
26268_1_341	CCBT0498	ERS2494091Ê	NA	NA	NA	NA	NA	NA	NA	NA	Dorman et al. NatComm 2020	Dorman et al. NatComm 2020	Clinical	NA	NA	Santa Fe Argentina	NA	NA	NA	NA	NA	NA	NA	1996	NA	NA	NA	NA	NA	Argentina	South America	LAT1	NA	1		4	NA	NA	NA	LAT1	NA	NA	NA	NA	NA	Inaba	NA	NA	NA
26268_1_342	CCBT0499	ERS2494092Ê	NA	NA	NA	NA	NA	NA	NA	NA	Dorman et al. NatComm 2020	Dorman et al. NatComm 2020	/	NA	NA	Argentina	NA	NA	NA	NA	NA	NA	NA	NA	NA	NA	NA	NA	NA	Argentina	South America	LAT1	NA	1		4	NA	NA	NA	LAT1	NA	NA	NA	NA	NA	/	NA	NA	NA
26268_1_35	CCBT0264	ERS2493822Ê	NA	NA	NA	NA	NA	NA	NA	NA	Dorman et al. NatComm 2020	Dorman et al. NatComm 2020	Clinical	NA	NA	Salta Argentina	NA	NA	NA	NA	NA	NA	NA	1992	NA	NA	NA	NA	NA	Argentina	South America	LAT1	NA	1		6	NA	NA	NA	LAT1	NA	NA	NA	NA	NA	Inaba	NA	NA	NA
26268_1_36	CCBT0265	ERS2493823Ê	NA	NA	NA	NA	NA	NA	NA	NA	Dorman et al. NatComm 2020	Dorman et al. NatComm 2020	Clinical	NA	NA	Oran Salta Argentina	NA	NA	NA	NA	NA	NA	NA	1993	NA	NA	NA	NA	NA	Argentina	South America	LAT1	NA	1		6	NA	NA	NA	LAT1	NA	NA	NA	NA	NA	Ogawa	NA	NA	NA
26268_1_37	CCBT0266	ERS2493824Ê	NA	NA	NA	NA	NA	NA	NA	NA	Dorman et al. NatComm 2020	Dorman et al. NatComm 2020	Clinical	NA	NA	Pichanal Salta Argentina	NA	NA	NA	NA	NA	NA	NA	1993	NA	NA	NA	NA	NA	Argentina	South America	LAT1	NA	1		5	NA	NA	NA	LAT1	NA	NA	NA	NA	NA	Ogawa	NA	NA	NA
26268_1_38	CCBT0267	ERS2493825Ê	NA	NA	NA	NA	NA	NA	NA	NA	Dorman et al. NatComm 2020	Dorman et al. NatComm 2020	Clinical	NA	NA	Jujuy Argentina	NA	NA	NA	NA	NA	NA	NA	1993	NA	NA	NA	NA	NA	Argentina	South America	LAT1	NA	1		6	NA	NA	NA	LAT1	NA	NA	NA	NA	NA	Ogawa	NA	NA	NA
26268_1_39	CCBT0269	ERS2493826Ê	NA	NA	NA	NA	NA	NA	NA	NA	Dorman et al. NatComm 2020	Dorman et al. NatComm 2020	Clinical	NA	NA	Salta Argentina	NA	NA	NA	NA	NA	NA	NA	1992	NA	NA	NA	NA	NA	Argentina	South America	LAT1	NA	1		6	NA	NA	NA	LAT1	NA	NA	NA	NA	NA	Ogawa	NA	NA	NA
26268_1_4	CCBT0228	ERS2493791Ê	NA	NA	NA	NA	NA	NA	NA	NA	Dorman et al. NatComm 2020	Dorman et al. NatComm 2020	Clinical	NA	NA	Oran Salta Argentina	NA	NA	NA	NA	NA	NA	NA	1993	NA	NA	NA	NA	NA	Argentina	South America	LAT1	NA	1		6	NA	NA	NA	LAT1	NA	NA	NA	NA	NA	Ogawa	NA	NA	NA
26268_1_40	CCBT0270	ERS2493827Ê	NA	NA	NA	NA	NA	NA	NA	NA	Dorman et al. NatComm 2020	Dorman et al. NatComm 2020	Clinical	NA	NA	Jujuy Argentina	NA	NA	NA	NA	NA	NA	NA	1993	NA	NA	NA	NA	NA	Argentina	South America	LAT1	NA	1		6	NA	NA	NA	LAT1	NA	NA	NA	NA	NA	Ogawa	NA	NA	NA
26268_1_41	CCBT0271	ERS2493828Ê	NA	NA	NA	NA	NA	NA	NA	NA	Dorman et al. NatComm 2020	Dorman et al. NatComm 2020	Clinical	NA	NA	Salta Argentina	NA	NA	NA	NA	NA	NA	NA	1992	NA	NA	NA	NA	NA	Argentina	South America	LAT1	NA	1		6	NA	NA	NA	LAT1	NA	NA	NA	NA	NA	Ogawa	NA	NA	NA
26268_1_42	CCBT0272	ERS2493829Ê	NA	NA	NA	NA	NA	NA	NA	NA	Dorman et al. NatComm 2020	Dorman et al. NatComm 2020	Clinical	NA	NA	Oran Salta Argentina	NA	NA	NA	NA	NA	NA	NA	1993	NA	NA	NA	NA	NA	Argentina	South America	LAT1	NA	1		6	NA	NA	NA	LAT1	NA	NA	NA	NA	NA	Ogawa	NA	NA	NA
26268_1_43	CCBT0273	ERS2493830Ê	NA	NA	NA	NA	NA	NA	NA	NA	Dorman et al. NatComm 2020	Dorman et al. NatComm 2020	Clinical	NA	NA	Jujuy Argentina	NA	NA	NA	NA	NA	NA	NA	1993	NA	NA	NA	NA	NA	Argentina	South America	LAT1	NA	1		6	NA	NA	NA	LAT1	NA	NA	NA	NA	NA	Ogawa	NA	NA	NA
26268_1_44	CCBT0274	ERS2493831Ê	NA	NA	NA	NA	NA	NA	NA	NA	Dorman et al. NatComm 2020	Dorman et al. NatComm 2020	Clinical	NA	NA	Perico Jujuy Argentina	NA	NA	NA	NA	NA	NA	NA	1993	NA	NA	NA	NA	NA	Argentina	South America	LAT1	NA	1		6	NA	NA	NA	LAT1	NA	NA	NA	NA	NA	Ogawa	NA	NA	NA
26268_1_45	CCBT0275	ERS2493832Ê	NA	NA	NA	NA	NA	NA	NA	NA	Dorman et al. NatComm 2020	Dorman et al. NatComm 2020	Clinical	NA	NA	Jujuy Argentina	NA	NA	NA	NA	NA	NA	NA	1993	NA	NA	NA	NA	NA	Argentina	South America	LAT1	NA	1		6	NA	NA	NA	LAT1	NA	NA	NA	NA	NA	Ogawa	NA	NA	NA
26268_1_46	CCBT0276	ERS2493833Ê	NA	NA	NA	NA	NA	NA	NA	NA	Dorman et al. NatComm 2020	Dorman et al. NatComm 2020	Clinical	NA	NA	TucumÃ¡n Argentina	NA	NA	NA	NA	NA	NA	NA	1993	NA	NA	NA	NA	NA	Argentina	South America	LAT1	NA	1		5	NA	NA	NA	LAT1	NA	NA	NA	NA	NA	Ogawa	NA	NA	NA
26268_1_47	CCBT0277	ERS2493834Ê	NA	NA	NA	NA	NA	NA	NA	NA	Dorman et al. NatComm 2020	Dorman et al. NatComm 2020	Clinical	NA	NA	Jujuy Argentina	NA	NA	NA	NA	NA	NA	NA	1993	NA	NA	NA	NA	NA	Argentina	South America	LAT1	NA	1		6	NA	NA	NA	LAT1	NA	NA	NA	NA	NA	Ogawa	NA	NA	NA
26268_1_48	CCBT0278	ERS2493835Ê	NA	NA	NA	NA	NA	NA	NA	NA	Dorman et al. NatComm 2020	Dorman et al. NatComm 2020	Clinical	NA	NA	Jujuy Argentina	NA	NA	NA	NA	NA	NA	NA	1993	NA	NA	NA	NA	NA	Argentina	South America	LAT1	NA	1		6	NA	NA	NA	LAT1	NA	NA	NA	NA	NA	Ogawa	NA	NA	NA
26268_1_49	CCBT0279	ERS2493836Ê	NA	NA	NA	NA	NA	NA	NA	NA	Dorman et al. NatComm 2020	Dorman et al. NatComm 2020	Clinical	NA	NA	Jujuy Argentina	NA	NA	NA	NA	NA	NA	NA	1993	NA	NA	NA	NA	NA	Argentina	South America	LAT1	NA	1		6	NA	NA	NA	LAT1	NA	NA	NA	NA	NA	Ogawa	NA	NA	NA
26268_1_50	CCBT0280	ERS2493837Ê	NA	NA	NA	NA	NA	NA	NA	NA	Dorman et al. NatComm 2020	Dorman et al. NatComm 2020	Clinical	NA	NA	Santa Rosa Salta Argentina	NA	NA	NA	NA	NA	NA	NA	1993	NA	NA	NA	NA	NA	Argentina	South America	LAT1	NA	1		6	NA	NA	NA	LAT1	NA	NA	NA	NA	NA	Ogawa	NA	NA	NA
26268_1_53	CCBT0283	ERS2493840Ê	NA	NA	NA	NA	NA	NA	NA	NA	Dorman et al. NatComm 2020	Dorman et al. NatComm 2020	Clinical	NA	NA	Oran Salta Argentina	NA	NA	NA	NA	NA	NA	NA	1993	NA	NA	NA	NA	NA	Argentina	South America	LAT1	NA	1		6	NA	NA	NA	LAT1	NA	NA	NA	NA	NA	Ogawa	NA	NA	NA
26268_1_54	CCBT0284	ERS2493841Ê	NA	NA	NA	NA	NA	NA	NA	NA	Dorman et al. NatComm 2020	Dorman et al. NatComm 2020	Clinical	NA	NA	Jujuy Argentina	NA	NA	NA	NA	NA	NA	NA	1993	NA	NA	NA	NA	NA	Argentina	South America	LAT1	NA	1		6	NA	NA	NA	LAT1	NA	NA	NA	NA	NA	Ogawa	NA	NA	NA
26268_1_55	CCBT0285	ERS2493842Ê	NA	NA	NA	NA	NA	NA	NA	NA	Dorman et al. NatComm 2020	Dorman et al. NatComm 2020	Clinical	NA	NA	Jujuy Argentina	NA	NA	NA	NA	NA	NA	NA	1993	NA	NA	NA	NA	NA	Argentina	South America	LAT1	NA	1		5	NA	NA	NA	LAT1	NA	NA	NA	NA	NA	/	NA	NA	NA
26268_1_56	CCBT0286	ERS2493843Ê	NA	NA	NA	NA	NA	NA	NA	NA	Dorman et al. NatComm 2020	Dorman et al. NatComm 2020	Clinical	NA	NA	Jujuy Argentina	NA	NA	NA	NA	NA	NA	NA	1996	NA	NA	NA	NA	NA	Argentina	South America	LAT1	NA	1		6	NA	NA	NA	LAT1	NA	NA	NA	NA	NA	/	NA	NA	NA
26268_1_57	CCBT0287	ERS2493844Ê	NA	NA	NA	NA	NA	NA	NA	NA	Dorman et al. NatComm 2020	Dorman et al. NatComm 2020	Clinical	NA	NA	Jujuy Argentina	NA	NA	NA	NA	NA	NA	NA	1993	NA	NA	NA	NA	NA	Argentina	South America	LAT1	NA	1		6	NA	NA	NA	LAT1	NA	NA	NA	NA	NA	Ogawa	NA	NA	NA
26268_1_58	CCBT0288	ERS2493845Ê	NA	NA	NA	NA	NA	NA	NA	NA	Dorman et al. NatComm 2020	Dorman et al. NatComm 2020	Clinical	NA	NA	Jujuy Argentina	NA	NA	NA	NA	NA	NA	NA	1993	NA	NA	NA	NA	NA	Argentina	South America	LAT1	NA	1		6	NA	NA	NA	LAT1	NA	NA	NA	NA	NA	Ogawa	NA	NA	NA
26268_1_59	CCBT0289	ERS2493846Ê	NA	NA	NA	NA	NA	NA	NA	NA	Dorman et al. NatComm 2020	Dorman et al. NatComm 2020	Clinical	NA	NA	Jujuy Argentina	NA	NA	NA	NA	NA	NA	NA	1993	NA	NA	NA	NA	NA	Argentina	South America	LAT1	NA	1		6	NA	NA	NA	LAT1	NA	NA	NA	NA	NA	Ogawa	NA	NA	NA
26268_1_60	CCBT0290	ERS2493847Ê	NA	NA	NA	NA	NA	NA	NA	NA	Dorman et al. NatComm 2020	Dorman et al. NatComm 2020	Clinical	NA	NA	Oran Salta Argentina	NA	NA	NA	NA	NA	NA	NA	1993	NA	NA	NA	NA	NA	Argentina	South America	LAT1	NA	1		6	NA	NA	NA	LAT1	NA	NA	NA	NA	NA	Ogawa	NA	NA	NA
26268_1_61	CCBT0291	ERS2493848Ê	NA	NA	NA	NA	NA	NA	NA	NA	Dorman et al. NatComm 2020	Dorman et al. NatComm 2020	Clinical	NA	NA	Tartagal Salta Argentina	NA	NA	NA	NA	NA	NA	NA	1993	NA	NA	NA	NA	NA	Argentina	South America	LAT1	NA	1		5	NA	NA	NA	LAT1	NA	NA	NA	NA	NA	Ogawa	NA	NA	NA
26268_1_62	CCBT0292	ERS2493849Ê	NA	NA	NA	NA	NA	NA	NA	NA	Dorman et al. NatComm 2020	Dorman et al. NatComm 2020	Clinical	NA	NA	Tartagal Salta Argentina	NA	NA	NA	NA	NA	NA	NA	1993	NA	NA	NA	NA	NA	Argentina	South America	LAT1	NA	1		5	NA	NA	NA	LAT1	NA	NA	NA	NA	NA	Ogawa	NA	NA	NA
26268_1_63	CCBT0293	ERS2493850Ê	NA	NA	NA	NA	NA	NA	NA	NA	Dorman et al. NatComm 2020	Dorman et al. NatComm 2020	Clinical	NA	NA	Oran Salta Argentina	NA	NA	NA	NA	NA	NA	NA	1993	NA	NA	NA	NA	NA	Argentina	South America	LAT1	NA	1		6	NA	NA	NA	LAT1	NA	NA	NA	NA	NA	Ogawa	NA	NA	NA
26268_1_64	CCBT0294	ERS2493851Ê	NA	NA	NA	NA	NA	NA	NA	NA	Dorman et al. NatComm 2020	Dorman et al. NatComm 2020	Clinical	NA	NA	Pichanal Salta Argentina	NA	NA	NA	NA	NA	NA	NA	1993	NA	NA	NA	NA	NA	Argentina	South America	LAT1	NA	1		5	NA	NA	NA	LAT1	NA	NA	NA	NA	NA	Ogawa	NA	NA	NA
26268_1_65	CCBT0296	ERS2493852Ê	NA	NA	NA	NA	NA	NA	NA	NA	Dorman et al. NatComm 2020	Dorman et al. NatComm 2020	Clinical	NA	NA	Jujuy Argentina	NA	NA	NA	NA	NA	NA	NA	1993	NA	NA	NA	NA	NA	Argentina	South America	LAT1	NA	1		6	NA	NA	NA	LAT1	NA	NA	NA	NA	NA	Ogawa	NA	NA	NA
26268_1_66	CCBT0297	ERS2493853Ê	NA	NA	NA	NA	NA	NA	NA	NA	Dorman et al. NatComm 2020	Dorman et al. NatComm 2020	Clinical	NA	NA	Jujuy Argentina	NA	NA	NA	NA	NA	NA	NA	1993	NA	NA	NA	NA	NA	Argentina	South America	LAT1	NA	1		6	NA	NA	NA	LAT1	NA	NA	NA	NA	NA	Ogawa	NA	NA	NA
26268_1_67	CCBT0298	ERS2493854Ê	NA	NA	NA	NA	NA	NA	NA	NA	Dorman et al. NatComm 2020	Dorman et al. NatComm 2020	Clinical	NA	NA	Jujuy Argentina	NA	NA	NA	NA	NA	NA	NA	1993	NA	NA	NA	NA	NA	Argentina	South America	LAT1	NA	1		6	NA	NA	NA	LAT1	NA	NA	NA	NA	NA	Ogawa	NA	NA	NA
26268_1_68	CCBT0299	ERS2493855Ê	NA	NA	NA	NA	NA	NA	NA	NA	Dorman et al. NatComm 2020	Dorman et al. NatComm 2020	Clinical	NA	NA	Jujuy Argentina	NA	NA	NA	NA	NA	NA	NA	1993	NA	NA	NA	NA	NA	Argentina	South America	LAT1	NA	1		5	NA	NA	NA	LAT1	NA	NA	NA	NA	NA	Ogawa	NA	NA	NA
26268_1_69	CCBT0300	ERS2493856Ê	NA	NA	NA	NA	NA	NA	NA	NA	Dorman et al. NatComm 2020	Dorman et al. NatComm 2020	Clinical	NA	NA	Jujuy Argentina	NA	NA	NA	NA	NA	NA	NA	1993	NA	NA	NA	NA	NA	Argentina	South America	LAT1	NA	1		6	NA	NA	NA	LAT1	NA	NA	NA	NA	NA	Ogawa	NA	NA	NA
26268_1_7	CCBT0232	ERS2493794Ê	NA	NA	NA	NA	NA	NA	NA	NA	Dorman et al. NatComm 2020	Dorman et al. NatComm 2020	Clinical	NA	NA	CABA Argentina	NA	NA	NA	NA	NA	NA	NA	1992	NA	NA	NA	NA	NA	Argentina	South America	LAT1	NA	1		5	NA	NA	NA	LAT1	NA	NA	NA	NA	NA	Ogawa	NA	NA	NA
26268_1_70	CCBT0301	ERS2493857Ê	NA	NA	NA	NA	NA	NA	NA	NA	Dorman et al. NatComm 2020	Dorman et al. NatComm 2020	Clinical	NA	NA	Jujuy Argentina	NA	NA	NA	NA	NA	NA	NA	1993	NA	NA	NA	NA	NA	Argentina	South America	LAT1	NA	1		6	NA	NA	NA	LAT1	NA	NA	NA	NA	NA	Ogawa	NA	NA	NA
26268_1_71	CCBT0314	ERS2493858Ê	NA	NA	NA	NA	NA	NA	NA	NA	Dorman et al. NatComm 2020	Dorman et al. NatComm 2020	Clinical	NA	NA	Jujuy Argentina	NA	NA	NA	NA	NA	NA	NA	1993	NA	NA	NA	NA	NA	Argentina	South America	LAT1	NA	1		6	NA	NA	NA	LAT1	NA	NA	NA	NA	NA	Ogawa	NA	NA	NA
26268_1_72	CCBT0315	ERS2493859Ê	NA	NA	NA	NA	NA	NA	NA	NA	Dorman et al. NatComm 2020	Dorman et al. NatComm 2020	Clinical	NA	NA	Jujuy Argentina	NA	NA	NA	NA	NA	NA	NA	1993	NA	NA	NA	NA	NA	Argentina	South America	LAT1	NA	1		5	NA	NA	NA	LAT1	NA	NA	NA	NA	NA	Ogawa	NA	NA	NA
26268_1_73	CCBT0316	ERS2493860Ê	NA	NA	NA	NA	NA	NA	NA	NA	Dorman et al. NatComm 2020	Dorman et al. NatComm 2020	Clinical	NA	NA	Jujuy Argentina	NA	NA	NA	NA	NA	NA	NA	1993	NA	NA	NA	NA	NA	Argentina	South America	LAT1	NA	1		3	NA	NA	NA	LAT1	NA	NA	NA	NA	NA	Ogawa	NA	NA	NA
26268_1_74	CCBT0317	ERS2493861Ê	NA	NA	NA	NA	NA	NA	NA	NA	Dorman et al. NatComm 2020	Dorman et al. NatComm 2020	Clinical	NA	NA	Pichanal Salta Argentina	NA	NA	NA	NA	NA	NA	NA	1993	NA	NA	NA	NA	NA	Argentina	South America	LAT1	NA	1		5	NA	NA	NA	LAT1	NA	NA	NA	NA	NA	Ogawa	NA	NA	NA
26268_1_75	CCBT0318	ERS2493862Ê	NA	NA	NA	NA	NA	NA	NA	NA	Dorman et al. NatComm 2020	Dorman et al. NatComm 2020	Clinical	NA	NA	Tartagal Salta Argentina	NA	NA	NA	NA	NA	NA	NA	1993	NA	NA	NA	NA	NA	Argentina	South America	LAT1	NA	1		5	NA	NA	NA	LAT1	NA	NA	NA	NA	NA	Ogawa	NA	NA	NA
26268_1_76	CCBT0319	ERS2493863Ê	NA	NA	NA	NA	NA	NA	NA	NA	Dorman et al. NatComm 2020	Dorman et al. NatComm 2020	Clinical	NA	NA	Oran Salta Argentina	NA	NA	NA	NA	NA	NA	NA	1993	NA	NA	NA	NA	NA	Argentina	South America	LAT1	NA	1		6	NA	NA	NA	LAT1	NA	NA	NA	NA	NA	Ogawa	NA	NA	NA
26268_1_78	CCBT0321	ERS2493865Ê	NA	NA	NA	NA	NA	NA	NA	NA	Dorman et al. NatComm 2020	Dorman et al. NatComm 2020	Clinical	NA	NA	Santa Rosa Salta Argentina	NA	NA	NA	NA	NA	NA	NA	1993	NA	NA	NA	NA	NA	Argentina	South America	LAT1	NA	1		5	NA	NA	NA	LAT1	NA	NA	NA	NA	NA	Ogawa	NA	NA	NA
26268_1_79	CCBT0322	ERS2493866Ê	NA	NA	NA	NA	NA	NA	NA	NA	Dorman et al. NatComm 2020	Dorman et al. NatComm 2020	Clinical	NA	NA	Pichanal Salta Argentina	NA	NA	NA	NA	NA	NA	NA	1993	NA	NA	NA	NA	NA	Argentina	South America	LAT1	NA	1		5	NA	NA	NA	LAT1	NA	NA	NA	NA	NA	Ogawa	NA	NA	NA
26268_1_8	CCBT0233	ERS2493795Ê	NA	NA	NA	NA	NA	NA	NA	NA	Dorman et al. NatComm 2020	Dorman et al. NatComm 2020	Clinical	NA	NA	Tartagal Salta Argentina	NA	NA	NA	NA	NA	NA	NA	1992	NA	NA	NA	NA	NA	Argentina	South America	LAT1	NA	1		5	NA	NA	NA	LAT1	NA	NA	NA	NA	NA	Ogawa	NA	NA	NA
26268_1_80	CCBT0323	ERS2493867Ê	NA	NA	NA	NA	NA	NA	NA	NA	Dorman et al. NatComm 2020	Dorman et al. NatComm 2020	Clinical	NA	NA	Pichanal Salta Argentina	NA	NA	NA	NA	NA	NA	NA	1993	NA	NA	NA	NA	NA	Argentina	South America	LAT1	NA	1		5	NA	NA	NA	LAT1	NA	NA	NA	NA	NA	Ogawa	NA	NA	NA
26268_1_81	CCBT0324	ERS2493868Ê	NA	NA	NA	NA	NA	NA	NA	NA	Dorman et al. NatComm 2020	Dorman et al. NatComm 2020	Clinical	NA	NA	Perico Jujuy Argentina	NA	NA	NA	NA	NA	NA	NA	1993	NA	NA	NA	NA	NA	Argentina	South America	LAT1	NA	1		6	NA	NA	NA	LAT1	NA	NA	NA	NA	NA	Ogawa	NA	NA	NA
26268_1_82	CCBT0325	ERS2493869Ê	NA	NA	NA	NA	NA	NA	NA	NA	Dorman et al. NatComm 2020	Dorman et al. NatComm 2020	Clinical	NA	NA	Jujuy Argentina	NA	NA	NA	NA	NA	NA	NA	1997	NA	NA	NA	NA	NA	Argentina	South America	LAT1	NA	1		6	NA	NA	NA	LAT1	NA	NA	NA	NA	NA	Ogawa	NA	NA	NA
26268_1_83	CCBT0326	ERS2493870Ê	NA	NA	NA	NA	NA	NA	NA	NA	Dorman et al. NatComm 2020	Dorman et al. NatComm 2020	Clinical	NA	NA	Tartagal Salta Argentina	NA	NA	NA	NA	NA	NA	NA	1993	NA	NA	NA	NA	NA	Argentina	South America	LAT1	NA	1		5	NA	NA	NA	LAT1	NA	NA	NA	NA	NA	Ogawa	NA	NA	NA
26268_1_84	CCBT0327	ERS2493871Ê	NA	NA	NA	NA	NA	NA	NA	NA	Dorman et al. NatComm 2020	Dorman et al. NatComm 2020	Clinical	NA	NA	Tartagal Salta Argentina	NA	NA	NA	NA	NA	NA	NA	1993	NA	NA	NA	NA	NA	Argentina	South America	LAT1	NA	1		5	NA	NA	NA	LAT1	NA	NA	NA	NA	NA	Ogawa	NA	NA	NA
26268_1_85	CCBT0328	ERS2493872Ê	NA	NA	NA	NA	NA	NA	NA	NA	Dorman et al. NatComm 2020	Dorman et al. NatComm 2020	Clinical	NA	NA	Jujuy Argentina	NA	NA	NA	NA	NA	NA	NA	1993	NA	NA	NA	NA	NA	Argentina	South America	LAT1	NA	1		6	NA	NA	NA	LAT1	NA	NA	NA	NA	NA	Ogawa	NA	NA	NA
26268_1_86	CCBT0329	ERS2493873Ê	NA	NA	NA	NA	NA	NA	NA	NA	Dorman et al. NatComm 2020	Dorman et al. NatComm 2020	Clinical	NA	NA	Oran Salta Argentina	NA	NA	NA	NA	NA	NA	NA	1993	NA	NA	NA	NA	NA	Argentina	South America	LAT1	NA	1		6	NA	NA	NA	LAT1	NA	NA	NA	NA	NA	Ogawa	NA	NA	NA
26268_1_87	CCBT0330	ERS2493874Ê	NA	NA	NA	NA	NA	NA	NA	NA	Dorman et al. NatComm 2020	Dorman et al. NatComm 2020	Clinical	NA	NA	Jujuy Argentina	NA	NA	NA	NA	NA	NA	NA	1993	NA	NA	NA	NA	NA	Argentina	South America	LAT1	NA	1		6	NA	NA	NA	LAT1	NA	NA	NA	NA	NA	Ogawa	NA	NA	NA
26268_1_88	CCBT0331	ERS2493875Ê	NA	NA	NA	NA	NA	NA	NA	NA	Dorman et al. NatComm 2020	Dorman et al. NatComm 2020	Clinical	NA	NA	Santa Rosa Salta Argentina	NA	NA	NA	NA	NA	NA	NA	1993	NA	NA	NA	NA	NA	Argentina	South America	LAT1	NA	1		6	NA	NA	NA	LAT1	NA	NA	NA	NA	NA	Ogawa	NA	NA	NA
26268_1_89	CCBT0332	ERS2493876Ê	NA	NA	NA	NA	NA	NA	NA	NA	Dorman et al. NatComm 2020	Dorman et al. NatComm 2020	Clinical	NA	NA	Jujuy Argentina	NA	NA	NA	NA	NA	NA	NA	1993	NA	NA	NA	NA	NA	Argentina	South America	LAT1	NA	1		6	NA	NA	NA	LAT1	NA	NA	NA	NA	NA	Ogawa	NA	NA	NA
26268_1_9	CCBT0234	ERS2493796Ê	NA	NA	NA	NA	NA	NA	NA	NA	Dorman et al. NatComm 2020	Dorman et al. NatComm 2020	Clinical	NA	NA	Salta Argentina	NA	NA	NA	NA	NA	NA	NA	1992	NA	NA	NA	NA	NA	Argentina	South America	LAT1	NA	1		6	NA	NA	NA	LAT1	NA	NA	NA	NA	NA	Ogawa	NA	NA	NA
26268_1_90	CCBT0333	ERS2493877Ê	NA	NA	NA	NA	NA	NA	NA	NA	Dorman et al. NatComm 2020	Dorman et al. NatComm 2020	Clinical	NA	NA	Tartagal Salta Argentina	NA	NA	NA	NA	NA	NA	NA	1993	NA	NA	NA	NA	NA	Argentina	South America	LAT1	NA	1		6	NA	NA	NA	LAT1	NA	NA	NA	NA	NA	Ogawa	NA	NA	NA
26268_1_92	CCBT0335	ERS2493879Ê	NA	NA	NA	NA	NA	NA	NA	NA	Dorman et al. NatComm 2020	Dorman et al. NatComm 2020	Clinical	NA	NA	Guemes Salta Argentina	NA	NA	NA	NA	NA	NA	NA	1993	NA	NA	NA	NA	NA	Argentina	South America	LAT1	NA	1		6	NA	NA	NA	LAT1	NA	NA	NA	NA	NA	Ogawa	NA	NA	NA
26268_1_93	CCBT0336	ERS2493880Ê	NA	NA	NA	NA	NA	NA	NA	NA	Dorman et al. NatComm 2020	Dorman et al. NatComm 2020	Clinical	NA	NA	Tartagal Salta Argentina	NA	NA	NA	NA	NA	NA	NA	1993	NA	NA	NA	NA	NA	Argentina	South America	LAT1	NA	1		6	NA	NA	NA	LAT1	NA	NA	NA	NA	NA	Ogawa	NA	NA	NA
26268_1_94	CCBT0337	ERS2493881Ê	NA	NA	NA	NA	NA	NA	NA	NA	Dorman et al. NatComm 2020	Dorman et al. NatComm 2020	Clinical	NA	NA	Tartagal Salta Argentina	NA	NA	NA	NA	NA	NA	NA	1993	NA	NA	NA	NA	NA	Argentina	South America	LAT1	NA	1		5	NA	NA	NA	LAT1	NA	NA	NA	NA	NA	Ogawa	NA	NA	NA
26268_1_95	CCBT0338	ERS2493882Ê	NA	NA	NA	NA	NA	NA	NA	NA	Dorman et al. NatComm 2020	Dorman et al. NatComm 2020	Clinical	NA	NA	Jujuy Argentina	NA	NA	NA	NA	NA	NA	NA	1993	NA	NA	NA	NA	NA	Argentina	South America	LAT1	NA	1		6	NA	NA	NA	LAT1	NA	NA	NA	NA	NA	Ogawa	NA	NA	NA
26268_1_96	CCBT0339	ERS2493883Ê	NA	NA	NA	NA	NA	NA	NA	NA	Dorman et al. NatComm 2020	Dorman et al. NatComm 2020	Clinical	NA	NA	Tartagal Salta Argentina	NA	NA	NA	NA	NA	NA	NA	1993	NA	NA	NA	NA	NA	Argentina	South America	LAT1	NA	1		5	NA	NA	NA	LAT1	NA	NA	NA	NA	NA	Ogawa	NA	NA	NA
26268_1_97	CCBT0001	ERS2493594Ê	NA	NA	NA	NA	NA	NA	NA	NA	Dorman et al. NatComm 2020	Dorman et al. NatComm 2020	Clinical	NA	NA	Jujuy Argentina	NA	NA	NA	NA	NA	NA	NA	1997	NA	NA	NA	NA	NA	Argentina	South America	LAT1	NA	1		4	NA	NA	NA	LAT1	NA	NA	NA	NA	NA	Ogawa	NA	NA	NA
26268_1_98	CCBT0002	ERS2493595Ê	NA	NA	NA	NA	NA	NA	NA	NA	Dorman et al. NatComm 2020	Dorman et al. NatComm 2020	Clinical	NA	NA	Tartagal Salta Argentina	NA	NA	NA	NA	NA	NA	NA	1997	NA	NA	NA	NA	NA	Argentina	South America	LAT1	NA	1		4	NA	NA	NA	LAT1	NA	NA	NA	NA	NA	Ogawa	NA	NA	NA
26268_1_99	CCBT0003	ERS2493596Ê	NA	NA	NA	NA	NA	NA	NA	NA	Dorman et al. NatComm 2020	Dorman et al. NatComm 2020	Clinical	NA	NA	Tartagal Salta Argentina	NA	NA	NA	NA	NA	NA	NA	1996	NA	NA	NA	NA	NA	Argentina	South America	LAT1	NA	1		4	NA	NA	NA	LAT1	NA	NA	NA	NA	NA	Ogawa	NA	NA	NA
27059_8_314	VC005	ERS2708167Ê	NA	NA	NA	NA	NA	NA	NA	NA	Dorman et al. NatComm 2020	Dorman et al. NatComm 2020	Environmental	NA	NA	Salta Argentina	NA	NA	NA	NA	NA	NA	NA	NA	NA	NA	NA	NA	NA	Argentina	South America	LAT1	NA	1		6	NA	NA	NA	LAT1	NA	NA	NA	NA	NA	/	NA	NA	NA
27059_8_315	VC006	ERS2708168Ê	NA	NA	NA	NA	NA	NA	NA	NA	Dorman et al. NatComm 2020	Dorman et al. NatComm 2020	Environmental	NA	NA	Salta Argentina	NA	NA	NA	NA	NA	NA	NA	NA	NA	NA	NA	NA	NA	Argentina	South America	LAT1	NA	1		6	NA	NA	NA	LAT1	NA	NA	NA	NA	NA	/	NA	NA	NA
27059_8_316	VC007	ERS2708169Ê	NA	NA	NA	NA	NA	NA	NA	NA	Dorman et al. NatComm 2020	Dorman et al. NatComm 2020	Environmental	NA	NA	Salta Argentina	NA	NA	NA	NA	NA	NA	NA	NA	NA	NA	NA	NA	NA	Argentina	South America	LAT1	NA	1		6	NA	NA	NA	LAT1	NA	NA	NA	NA	NA	/	NA	NA	NA
27059_8_320	VC011	ERS2708173Ê	NA	NA	NA	NA	NA	NA	NA	NA	Dorman et al. NatComm 2020	Dorman et al. NatComm 2020	Clinical	NA	NA	Jujuy Argentina	NA	NA	NA	NA	NA	NA	NA	NA	NA	NA	NA	NA	NA	Argentina	South America	LAT1	NA	1		6	NA	NA	NA	LAT1	NA	NA	NA	NA	NA	/	NA	NA	NA
27059_8_322	VC013	ERS2708175Ê	NA	NA	NA	NA	NA	NA	NA	NA	Dorman et al. NatComm 2020	Dorman et al. NatComm 2020	Environmental	NA	NA	Salta Argentina	NA	NA	NA	NA	NA	NA	NA	NA	NA	NA	NA	NA	NA	Argentina	South America	LAT1	NA	1		6	NA	NA	NA	LAT1	NA	NA	NA	NA	NA	/	NA	NA	NA
28103_1_191	VC016	ERS2865793Ê	NA	NA	NA	NA	NA	NA	NA	NA	Dorman et al. NatComm 2020	Dorman et al. NatComm 2020	Environmental	NA	NA	Salta Argentina	NA	NA	NA	NA	NA	NA	NA	NA	NA	NA	NA	NA	NA	Argentina	South America	LAT1	NA	1		6	NA	NA	NA	LAT1	NA	NA	NA	NA	NA	/	NA	NA	NA
2956_6_1	4605	ERR018111	NA	NA	NA	NA	NA	NA	NA	NA	Mutreja et al. Nature 2011	Domman et al. Science 2017	NA	NA	NA	NA	NA	NA	NA	NA	NA	NA	NA	2007	NA	NA	NA	NA	NA	India	South Asia	NA	NA	5	5.22	59	NA	/	NA	NA	NA	NA	NA	NA	NA	Ogawa	NA	ctxB1	NA
2956_6_2	4656	ERR018112	NA	NA	NA	NA	NA	NA	NA	NA	Mutreja et al. Nature 2011	Domman et al. Science 2017	NA	NA	NA	NA	NA	NA	NA	NA	NA	NA	NA	2006	NA	NA	NA	NA	NA	India	South Asia	NA	NA	5	5.22	59	NA	/	NA	NA	NA	NA	NA	NA	NA	Ogawa	NA	ctxB1	NA
2956_6_3	4675	ERR018113	NA	NA	NA	NA	NA	NA	NA	NA	Mutreja et al. Nature 2011	Domman et al. Science 2017	NA	NA	NA	NA	NA	NA	NA	NA	NA	NA	NA	2001	NA	NA	NA	NA	NA	Bangladesh	South Asia	NA	NA	3	3.12	91	NA	/	NA	NA	NA	NA	NA	NA	NA	Ogawa	NA	ctxB1	NA
2956_6_4	4679	ERR018114	NA	NA	NA	NA	NA	NA	NA	NA	Mutreja et al. Nature 2011	Domman et al. Science 2017	NA	NA	NA	NA	NA	NA	NA	NA	NA	NA	NA	1999	NA	NA	NA	NA	NA	Bangladesh	South Asia	NA	NA	3	3.12	27	NA	/	NA	NA	NA	NA	NA	NA	NA	Ogawa	NA	ctxB1	NA
2956_6_5	4663	ERR018115	NA	NA	NA	NA	NA	NA	NA	NA	Mutreja et al. Nature 2011	Domman et al. Science 2017	NA	NA	NA	NA	NA	NA	NA	NA	NA	NA	NA	2001	NA	NA	NA	NA	NA	Bangladesh	South Asia	NA	NA	3	3.12	27	NA	/	NA	NA	NA	NA	NA	NA	NA	Ogawa	NA	ctxB1	NA
2956_6_6	4661	ERR018116	NA	NA	NA	NA	NA	NA	NA	NA	Mutreja et al. Nature 2011	Domman et al. Science 2017	NA	NA	NA	NA	NA	NA	NA	NA	NA	NA	NA	2001	NA	NA	NA	NA	NA	Bangladesh	South Asia	NA	NA	3	3.12	28	NA	/	NA	NA	NA	NA	NA	NA	NA	Ogawa	NA	partial_assembly	NA
2956_6_7	4660	ERS013262	NA	NA	NA	NA	NA	NA	NA	NA	NA	Hu et al. mSystems 2019		NA	NA	NA	NA	NA	NA	NA	NA	NA	NA	1994	NA	NA	NA	NA	NA	Bangladesh	South Asia	NA	NA	7		91	NA	NA	NA	NA	NA	NA	NA	NA	NA	Ogawa	NA		NA
29791_3_10	NA	NA	ERS3328763	D03171257	NA	NA	29791_3#10	NA	NA	NA	NA	This Study	NA	HP	HP_BGDN	NA	Coxs Bazar	NA	BGDN	NA	NA	2017-06-01	NA	2017	6.6.2017	2017-06-01	NA	NA	Cox's Bazar	Bangladesh	South Asia	NA	NA	5	5.20	51	NA	NA	NA	NA	NA	NA	NA	NA	NA	Inaba	NA	NA	NA
29791_3_102	NA	NA	ERS3329075	D03160447	NA	NA	29791_3#102	NA	NA	NA	NA	This Study	NA	HP	HP_BGDN	NA	Coxs Bazar	NA	BGDN	NA	NA	2016-06-01	NA	2016	27.6.2016	2016-06-01	NA	NA	Cox's Bazar	Bangladesh	South Asia	NA	NA	5	5.20	50	NA	NA	NA	NA	NA	NA	NA	NA	NA	Inaba	NA	NA	NA
29791_3_110	NA	NA	ERS3329077	D03160589	NA	NA	29791_3#110	NA	NA	NA	NA	This Study	NA	HP	HP_BGDN	NA	Coxs Bazar	NA	BGDN	NA	NA	2016-08-01	NA	2016	31.8.2016	2016-08-01	NA	NA	Cox's Bazar	Bangladesh	South Asia	NA	NA	5	5.20	50	NA	NA	NA	NA	NA	NA	NA	NA	NA	Inaba	NA	NA	NA
29791_3_114	NA	NA	ERS3329078	D03160555	NA	NA	29791_3#114	NA	NA	NA	NA	This Study	NA	HP	HP_BGDN	NA	Coxs Bazar	NA	BGDN	NA	NA	2016-08-01	NA	2016	20.8.2016	2016-08-01	NA	NA	Cox's Bazar	Bangladesh	South Asia	NA	NA	5	5.20	50	NA	NA	NA	NA	NA	NA	NA	NA	NA	Inaba	NA	NA	NA
29791_3_118	NA	NA	ERS3329079	D03160493	NA	NA	29791_3#118	NA	NA	NA	NA	This Study	NA	HP	HP_BGDN	NA	Coxs Bazar	NA	BGDN	NA	NA	2016-07-01	NA	2016	24.7.2016	2016-07-01	NA	NA	Cox's Bazar	Bangladesh	South Asia	NA	NA	5	5.20	50	NA	NA	NA	NA	NA	NA	NA	NA	NA	Inaba	NA	NA	NA
29791_3_122	NA	NA	ERS3329081	D03160556	NA	NA	29791_3#122	NA	NA	NA	NA	This Study	NA	HP	HP_BGDN	NA	Coxs Bazar	NA	BGDN	NA	NA	2016-08-01	NA	2016	20.8.2016	2016-08-01	NA	NA	Cox's Bazar	Bangladesh	South Asia	NA	NA	5	5.20	50	NA	NA	NA	NA	NA	NA	NA	NA	NA	Inaba	NA	NA	NA
29791_3_125	NA	NA	ERS3328985	D03150296	NA	NA	29791_3#125	NA	NA	NA	NA	This Study	NA	HP	HP_BGDN	NA	Coxs Bazar	NA	BGDN	NA	NA	2015-07-01	NA	2015	6.7.2015	2015-07-01	NA	NA	Cox's Bazar	Bangladesh	South Asia	NA	NA	5	5.20	53	NA	NA	NA	NA	NA	NA	NA	NA	NA	Ogawa	NA	NA	NA
29791_3_126	NA	NA	ERS3329082	D03160547	NA	NA	29791_3#126	NA	NA	NA	NA	This Study	NA	HP	HP_BGDN	NA	Coxs Bazar	NA	BGDN	NA	NA	2016-08-01	NA	2016	17.8.2016	2016-08-01	NA	NA	Cox's Bazar	Bangladesh	South Asia	NA	NA	5	5.20	50	NA	NA	NA	NA	NA	NA	NA	NA	NA	Inaba	NA	NA	NA
29791_3_131	NA	NA	ERS3329083	D03160548	NA	NA	29791_3#131	NA	NA	NA	NA	This Study	NA	HP	HP_BGDN	NA	Coxs Bazar	NA	BGDN	NA	NA	2016-08-01	NA	2016	17.8.2016	2016-08-01	NA	NA	Cox's Bazar	Bangladesh	South Asia	NA	NA	5	5.20	50	NA	NA	NA	NA	NA	NA	NA	NA	NA	Inaba	NA	NA	NA
29791_3_135	NA	NA	ERS3329084	D03160489	NA	NA	29791_3#135	NA	NA	NA	NA	This Study	NA	HP	HP_BGDN	NA	Coxs Bazar	NA	BGDN	NA	NA	2016-07-01	NA	2016	23.7.2016	2016-07-01	NA	NA	Cox's Bazar	Bangladesh	South Asia	NA	NA	5	5.20	50	NA	NA	NA	NA	NA	NA	NA	NA	NA	Inaba	NA	NA	NA
29791_3_139	NA	NA	ERS3329085	D03160494	NA	NA	29791_3#139	NA	NA	NA	NA	This Study	NA	HP	HP_BGDN	NA	Coxs Bazar	NA	BGDN	NA	NA	2016-07-01	NA	2016	24.7.2016	2016-07-01	NA	NA	Cox's Bazar	Bangladesh	South Asia	NA	NA	5	5.20	50	NA	NA	NA	NA	NA	NA	NA	NA	NA	Inaba	NA	NA	NA
29791_3_14	NA	NA	ERS3328764	D03171196	NA	NA	29791_3#14	NA	NA	NA	NA	This Study	NA	HP	HP_BGDN	NA	Coxs Bazar	NA	BGDN	NA	NA	2017-05-01	NA	2017	13.5.2017	2017-05-01	NA	NA	Cox's Bazar	Bangladesh	South Asia	NA	NA	5	5.20	51	NA	NA	NA	NA	NA	NA	NA	NA	NA	Inaba	NA	NA	NA
29791_3_143	NA	NA	ERS3329086	D03160486	NA	NA	29791_3#143	NA	NA	NA	NA	This Study	NA	HP	HP_BGDN	NA	Coxs Bazar	NA	BGDN	NA	NA	2016-07-01	NA	2016	23.7.2016	2016-07-01	NA	NA	Cox's Bazar	Bangladesh	South Asia	NA	NA	5	5.20	50	NA	NA	NA	NA	NA	NA	NA	NA	NA	Inaba	NA	NA	NA
29791_3_159	NA	NA	ERS3329090	D03160711	NA	NA	29791_3#159	NA	NA	NA	NA	This Study	NA	HP	HP_BGDN	NA	Coxs Bazar	NA	BGDN	NA	NA	2016-10-01	NA	2016	23.10.2016	2016-10-01	NA	NA	Cox's Bazar	Bangladesh	South Asia	NA	NA	5	5.20	51	NA	NA	NA	NA	NA	NA	NA	NA	NA	Inaba	NA	NA	NA
29791_3_171	NA	NA	ERS3329093	D03160714	NA	NA	29791_3#171	NA	NA	NA	NA	This Study	NA	HP	HP_BGDN	NA	Coxs Bazar	NA	BGDN	NA	NA	2016-10-01	NA	2016	23.10.2016	2016-10-01	NA	NA	Cox's Bazar	Bangladesh	South Asia	NA	NA	5	5.20	51	NA	NA	NA	NA	NA	NA	NA	NA	NA	Inaba	NA	NA	NA
29791_3_175	NA	NA	ERS3329094	D03150295	NA	NA	29791_3#175	NA	NA	NA	NA	This Study	NA	HP	HP_BGDN	NA	Coxs Bazar	NA	BGDN	NA	NA	2015-07-01	NA	2015	6.7.2015	2015-07-01	NA	NA	Cox's Bazar	Bangladesh	South Asia	NA	NA	5	5.20	53	NA	NA	NA	NA	NA	NA	NA	NA	NA	Ogawa	NA	NA	NA
29791_3_18	NA	NA	ERS3328765	D03160767	NA	NA	29791_3#18	NA	NA	NA	NA	This Study	NA	HP	HP_BGDN	NA	Coxs Bazar	NA	BGDN	NA	NA	2016-11-01	NA	2016	14.11.2016	2016-11-01	NA	NA	Cox's Bazar	Bangladesh	South Asia	NA	NA	5	5.20	51	NA	NA	NA	NA	NA	NA	NA	NA	NA	Inaba	NA	NA	NA
29791_3_182	NA	NA	ERS3328999	D03160554	NA	NA	29791_3#182	NA	NA	NA	NA	This Study	NA	HP	HP_BGDN	NA	Coxs Bazar	NA	BGDN	NA	NA	2016-08-01	NA	2016	20.8.2016	2016-08-01	NA	NA	Cox's Bazar	Bangladesh	South Asia	NA	NA	5	5.20	50	NA	NA	NA	NA	NA	NA	NA	NA	NA	Inaba	NA	NA	NA
29791_3_186	NA	NA	ERS3329000	D03160498	NA	NA	29791_3#186	NA	NA	NA	NA	This Study	NA	HP	HP_BGDN	NA	Coxs Bazar	NA	BGDN	NA	NA	2016-07-01	NA	2016	25.7.2016	2016-07-01	NA	NA	Cox's Bazar	Bangladesh	South Asia	NA	NA	5	5.20	50	NA	NA	NA	NA	NA	NA	NA	NA	NA	Inaba	NA	NA	NA
29791_3_191	NA	NA	ERS3329098	D03160535	NA	NA	29791_3#191	NA	NA	NA	NA	This Study	NA	HP	HP_BGDN	NA	Coxs Bazar	NA	BGDN	NA	NA	2016-08-01	NA	2016	13.8.2016	2016-08-01	NA	NA	Cox's Bazar	Bangladesh	South Asia	NA	NA	5	5.20	50	NA	NA	NA	NA	NA	NA	NA	NA	NA	Inaba	NA	NA	NA
29791_3_198	NA	NA	ERS3329003	D03160553	NA	NA	29791_3#198	NA	NA	NA	NA	This Study	NA	HP	HP_BGDN	NA	Coxs Bazar	NA	BGDN	NA	NA	2016-08-01	NA	2016	20.8.2016	2016-08-01	NA	NA	Cox's Bazar	Bangladesh	South Asia	NA	NA	5	5.20	50	NA	NA	NA	NA	NA	NA	NA	NA	NA	Inaba	NA	NA	NA
29791_3_2	NA	NA	ERS3328761	D03171189	NA	NA	29791_3#2	NA	NA	NA	NA	This Study	NA	HP	HP_BGDN	NA	Coxs Bazar	NA	BGDN	NA	NA	2017-05-01	NA	2017	7.5.2017	2017-05-01	NA	NA	Cox's Bazar	Bangladesh	South Asia	NA	NA	5	5.20	51	NA	NA	NA	NA	NA	NA	NA	NA	NA	Inaba	NA	NA	NA
29791_3_202	NA	NA	ERS3329004	D03160505	NA	NA	29791_3#202	NA	NA	NA	NA	This Study	NA	HP	HP_BGDN	NA	Coxs Bazar	NA	BGDN	NA	NA	2016-07-01	NA	2016	26.7.2016	2016-07-01	NA	NA	Cox's Bazar	Bangladesh	South Asia	NA	NA	5	5.20	50	NA	NA	NA	NA	NA	NA	NA	NA	NA	Inaba	NA	NA	NA
29791_3_21	NA	NA	ERS3329043	D03181844	NA	NA	29791_3#21	NA	NA	NA	NA	This Study	NA	HP	HP_BGDN	NA	Coxs Bazar	NA	BGDN	NA	NA	2018-03-01	NA	2018	4.3.2018	2018-03-01	NA	NA	Cox's Bazar	Bangladesh	South Asia	NA	NA	5	5.20	52	NA	NA	NA	NA	NA	NA	NA	NA	NA	Inaba	NA	NA	NA
29791_3_210	NA	NA	ERS3329006	D03160561	NA	NA	29791_3#210	NA	NA	NA	NA	This Study	NA	HP	HP_BGDN	NA	Coxs Bazar	NA	BGDN	NA	NA	2016-08-01	NA	2016	21.8.2016	2016-08-01	NA	NA	Cox's Bazar	Bangladesh	South Asia	NA	NA	5	5.20	50	NA	NA	NA	NA	NA	NA	NA	NA	NA	Inaba	NA	NA	NA
29791_3_214	NA	NA	ERS3329007	D03160539	NA	NA	29791_3#214	NA	NA	NA	NA	This Study	NA	HP	HP_BGDN	NA	Coxs Bazar	NA	BGDN	NA	NA	2016-08-01	NA	2016	14.8.2016	2016-08-01	NA	NA	Cox's Bazar	Bangladesh	South Asia	NA	NA	5	5.20	50	NA	NA	NA	NA	NA	NA	NA	NA	NA	Inaba	NA	NA	NA
29791_3_215	NA	NA	ERS3329104	D03160524	NA	NA	29791_3#215	NA	NA	NA	NA	This Study	NA	HP	HP_BGDN	NA	Coxs Bazar	NA	BGDN	NA	NA	2016-08-01	NA	2016	8.8.2016	2016-08-01	NA	NA	Cox's Bazar	Bangladesh	South Asia	NA	NA	5	5.20	50	NA	NA	NA	NA	NA	NA	NA	NA	NA	Inaba	NA	NA	NA
29791_3_219	NA	NA	ERS3329008	D03182015	NA	NA	29791_3#219	NA	NA	NA	NA	This Study	NA	HP	HP_BGDN	NA	Coxs Bazar	NA	BGDN	NA	NA	2018-05-01	NA	2018	22.5.2018	2018-05-01	NA	NA	Cox's Bazar	Bangladesh	South Asia	NA	NA	3	3.9	20	NA	NA	NA	NA	NA	NA	NA	NA	NA	Ogawa	NA	NA	NA
29791_3_22	NA	NA	ERS3328766	D03160773	NA	NA	29791_3#22	NA	NA	NA	NA	This Study	NA	HP	HP_BGDN	NA	Coxs Bazar	NA	BGDN	NA	NA	2016-11-01	NA	2016	15.11.2016	2016-11-01	NA	NA	Cox's Bazar	Bangladesh	South Asia	NA	NA	5	5.20	51	NA	NA	NA	NA	NA	NA	NA	NA	NA	Inaba	NA	NA	NA
29791_3_220	NA	NA	ERS3329105	D03160516	NA	NA	29791_3#220	NA	NA	NA	NA	This Study	NA	HP	HP_BGDN	NA	Coxs Bazar	NA	BGDN	NA	NA	2016-08-01	NA	2016	6.8.2016	2016-08-01	NA	NA	Cox's Bazar	Bangladesh	South Asia	NA	NA	5	5.20	50	NA	NA	NA	NA	NA	NA	NA	NA	NA	Inaba	NA	NA	NA
29791_3_223	NA	NA	ERS3329009	D03160439	NA	NA	29791_3#223	NA	NA	NA	NA	This Study	NA	HP	HP_BGDN	NA	Coxs Bazar	NA	BGDN	NA	NA	2016-06-01	NA	2016	25.6.2016	2016-06-01	NA	NA	Cox's Bazar	Bangladesh	South Asia	NA	NA	5	5.20	50	NA	NA	NA	NA	NA	NA	NA	NA	NA	Inaba	NA	NA	NA
29791_3_239	NA	NA	ERS3329013	D03170927	NA	NA	29791_3#239	NA	NA	NA	NA	This Study	NA	HP	HP_BGDN	NA	Coxs Bazar	NA	BGDN	NA	NA	2017-01-01	NA	2017	14.1.2017	2017-01-01	NA	NA	Cox's Bazar	Bangladesh	South Asia	NA	NA	5	5.20	51	NA	NA	NA	NA	NA	NA	NA	NA	NA	Inaba	NA	NA	NA
29791_3_24	NA	NA	ERS3328959	D03150352	NA	NA	29791_3#24	NA	NA	NA	NA	This Study	NA	HP	HP_BGDN	NA	Coxs Bazar	NA	BGDN	NA	NA	2015-10-01	NA	2015	3.10.2015	2015-10-01	NA	NA	Cox's Bazar	Bangladesh	South Asia	NA	NA	5	5.20	51	NA	NA	NA	NA	NA	NA	NA	NA	NA	Inaba	NA	NA	NA
29791_3_252	NA	NA	ERS3329016	D03171379	NA	NA	29791_3#252	NA	NA	NA	NA	This Study	NA	HP	HP_BGDN	NA	Coxs Bazar	NA	BGDN	NA	NA	2017-08-01	NA	2017	5.8.2017	2017-08-01	NA	NA	Cox's Bazar	Bangladesh	South Asia	NA	NA	5	5.20	50	NA	NA	NA	NA	NA	NA	NA	NA	NA	Inaba	NA	NA	NA
29791_3_253	NA	NA	ERS3329114	D03160531	NA	NA	29791_3#253	NA	NA	NA	NA	This Study	NA	HP	HP_BGDN	NA	Coxs Bazar	NA	BGDN	NA	NA	2016-08-01	NA	2016	10.8.2016	2016-08-01	NA	NA	Cox's Bazar	Bangladesh	South Asia	NA	NA	5	5.20	50	NA	NA	NA	NA	NA	NA	NA	NA	NA	Inaba	NA	NA	NA
29791_3_256	NA	NA	ERS3329017	D03160563	NA	NA	29791_3#256	NA	NA	NA	NA	This Study	NA	HP	HP_BGDN	NA	Coxs Bazar	NA	BGDN	NA	NA	2016-08-01	NA	2016	23.8.2016	2016-08-01	NA	NA	Cox's Bazar	Bangladesh	South Asia	NA	NA	5	5.20	50	NA	NA	NA	NA	NA	NA	NA	NA	NA	Inaba	NA	NA	NA
29791_3_26	NA	NA	ERS3328767	D03171188	NA	NA	29791_3#26	NA	NA	NA	NA	This Study	NA	HP	HP_BGDN	NA	Coxs Bazar	NA	BGDN	NA	NA	2017-05-01	NA	2017	7.5.2017	2017-05-01	NA	NA	Cox's Bazar	Bangladesh	South Asia	NA	NA	5	5.20	51	NA	NA	NA	NA	NA	NA	NA	NA	NA	Inaba	NA	NA	NA
29791_3_260	NA	NA	ERS3329018	D03160558	NA	NA	29791_3#260	NA	NA	NA	NA	This Study	NA	HP	HP_BGDN	NA	Coxs Bazar	NA	BGDN	NA	NA	2016-08-01	NA	2016	21.8.2016	2016-08-01	NA	NA	Cox's Bazar	Bangladesh	South Asia	NA	NA	5	5.20	50	NA	NA	NA	NA	NA	NA	NA	NA	NA	Inaba	NA	NA	NA
29791_3_264	NA	NA	ERS3329019	D03160560	NA	NA	29791_3#264	NA	NA	NA	NA	This Study	NA	HP	HP_BGDN	NA	Coxs Bazar	NA	BGDN	NA	NA	2016-08-01	NA	2016	21.8.2016	2016-08-01	NA	NA	Cox's Bazar	Bangladesh	South Asia	NA	NA	5	5.20	50	NA	NA	NA	NA	NA	NA	NA	NA	NA	Inaba	NA	NA	NA
29791_3_265	NA	NA	ERS3329117	D03160546	NA	NA	29791_3#265	NA	NA	NA	NA	This Study	NA	HP	HP_BGDN	NA	Coxs Bazar	NA	BGDN	NA	NA	2016-08-01	NA	2016	17.8.2016	2016-08-01	NA	NA	Cox's Bazar	Bangladesh	South Asia	NA	NA	5	5.20	50	NA	NA	NA	NA	NA	NA	NA	NA	NA	Inaba	NA	NA	NA
29791_3_268	NA	NA	ERS3329020	D03160549	NA	NA	29791_3#268	NA	NA	NA	NA	This Study	NA	HP	HP_BGDN	NA	Coxs Bazar	NA	BGDN	NA	NA	2016-08-01	NA	2016	17.8.2016	2016-08-01	NA	NA	Cox's Bazar	Bangladesh	South Asia	NA	NA	5	5.20	50	NA	NA	NA	NA	NA	NA	NA	NA	NA	Inaba	NA	NA	NA
29791_3_272	NA	NA	ERS3329021	D03160540	NA	NA	29791_3#272	NA	NA	NA	NA	This Study	NA	HP	HP_BGDN	NA	Coxs Bazar	NA	BGDN	NA	NA	2016-08-01	NA	2016	16.8.2016	2016-08-01	NA	NA	Cox's Bazar	Bangladesh	South Asia	NA	NA	5	5.20	50	NA	NA	NA	NA	NA	NA	NA	NA	NA	Inaba	NA	NA	NA
29791_3_273	NA	NA	ERS3329119	D03160529	NA	NA	29791_3#273	NA	NA	NA	NA	This Study	NA	HP	HP_BGDN	NA	Coxs Bazar	NA	BGDN	NA	NA	2016-08-01	NA	2016	10.8.2016	2016-08-01	NA	NA	Cox's Bazar	Bangladesh	South Asia	NA	NA	5	5.20	50	NA	NA	NA	NA	NA	NA	NA	NA	NA	Inaba	NA	NA	NA
29791_3_276	NA	NA	ERS3329022	D03160541	NA	NA	29791_3#276	NA	NA	NA	NA	This Study	NA	HP	HP_BGDN	NA	Coxs Bazar	NA	BGDN	NA	NA	2016-08-01	NA	2016	16.8.2016	2016-08-01	NA	NA	Cox's Bazar	Bangladesh	South Asia	NA	NA	5	5.20	50	NA	NA	NA	NA	NA	NA	NA	NA	NA	Inaba	NA	NA	NA
29791_3_280	NA	NA	ERS3329023	D03160582	NA	NA	29791_3#280	NA	NA	NA	NA	This Study	NA	HP	HP_BGDN	NA	Coxs Bazar	NA	BGDN	NA	NA	2016-08-01	NA	2016	29.8.2016	2016-08-01	NA	NA	Cox's Bazar	Bangladesh	South Asia	NA	NA	5	5.20	50	NA	NA	NA	NA	NA	NA	NA	NA	NA	Inaba	NA	NA	NA
29791_3_284	NA	NA	ERS3329024	D03160576	NA	NA	29791_3#284	NA	NA	NA	NA	This Study	NA	HP	HP_BGDN	NA	Coxs Bazar	NA	BGDN	NA	NA	2016-08-01	NA	2016	28.8.2016	2016-08-01	NA	NA	Cox's Bazar	Bangladesh	South Asia	NA	NA	5	5.20	50	NA	NA	NA	NA	NA	NA	NA	NA	NA	Inaba	NA	NA	NA
29791_3_29	NA	NA	ERS3329045	D03181860	NA	NA	29791_3#29	NA	NA	NA	NA	This Study	NA	HP	HP_BGDN	NA	Coxs Bazar	NA	BGDN	NA	NA	2018-03-01	NA	2018	12.3.2018	2018-03-01	NA	NA	Cox's Bazar	Bangladesh	South Asia	NA	NA	5	5.20	52	NA	NA	NA	NA	NA	NA	NA	NA	NA	Inaba	NA	NA	NA
29791_3_292	NA	NA	ERS3329026	D03160523	NA	NA	29791_3#292	NA	NA	NA	NA	This Study	NA	HP	HP_BGDN	NA	Coxs Bazar	NA	BGDN	NA	NA	2016-08-01	NA	2016	8.8.2016	2016-08-01	NA	NA	Cox's Bazar	Bangladesh	South Asia	NA	NA	5	5.20	50	NA	NA	NA	NA	NA	NA	NA	NA	NA	Inaba	NA	NA	NA
29791_3_293	NA	NA	ERS3329124	D03150260	NA	NA	29791_3#293	NA	NA	NA	NA	This Study	NA	HP	HP_BGDN	NA	Coxs Bazar	NA	BGDN	NA	NA	2015-06-01	NA	2015	8.6.2015	2015-06-01	NA	NA	Cox's Bazar	Bangladesh	South Asia	NA	NA	5	5.20	53	NA	NA	NA	NA	NA	NA	NA	NA	NA	Ogawa	NA	NA	NA
29791_3_296	NA	NA	ERS3329027	D03160508	NA	NA	29791_3#296	NA	NA	NA	NA	This Study	NA	HP	HP_BGDN	NA	Coxs Bazar	NA	BGDN	NA	NA	2016-08-01	NA	2016	3.8.2016	2016-08-01	NA	NA	Cox's Bazar	Bangladesh	South Asia	NA	NA	5	5.20	50	NA	NA	NA	NA	NA	NA	NA	NA	NA	Inaba	NA	NA	NA
29791_3_297	NA	NA	ERS3329125	D03140054	NA	NA	29791_3#297	NA	NA	NA	NA	This Study	NA	HP	HP_BGDN	NA	Coxs Bazar	NA	BGDN	NA	NA	2014-08-01	NA	2014	26.8.2014	2014-08-01	NA	NA	Cox's Bazar	Bangladesh	South Asia	NA	NA	5	5.19	48	NA	NA	NA	NA	NA	NA	NA	NA	NA	Inaba	NA	NA	NA
29791_3_30	NA	NA	ERS3328768	D03170921	NA	NA	29791_3#30	NA	NA	NA	NA	This Study	NA	HP	HP_BGDN	NA	Coxs Bazar	NA	BGDN	NA	NA	2017-01-01	NA	2017	14.1.2017	2017-01-01	NA	NA	Cox's Bazar	Bangladesh	South Asia	NA	NA	5	5.20	51	NA	NA	NA	NA	NA	NA	NA	NA	NA	Inaba	NA	NA	NA
29791_3_316	NA	NA	ERS3329032	D03160537	NA	NA	29791_3#316	NA	NA	NA	NA	This Study	NA	HP	HP_BGDN	NA	Coxs Bazar	NA	BGDN	NA	NA	2016-08-01	NA	2016	14.8.2016	2016-08-01	NA	NA	Cox's Bazar	Bangladesh	South Asia	NA	NA	5	5.20	50	NA	NA	NA	NA	NA	NA	NA	NA	NA	Inaba	NA	NA	NA
29791_3_324	NA	NA	ERS3329034	D03160521	NA	NA	29791_3#324	NA	NA	NA	NA	This Study	NA	HP	HP_BGDN	NA	Coxs Bazar	NA	BGDN	NA	NA	2016-08-01	NA	2016	7.8.2016	2016-08-01	NA	NA	Cox's Bazar	Bangladesh	South Asia	NA	NA	5	5.20	50	NA	NA	NA	NA	NA	NA	NA	NA	NA	Inaba	NA	NA	NA
29791_3_328	NA	NA	ERS3329035	D03160511	NA	NA	29791_3#328	NA	NA	NA	NA	This Study	NA	HP	HP_BGDN	NA	Coxs Bazar	NA	BGDN	NA	NA	2016-08-01	NA	2016	4.8.2016	2016-08-01	NA	NA	Cox's Bazar	Bangladesh	South Asia	NA	NA	5	5.20	50	NA	NA	NA	NA	NA	NA	NA	NA	NA	Inaba	NA	NA	NA
29791_3_332	NA	NA	ERS3329036	D03160533	NA	NA	29791_3#332	NA	NA	NA	NA	This Study	NA	HP	HP_BGDN	NA	Coxs Bazar	NA	BGDN	NA	NA	2016-08-01	NA	2016	13.8.2016	2016-08-01	NA	NA	Cox's Bazar	Bangladesh	South Asia	NA	NA	5	5.20	50	NA	NA	NA	NA	NA	NA	NA	NA	NA	Inaba	NA	NA	NA
29791_3_337	NA	NA	ERS3329038	D03160522	NA	NA	29791_3#337	NA	NA	NA	NA	This Study	NA	HP	HP_BGDN	NA	Coxs Bazar	NA	BGDN	NA	NA	2016-08-01	NA	2016	7.8.2016	2016-08-01	NA	NA	Cox's Bazar	Bangladesh	South Asia	NA	NA	5	5.20	50	NA	NA	NA	NA	NA	NA	NA	NA	NA	Inaba	NA	NA	NA
29791_3_34	NA	NA	ERS3328769	D03170895	NA	NA	29791_3#34	NA	NA	NA	NA	This Study	NA	HP	HP_BGDN	NA	Coxs Bazar	NA	BGDN	NA	NA	2017-01-01	NA	2017	4.1.2017	2017-01-01	NA	NA	Cox's Bazar	Bangladesh	South Asia	NA	NA	5	5.20	51	NA	NA	NA	NA	NA	NA	NA	NA	NA	Inaba	NA	NA	NA
29791_3_345	NA	NA	ERS3329040	D03160515	NA	NA	29791_3#345	NA	NA	NA	NA	This Study	NA	HP	HP_BGDN	NA	Coxs Bazar	NA	BGDN	NA	NA	2016-08-01	NA	2016	6.8.2016	2016-08-01	NA	NA	Cox's Bazar	Bangladesh	South Asia	NA	NA	5	5.20	50	NA	NA	NA	NA	NA	NA	NA	NA	NA	Inaba	NA	NA	NA
29791_3_353	NA	NA	ERS3329055	D03160536	NA	NA	29791_3#353	NA	NA	NA	NA	This Study	NA	HP	HP_BGDN	NA	Coxs Bazar	NA	BGDN	NA	NA	2016-08-01	NA	2016	13.8.2016	2016-08-01	NA	NA	Cox's Bazar	Bangladesh	South Asia	NA	NA	5	5.20	50	NA	NA	NA	NA	NA	NA	NA	NA	NA	Inaba	NA	NA	NA
29791_3_358	NA	NA	ERS3329140	D03140035	NA	NA	29791_3#358	NA	NA	NA	NA	This Study	NA	HP	HP_BGDN	NA	Coxs Bazar	NA	BGDN	NA	NA	2014-08-01	NA	2014	9.8.2014	2014-08-01	NA	NA	Cox's Bazar	Bangladesh	South Asia	NA	NA	5	5.19	48	NA	NA	NA	NA	NA	NA	NA	NA	NA	Inaba	NA	NA	NA
29791_3_365	NA	NA	ERS3329058	D03181905	NA	NA	29791_3#365	NA	NA	NA	NA	This Study	NA	HP	HP_BGDN	NA	Coxs Bazar	NA	BGDN	NA	NA	2018-04-01	NA	2018	3.4.2018	2018-04-01	NA	NA	Cox's Bazar	Bangladesh	South Asia	NA	NA	5	5.20	52	NA	NA	NA	NA	NA	NA	NA	NA	NA	Inaba	NA	NA	NA
29791_3_370	NA	NA	ERS3329143	D03140020	NA	NA	29791_3#370	NA	NA	NA	NA	This Study	NA	HP	HP_BGDN	NA	Coxs Bazar	NA	BGDN	NA	NA	2014-07-01	NA	2014	22.7.2014	2014-07-01	NA	NA	Cox's Bazar	Bangladesh	South Asia	NA	NA	5	5.20	53	NA	NA	NA	NA	NA	NA	NA	NA	NA	Inaba	NA	NA	NA
29791_3_373	NA	NA	ERS3329060	D03181834	NA	NA	29791_3#373	NA	NA	NA	NA	This Study	NA	HP	HP_BGDN	NA	Coxs Bazar	NA	BGDN	NA	NA	2018-03-01	NA	2018	3.3.2018	2018-03-01	NA	NA	Cox's Bazar	Bangladesh	South Asia	NA	NA	5	5.20	52	NA	NA	NA	NA	NA	NA	NA	NA	NA	Inaba	NA	NA	NA
29791_3_377	NA	NA	ERS3329061	D03181828	NA	NA	29791_3#377	NA	NA	NA	NA	This Study	NA	HP	HP_BGDN	NA	Coxs Bazar	NA	BGDN	NA	NA	2018-02-01	NA	2018	27.2.2018	2018-02-01	NA	NA	Cox's Bazar	Bangladesh	South Asia	NA	NA	5	5.20	52	NA	NA	NA	NA	NA	NA	NA	NA	NA	Inaba	NA	NA	NA
29791_3_378	NA	NA	ERS3329145	D03140050	NA	NA	29791_3#378	NA	NA	NA	NA	This Study	NA	HP	HP_BGDN	NA	Coxs Bazar	NA	BGDN	NA	NA	2014-08-01	NA	2014	26.8.2014	2014-08-01	NA	NA	Cox's Bazar	Bangladesh	South Asia	NA	NA	5	5.19	47	NA	NA	NA	NA	NA	NA	NA	NA	NA	Ogawa	NA	NA	NA
29791_3_380	NA	NA	ERS3328952	D03160712	NA	NA	29791_3#380	NA	NA	NA	NA	This Study	NA	HP	HP_BGDN	NA	Coxs Bazar	NA	BGDN	NA	NA	2016-10-01	NA	2016	23.10.2016	2016-10-01	NA	NA	Cox's Bazar	Bangladesh	South Asia	NA	NA	5	5.20	51	NA	NA	NA	NA	NA	NA	NA	NA	NA	Inaba	NA	NA	NA
29791_3_381	NA	NA	ERS3329062	D03171465	NA	NA	29791_3#381	NA	NA	NA	NA	This Study	NA	HP	HP_BGDN	NA	Coxs Bazar	NA	BGDN	NA	NA	2017-09-01	NA	2017	17.9.2017	2017-09-01	NA	NA	Cox's Bazar	Bangladesh	South Asia	NA	NA	5	5.20	51	NA	NA	NA	NA	NA	NA	NA	NA	NA	Inaba	NA	NA	NA
29791_3_384	NA	NA	ERS3328953	D03160710	NA	NA	29791_3#384	NA	NA	NA	NA	This Study	NA	HP	HP_BGDN	NA	Coxs Bazar	NA	BGDN	NA	NA	2016-10-01	NA	2016	23.10.2016	2016-10-01	NA	NA	Cox's Bazar	Bangladesh	South Asia	NA	NA	5	5.20	50	NA	NA	NA	NA	NA	NA	NA	NA	NA	Inaba	NA	NA	NA
29791_3_39	NA	NA	ERS3328770	D03171309	NA	NA	29791_3#39	NA	NA	NA	NA	This Study	NA	HP	HP_BGDN	NA	Coxs Bazar	NA	BGDN	NA	NA	2017-07-01	NA	2017	8.7.2017	2017-07-01	NA	NA	Cox's Bazar	Bangladesh	South Asia	NA	NA	5	5.20	51	NA	NA	NA	NA	NA	NA	NA	NA	NA	Inaba	NA	NA	NA
29791_3_41	NA	NA	ERS3328964	D03160578	NA	NA	29791_3#41	NA	NA	NA	NA	This Study	NA	HP	HP_BGDN	NA	Coxs Bazar	NA	BGDN	NA	NA	2016-08-01	NA	2016	29.8.2016	2016-08-01	NA	NA	Cox's Bazar	Bangladesh	South Asia	NA	NA	5	5.20	50	NA	NA	NA	NA	NA	NA	NA	NA	NA	Inaba	NA	NA	NA
29791_3_43	NA	NA	ERS3328771	D03171274	NA	NA	29791_3#43	NA	NA	NA	NA	This Study	NA	HP	HP_BGDN	NA	Coxs Bazar	NA	BGDN	NA	NA	2017-06-01	NA	2017	14.6.2017	2017-06-01	NA	NA	Cox's Bazar	Bangladesh	South Asia	NA	NA	5	5.20	51	NA	NA	NA	NA	NA	NA	NA	NA	NA	Inaba	NA	NA	NA
29791_3_53	NA	NA	ERS3328967	D03150304	NA	NA	29791_3#53	NA	NA	NA	NA	This Study	NA	HP	HP_BGDN	NA	Coxs Bazar	NA	BGDN	NA	NA	2015-07-01	NA	2015	26.7.2015	2015-07-01	NA	NA	Cox's Bazar	Bangladesh	South Asia	NA	NA	5	5.19	47	NA	NA	NA	NA	NA	NA	NA	NA	NA	Ogawa	NA	NA	NA
29791_3_54	NA	NA	ERS3329051	D03181887	NA	NA	29791_3#54	NA	NA	NA	NA	This Study	NA	HP	HP_BGDN	NA	Coxs Bazar	NA	BGDN	NA	NA	2018-03-01	NA	2018	27.3.2018	2018-03-01	NA	NA	Cox's Bazar	Bangladesh	South Asia	NA	NA	5	5.20	52	NA	NA	NA	NA	NA	NA	NA	NA	NA	Inaba	NA	NA	NA
29791_3_55	NA	NA	ERS3328774	D03171192	NA	NA	29791_3#55	NA	NA	NA	NA	This Study	NA	HP	HP_BGDN	NA	Coxs Bazar	NA	BGDN	NA	NA	2017-05-01	NA	2017	8.5.2017	2017-05-01	NA	NA	Cox's Bazar	Bangladesh	South Asia	NA	NA	5	5.20	51	NA	NA	NA	NA	NA	NA	NA	NA	NA	Inaba	NA	NA	NA
29791_3_59	NA	NA	ERS3328775	D03171300	NA	NA	29791_3#59	NA	NA	NA	NA	This Study	NA	HP	HP_BGDN	NA	Coxs Bazar	NA	BGDN	NA	NA	2017-07-01	NA	2017	3.7.2017	2017-07-01	NA	NA	Cox's Bazar	Bangladesh	South Asia	NA	NA	5	5.20	51	NA	NA	NA	NA	NA	NA	NA	NA	NA	Inaba	NA	NA	NA
29791_3_6	NA	NA	ERS3328762	D03171185	NA	NA	29791_3#6	NA	NA	NA	NA	This Study	NA	HP	HP_BGDN	NA	Coxs Bazar	NA	BGDN	NA	NA	2017-05-01	NA	2017	6.5.2017	2017-05-01	NA	NA	Cox's Bazar	Bangladesh	South Asia	NA	NA	5	5.20	51	NA	NA	NA	NA	NA	NA	NA	NA	NA	Inaba	NA	NA	NA
29791_3_63	NA	NA	ERS3328776	D03171281	NA	NA	29791_3#63	NA	NA	NA	NA	This Study	NA	HP	HP_BGDN	NA	Coxs Bazar	NA	BGDN	NA	NA	2017-06-01	NA	2017	17.6.2017	2017-06-01	NA	NA	Cox's Bazar	Bangladesh	South Asia	NA	NA	5	5.20	51	NA	NA	NA	NA	NA	NA	NA	NA	NA	Inaba	NA	NA	NA
29791_3_65	NA	NA	ERS3328970	D03150316	NA	NA	29791_3#65	NA	NA	NA	NA	This Study	NA	HP	HP_BGDN	NA	Coxs Bazar	NA	BGDN	NA	NA	2015-08-01	NA	2015	8.8.2015	2015-08-01	NA	NA	Cox's Bazar	Bangladesh	South Asia	NA	NA	5	5.20	51	NA	NA	NA	NA	NA	NA	NA	NA	NA	Inaba	NA	NA	NA
29791_3_67	NA	NA	ERS3328777	D03171285	NA	NA	29791_3#67	NA	NA	NA	NA	This Study	NA	HP	HP_BGDN	NA	Coxs Bazar	NA	BGDN	NA	NA	2017-06-01	NA	2017	18.6.2017	2017-06-01	NA	NA	Cox's Bazar	Bangladesh	South Asia	NA	NA	5	5.20	51	NA	NA	NA	NA	NA	NA	NA	NA	NA	Inaba	NA	NA	NA
29791_3_70	NA	NA	ERS3329067	D03181858	NA	NA	29791_3#70	NA	NA	NA	NA	This Study	NA	HP	HP_BGDN	NA	Coxs Bazar	NA	BGDN	NA	NA	2018-03-01	NA	2018	11.3.2018	2018-03-01	NA	NA	Cox's Bazar	Bangladesh	South Asia	NA	NA	5	5.20	52	NA	NA	NA	NA	NA	NA	NA	NA	NA	Inaba	NA	NA	NA
29791_3_73	NA	NA	ERS3328972	D03150353	NA	NA	29791_3#73	NA	NA	NA	NA	This Study	NA	HP	HP_BGDN	NA	Coxs Bazar	NA	BGDN	NA	NA	2015-10-01	NA	2015	3.10.2015	2015-10-01	NA	NA	Cox's Bazar	Bangladesh	South Asia	NA	NA	5	5.20	53	NA	NA	NA	NA	NA	NA	NA	NA	NA	Ogawa	NA	NA	NA
29791_3_74	NA	NA	ERS3329068	D03181853	NA	NA	29791_3#74	NA	NA	NA	NA	This Study	NA	HP	HP_BGDN	NA	Coxs Bazar	NA	BGDN	NA	NA	2018-03-01	NA	2018	11.3.2018	2018-03-01	NA	NA	Cox's Bazar	Bangladesh	South Asia	NA	NA	5	5.20	52	NA	NA	NA	NA	NA	NA	NA	NA	NA	Inaba	NA	NA	NA
29791_3_75	NA	NA	ERS3328785	D03160770	NA	NA	29791_3#75	NA	NA	NA	NA	This Study	NA	HP	HP_BGDN	NA	Coxs Bazar	NA	BGDN	NA	NA	2016-11-01	NA	2016	15.11.2016	2016-11-01	NA	NA	Cox's Bazar	Bangladesh	South Asia	NA	NA	5	5.20	51	NA	NA	NA	NA	NA	NA	NA	NA	NA	Inaba	NA	NA	NA
29791_3_79	NA	NA	ERS3328786	D03171194	NA	NA	29791_3#79	NA	NA	NA	NA	This Study	NA	HP	HP_BGDN	NA	Coxs Bazar	NA	BGDN	NA	NA	2017-05-01	NA	2017	13.5.2017	2017-05-01	NA	NA	Cox's Bazar	Bangladesh	South Asia	NA	NA	5	5.20	51	NA	NA	NA	NA	NA	NA	NA	NA	NA	Inaba	NA	NA	NA
29791_3_83	NA	NA	ERS3328787	D03160715	NA	NA	29791_3#83	NA	NA	NA	NA	This Study	NA	HP	HP_BGDN	NA	Coxs Bazar	NA	BGDN	NA	NA	2016-10-01	NA	2016	23.10.2016	2016-10-01	NA	NA	Cox's Bazar	Bangladesh	South Asia	NA	NA	5	5.20	51	NA	NA	NA	NA	NA	NA	NA	NA	NA	Inaba	NA	NA	NA
29791_3_87	NA	NA	ERS3328788	D03171258	NA	NA	29791_3#87	NA	NA	NA	NA	This Study	NA	HP	HP_BGDN	NA	Coxs Bazar	NA	BGDN	NA	NA	2017-06-01	NA	2017	7.6.2017	2017-06-01	NA	NA	Cox's Bazar	Bangladesh	South Asia	NA	NA	5	5.20	51	NA	NA	NA	NA	NA	NA	NA	NA	NA	Inaba	NA	NA	NA
29791_3_89	NA	NA	ERS3328976	D03160700	NA	NA	29791_3#89	NA	NA	NA	NA	This Study	NA	HP	HP_BGDN	NA	Coxs Bazar	NA	BGDN	NA	NA	2016-10-01	NA	2016	18.10.2016	2016-10-01	NA	NA	Cox's Bazar	Bangladesh	South Asia	NA	NA	5	5.20	51	NA	NA	NA	NA	NA	NA	NA	NA	NA	Inaba	NA	NA	NA
29791_3_94	NA	NA	ERS3329073	D03160463	NA	NA	29791_3#94	NA	NA	NA	NA	This Study	NA	HP	HP_BGDN	NA	Coxs Bazar	NA	BGDN	NA	NA	2016-07-01	NA	2016	13.7.2016	2016-07-01	NA	NA	Cox's Bazar	Bangladesh	South Asia	NA	NA	5	5.20	50	NA	NA	NA	NA	NA	NA	NA	NA	NA	Inaba	NA	NA	NA
29791_3_98	NA	NA	ERS3329074	D03160442	NA	NA	29791_3#98	NA	NA	NA	NA	This Study	NA	HP	HP_BGDN	NA	Coxs Bazar	NA	BGDN	NA	NA	2016-06-01	NA	2016	27.6.2016	2016-06-01	NA	NA	Cox's Bazar	Bangladesh	South Asia	NA	NA	5	5.20	50	NA	NA	NA	NA	NA	NA	NA	NA	NA	Inaba	NA	NA	NA
29878_2_341	NA	NA	ERS3328750	D03170892	NA	NA	29878_2#341	NA	NA	NA	NA	This Study	NA	HP	HP_BGDN	NA	Coxs Bazar	NA	BGDN	NA	NA	2017-01-01	NA	2017	3.1.2017	2017-01-01	NA	NA	Cox's Bazar	Bangladesh	South Asia	NA	NA	5	5.20	51	NA	NA	NA	NA	NA	NA	NA	NA	NA	Inaba	NA	NA	NA
29878_2_346	NA	NA	ERS3328751	D03171263	NA	NA	29878_2#346	NA	NA	NA	NA	This Study	NA	HP	HP_BGDN	NA	Coxs Bazar	NA	BGDN	NA	NA	2017-06-01	NA	2017	10.6.2017	2017-06-01	NA	NA	Cox's Bazar	Bangladesh	South Asia	NA	NA	5	5.20	51	NA	NA	NA	NA	NA	NA	NA	NA	NA	Inaba	NA	NA	NA
29878_2_350	NA	NA	ERS3328752	D03170894	NA	NA	29878_2#350	NA	NA	NA	NA	This Study	NA	HP	HP_BGDN	NA	Coxs Bazar	NA	BGDN	NA	NA	2017-01-01	NA	2017	3.1.2017	2017-01-01	NA	NA	Cox's Bazar	Bangladesh	South Asia	NA	NA	5	5.20	51	NA	NA	NA	NA	NA	NA	NA	NA	NA	Inaba	NA	NA	NA
29878_2_354	NA	NA	ERS3328753	D03171187	NA	NA	29878_2#354	NA	NA	NA	NA	This Study	NA	HP	HP_BGDN	NA	Coxs Bazar	NA	BGDN	NA	NA	2017-05-01	NA	2017	7.5.2017	2017-05-01	NA	NA	Cox's Bazar	Bangladesh	South Asia	NA	NA	5	5.20	51	NA	NA	NA	NA	NA	NA	NA	NA	NA	Inaba	NA	NA	NA
29878_2_370	NA	NA	ERS3328757	D03160825	NA	NA	29878_2#370	NA	NA	NA	NA	This Study	NA	HP	HP_BGDN	NA	Coxs Bazar	NA	BGDN	NA	NA	2016-12-01	NA	2016	5.12.2016	2016-12-01	NA	NA	Cox's Bazar	Bangladesh	South Asia	NA	NA	5	5.20	51	NA	NA	NA	NA	NA	NA	NA	NA	NA	Inaba	NA	NA	NA
29878_2_374	NA	NA	ERS3328758	D03171301	NA	NA	29878_2#374	NA	NA	NA	NA	This Study	NA	HP	HP_BGDN	NA	Coxs Bazar	NA	BGDN	NA	NA	2017-07-01	NA	2017	4.7.2017	2017-07-01	NA	NA	Cox's Bazar	Bangladesh	South Asia	NA	NA	5	5.20	51	NA	NA	NA	NA	NA	NA	NA	NA	NA	Inaba	NA	NA	NA
29878_2_378	NA	NA	ERS3328759	D03171190	NA	NA	29878_2#378	NA	NA	NA	NA	This Study	NA	HP	HP_BGDN	NA	Coxs Bazar	NA	BGDN	NA	NA	2017-05-01	NA	2017	8.5.2017	2017-05-01	NA	NA	Cox's Bazar	Bangladesh	South Asia	NA	NA	5	5.20	51	NA	NA	NA	NA	NA	NA	NA	NA	NA	Inaba	NA	NA	NA
29878_2_382	NA	NA	ERS3328760	D03171193	NA	NA	29878_2#382	NA	NA	NA	NA	This Study	NA	HP	HP_BGDN	NA	Coxs Bazar	NA	BGDN	NA	NA	2017-05-01	NA	2017	8.5.2017	2017-05-01	NA	NA	Cox's Bazar	Bangladesh	South Asia	NA	NA	5	5.20	51	NA	NA	NA	NA	NA	NA	NA	NA	NA	Inaba	NA	NA	NA
29878_2_90	NA	NA	ERS3328687	D03171375	NA	NA	29878_2#90	NA	NA	NA	NA	This Study	NA	HP	HP_BGDN	NA	Coxs Bazar	NA	BGDN	NA	NA	2017-08-01	NA	2017	2.8.2017	2017-08-01	NA	NA	Cox's Bazar	Bangladesh	South Asia	NA	NA	5	5.20	51	NA	NA	NA	NA	NA	NA	NA	NA	NA	Inaba	NA	NA	NA
29878_2_94	NA	NA	ERS3328688	D03160776	NA	NA	29878_2#94	NA	NA	NA	NA	This Study	NA	HP	HP_BGDN	NA	Coxs Bazar	NA	BGDN	NA	NA	2016-11-01	NA	2016	16.11.2016	2016-11-01	NA	NA	Cox's Bazar	Bangladesh	South Asia	NA	NA	5	5.20	51	NA	NA	NA	NA	NA	NA	NA	NA	NA	Inaba	NA	NA	NA
29878_3_10	NA	NA	ERS3329149	D03181827	NA	NA	29878_3#10	NA	NA	NA	NA	This Study	NA	HP	HP_BGDN	NA	Coxs Bazar	NA	BGDN	NA	NA	2018-02-01	NA	2018	27.2.2018	2018-02-01	NA	NA	Cox's Bazar	Bangladesh	South Asia	NA	NA	5	5.20	52	NA	NA	NA	NA	NA	NA	NA	NA	NA	Inaba	NA	NA	NA
29878_3_104	NA	NA	ERS3329269	D03150279	NA	NA	29878_3#104	NA	NA	NA	NA	This Study	NA	HP	HP_BGDN	NA	Coxs Bazar	NA	BGDN	NA	NA	2015-06-01	NA	2015	27.6.2015	2015-06-01	NA	NA	Cox's Bazar	Bangladesh	South Asia	NA	NA	5	5.20	53	NA	NA	NA	NA	NA	NA	NA	NA	NA	Ogawa	NA	NA	NA
29878_3_115	NA	NA	ERS3329175	D03171464	NA	NA	29878_3#115	NA	NA	NA	NA	This Study	NA	HP	HP_BGDN	NA	Coxs Bazar	NA	BGDN	NA	NA	2017-09-01	NA	2017	17.9.2017	2017-09-01	NA	NA	Cox's Bazar	Bangladesh	South Asia	NA	NA	5	5.20	51	NA	NA	NA	NA	NA	NA	NA	NA	NA	Inaba	NA	NA	NA
29878_3_116	NA	NA	ERS3329272	D03140127	NA	NA	29878_3#116	NA	NA	NA	NA	This Study	NA	HP	HP_BGDN	NA	Coxs Bazar	NA	BGDN	NA	NA	2014-11-01	NA	2014	24.11.2014	2014-11-01	NA	NA	Cox's Bazar	Bangladesh	South Asia	NA	NA	5	5.20	53	NA	NA	NA	NA	NA	NA	NA	NA	NA	Ogawa	NA	NA	NA
29878_3_128	NA	NA	ERS3329275	D03140021	NA	NA	29878_3#128	NA	NA	NA	NA	This Study	NA	HP	HP_BGDN	NA	Coxs Bazar	NA	BGDN	NA	NA	2014-07-01	NA	2014	22.7.2014	2014-07-01	NA	NA	Cox's Bazar	Bangladesh	South Asia	NA	NA	5	5.19	48	NA	NA	NA	NA	NA	NA	NA	NA	NA	Inaba	NA	NA	NA
29878_3_136	NA	NA	ERS3329277	D03150238	NA	NA	29878_3#136	NA	NA	NA	NA	This Study	NA	HP	HP_BGDN	NA	Coxs Bazar	NA	BGDN	NA	NA	2015-05-01	NA	2015	18.5.2015	2015-05-01	NA	NA	Cox's Bazar	Bangladesh	South Asia	NA	NA	5	5.20	53	NA	NA	NA	NA	NA	NA	NA	NA	NA	Ogawa	NA	NA	NA
29878_3_144	NA	NA	ERS3329182	D03150258	NA	NA	29878_3#144	NA	NA	NA	NA	This Study	NA	HP	HP_BGDN	NA	Coxs Bazar	NA	BGDN	NA	NA	2015-06-01	NA	2015	1.6.2015	2015-06-01	NA	NA	Cox's Bazar	Bangladesh	South Asia	NA	NA	5	5.20	53	NA	NA	NA	NA	NA	NA	NA	NA	NA	Ogawa	NA	NA	NA
29878_3_148	NA	NA	ERS3329183	D03150289	NA	NA	29878_3#148	NA	NA	NA	NA	This Study	NA	HP	HP_BGDN	NA	Coxs Bazar	NA	BGDN	NA	NA	2015-07-01	NA	2015	4.7.2015	2015-07-01	NA	NA	Cox's Bazar	Bangladesh	South Asia	NA	NA	5	5.20	53	NA	NA	NA	NA	NA	NA	NA	NA	NA	Ogawa	NA	NA	NA
29878_3_152	NA	NA	ERS3329184	D03140096	NA	NA	29878_3#152	NA	NA	NA	NA	This Study	NA	HP	HP_BGDN	NA	Coxs Bazar	NA	BGDN	NA	NA	2014-10-01	NA	2014	19.10.2014	2014-10-01	NA	NA	Cox's Bazar	Bangladesh	South Asia	NA	NA	5	5.19	47	NA	NA	NA	NA	NA	NA	NA	NA	NA	Ogawa	NA	NA	NA
29878_3_153	NA	NA	ERS3329282	D03171463	NA	NA	29878_3#153	NA	NA	NA	NA	This Study	NA	HP	HP_BGDN	NA	Coxs Bazar	NA	BGDN	NA	NA	2017-09-01	NA	2017	17.9.2017	2017-09-01	NA	NA	Cox's Bazar	Bangladesh	South Asia	NA	NA	5	5.20	51	NA	NA	NA	NA	NA	NA	NA	NA	NA	Inaba	NA	NA	NA
29878_3_173	NA	NA	ERS3329287	D03140066	NA	NA	29878_3#173	NA	NA	NA	NA	This Study	NA	HP	HP_BGDN	NA	Coxs Bazar	NA	BGDN	NA	NA	2014-09-01	NA	2014	6.9.2014	2014-09-01	NA	NA	Cox's Bazar	Bangladesh	South Asia	NA	NA	5	5.19	47	NA	NA	NA	NA	NA	NA	NA	NA	NA	Ogawa	NA	NA	NA
29878_3_176	NA	NA	ERS3329190	D03171182	NA	NA	29878_3#176	NA	NA	NA	NA	This Study	NA	HP	HP_BGDN	NA	Coxs Bazar	NA	BGDN	NA	NA	2017-05-01	NA	2017	3.5.2017	2017-05-01	NA	NA	Cox's Bazar	Bangladesh	South Asia	NA	NA	5	5.20	51	NA	NA	NA	NA	NA	NA	NA	NA	NA	Inaba	NA	NA	NA
29878_3_181	NA	NA	ERS3329289	D03140033	NA	NA	29878_3#181	NA	NA	NA	NA	This Study	NA	HP	HP_BGDN	NA	Coxs Bazar	NA	BGDN	NA	NA	2014-08-01	NA	2014	9.8.2014	2014-08-01	NA	NA	Cox's Bazar	Bangladesh	South Asia	NA	NA	5	5.19	48	NA	NA	NA	NA	NA	NA	NA	NA	NA	Inaba	NA	NA	NA
29878_3_182	NA	NA	ERS3329388	D03181954	NA	NA	29878_3#182	NA	NA	NA	NA	This Study	NA	HP	HP_BGDN	NA	Coxs Bazar	NA	BGDN	NA	NA	2018-04-01	NA	2018	22.4.2018	2018-04-01	NA	NA	Cox's Bazar	Bangladesh	South Asia	NA	NA	5	5.20	52	NA	NA	NA	NA	NA	NA	NA	NA	NA	Inaba	NA	NA	NA
29878_3_185	NA	NA	ERS3329290	D03150261	NA	NA	29878_3#185	NA	NA	NA	NA	This Study	NA	HP	HP_BGDN	NA	Coxs Bazar	NA	BGDN	NA	NA	2015-06-01	NA	2015	8.6.2015	2015-06-01	NA	NA	Cox's Bazar	Bangladesh	South Asia	NA	NA	5	5.20	53	NA	NA	NA	NA	NA	NA	NA	NA	NA	Ogawa	NA	NA	NA
29878_3_198	NA	NA	ERS3329392	D03181940	NA	NA	29878_3#198	NA	NA	NA	NA	This Study	NA	HP	HP_BGDN	NA	Coxs Bazar	NA	BGDN	NA	NA	2018-04-01	NA	2018	17.4.2018	2018-04-01	NA	NA	Cox's Bazar	Bangladesh	South Asia	NA	NA	3	3.9	20	NA	NA	NA	NA	NA	NA	NA	NA	NA	Ogawa	NA	NA	NA
29878_3_218	NA	NA	ERS3329397	D03150239	NA	NA	29878_3#218	NA	NA	NA	NA	This Study	NA	HP	HP_BGDN	NA	Coxs Bazar	NA	BGDN	NA	NA	2015-05-01	NA	2015	18.5.2015	2015-05-01	NA	NA	Cox's Bazar	Bangladesh	South Asia	NA	NA	5	5.20	53	NA	NA	NA	NA	NA	NA	NA	NA	NA	Ogawa	NA	NA	NA
29878_3_222	NA	NA	ERS3329398	D03140093	NA	NA	29878_3#222	NA	NA	NA	NA	This Study	NA	HP	HP_BGDN	NA	Coxs Bazar	NA	BGDN	NA	NA	2014-10-01	NA	2014	14.10.2014	2014-10-01	NA	NA	Cox's Bazar	Bangladesh	South Asia	NA	NA	5	5.19	47	NA	NA	NA	NA	NA	NA	NA	NA	NA	Ogawa	NA	NA	NA
29878_3_235	NA	NA	ERS3329401	D03140031	NA	NA	29878_3#235	NA	NA	NA	NA	This Study	NA	HP	HP_BGDN	NA	Coxs Bazar	NA	BGDN	NA	NA	2014-08-01	NA	2014	9.8.2014	2014-08-01	NA	NA	Cox's Bazar	Bangladesh	South Asia	NA	NA	5	5.19	48	NA	NA	NA	NA	NA	NA	NA	NA	NA	Inaba	NA	NA	NA
29878_3_26	NA	NA	ERS3329153	D03181841	NA	NA	29878_3#26	NA	NA	NA	NA	This Study	NA	HP	HP_BGDN	NA	Coxs Bazar	NA	BGDN	NA	NA	2018-03-01	NA	2018	4.3.2018	2018-03-01	NA	NA	Cox's Bazar	Bangladesh	South Asia	NA	NA	5	5.20	52	NA	NA	NA	NA	NA	NA	NA	NA	NA	Inaba	NA	NA	NA
29878_3_264	NA	NA	ERS3329408	D03150248	NA	NA	29878_3#264	NA	NA	NA	NA	This Study	NA	HP	HP_BGDN	NA	Coxs Bazar	NA	BGDN	NA	NA	2015-05-01	NA	2015	25.5.2015	2015-05-01	NA	NA	Cox's Bazar	Bangladesh	South Asia	NA	NA	5	5.19	47	NA	NA	NA	NA	NA	NA	NA	NA	NA	Ogawa	NA	NA	NA
29878_3_30	NA	NA	ERS3329154	D03181862	NA	NA	29878_3#30	NA	NA	NA	NA	This Study	NA	HP	HP_BGDN	NA	Coxs Bazar	NA	BGDN	NA	NA	2018-03-01	NA	2018	13.3.2018	2018-03-01	NA	NA	Cox's Bazar	Bangladesh	South Asia	NA	NA	5	5.20	52	NA	NA	NA	NA	NA	NA	NA	NA	NA	Inaba	NA	NA	NA
29878_3_306	NA	NA	ERS3329224	D03182044	NA	NA	29878_3#306	NA	NA	NA	NA	This Study	NA	HP	HP_BGDN	NA	Coxs Bazar	NA	BGDN	NA	NA	2018-06-01	NA	2018	2.6.2018	2018-06-01	NA	NA	Cox's Bazar	Bangladesh	South Asia	NA	NA	5	5.20	52	NA	NA	NA	NA	NA	NA	NA	NA	NA	Inaba	NA	NA	NA
29878_3_322	NA	NA	ERS3329228	D03181937	NA	NA	29878_3#322	NA	NA	NA	NA	This Study	NA	HP	HP_BGDN	NA	Coxs Bazar	NA	BGDN	NA	NA	2018-04-01	NA	2018	17.4.2018	2018-04-01	NA	NA	Cox's Bazar	Bangladesh	South Asia	NA	NA	5	5.20	52	NA	NA	NA	NA	NA	NA	NA	NA	NA	Inaba	NA	NA	NA
29878_3_334	NA	NA	ERS3329231	D03182005	NA	NA	29878_3#334	NA	NA	NA	NA	This Study	NA	HP	HP_BGDN	NA	Coxs Bazar	NA	BGDN	NA	NA	2018-05-01	NA	2018	19.5.2018	2018-05-01	NA	NA	Cox's Bazar	Bangladesh	South Asia	NA	NA	3	3.9	20	NA	NA	NA	NA	NA	NA	NA	NA	NA	Ogawa	NA	NA	NA
29878_3_38	NA	NA	ERS3329156	D03181820	NA	NA	29878_3#38	NA	NA	NA	NA	This Study	NA	HP	HP_BGDN	NA	Coxs Bazar	NA	BGDN	NA	NA	2018-02-01	NA	2018	25.2.2018	2018-02-01	NA	NA	Cox's Bazar	Bangladesh	South Asia	NA	NA	5	5.20	52	NA	NA	NA	NA	NA	NA	NA	NA	NA	Inaba	NA	NA	NA
29878_3_42	NA	NA	ERS3329157	D03181884	NA	NA	29878_3#42	NA	NA	NA	NA	This Study	NA	HP	HP_BGDN	NA	Coxs Bazar	NA	BGDN	NA	NA	2018-03-01	NA	2018	27.3.2018	2018-03-01	NA	NA	Cox's Bazar	Bangladesh	South Asia	NA	NA	5	5.20	52	NA	NA	NA	NA	NA	NA	NA	NA	NA	Inaba	NA	NA	NA
29878_3_59	NA	NA	ERS3329161	D03181894	NA	NA	29878_3#59	NA	NA	NA	NA	This Study	NA	HP	HP_BGDN	NA	Coxs Bazar	NA	BGDN	NA	NA	2018-04-01	NA	2018	1.4.2018	2018-04-01	NA	NA	Cox's Bazar	Bangladesh	South Asia	NA	NA	5	5.20	52	NA	NA	NA	NA	NA	NA	NA	NA	NA	Inaba	NA	NA	NA
29878_3_63	NA	NA	ERS3329162	D03181821	NA	NA	29878_3#63	NA	NA	NA	NA	This Study	NA	HP	HP_BGDN	NA	Coxs Bazar	NA	BGDN	NA	NA	2018-02-01	NA	2018	25.2.2018	2018-02-01	NA	NA	Cox's Bazar	Bangladesh	South Asia	NA	NA	5	5.20	52	NA	NA	NA	NA	NA	NA	NA	NA	NA	Inaba	NA	NA	NA
29878_3_75	NA	NA	ERS3329165	D03181852	NA	NA	29878_3#75	NA	NA	NA	NA	This Study	NA	HP	HP_BGDN	NA	Coxs Bazar	NA	BGDN	NA	NA	2018-03-01	NA	2018	7.3.2018	2018-03-01	NA	NA	Cox's Bazar	Bangladesh	South Asia	NA	NA	5	5.20	52	NA	NA	NA	NA	NA	NA	NA	NA	NA	Inaba	NA	NA	NA
29878_3_88	NA	NA	ERS3329265	D03150245	NA	NA	29878_3#88	NA	NA	NA	NA	This Study	NA	HP	HP_BGDN	NA	Coxs Bazar	NA	BGDN	NA	NA	2015-05-01	NA	2015	25.5.2015	2015-05-01	NA	NA	Cox's Bazar	Bangladesh	South Asia	NA	NA	5	5.20	53	NA	NA	NA	NA	NA	NA	NA	NA	NA	Ogawa	NA	NA	NA
29878_3_99	NA	NA	ERS3329171	D03140043	NA	NA	29878_3#99	NA	NA	NA	NA	This Study	NA	HP	HP_BGDN	NA	Coxs Bazar	NA	BGDN	NA	NA	2014-08-01	NA	2014	18.8.2014	2014-08-01	NA	NA	Cox's Bazar	Bangladesh	South Asia	NA	NA	5	5.19	47	NA	NA	NA	NA	NA	NA	NA	NA	NA	Ogawa	NA	NA	NA
3002_8_1	4110	ERR019879	NA	NA	NA	NA	NA	NA	NA	NA	Mutreja et al. Nature 2011	Domman et al. Science 2017	NA	NA	NA	NA	NA	NA	NA	NA	NA	NA	NA	1995	NA	NA	NA	NA	NA	Vietnam	Southeast Asia	NA	NA	6		69	NA	/	NA	NA	NA	NA	NA	NA	NA	Inaba	NA	ctxB1	NA
3002_8_2	4111	ERR019880	NA	NA	NA	NA	NA	NA	NA	NA	Mutreja et al. Nature 2011	Domman et al. Science 2017	NA	NA	NA	NA	NA	NA	NA	NA	NA	NA	NA	2002	NA	NA	NA	NA	NA	Vietnam	Southeast Asia	NA	NA	6		69	NA	/	NA	NA	NA	NA	NA	NA	NA	Inaba	NA	ctxB1	NA
3002_8_3	4322	ERR019881	NA	NA	NA	NA	NA	NA	NA	NA	Mutreja et al. Nature 2011	Domman et al. Science 2017	NA	NA	NA	NA	NA	NA	NA	NA	NA	NA	NA	2004	NA	NA	NA	NA	NA	India	South Asia	NA	NA	5	5.22	59	NA	/	NA	NA	NA	NA	NA	NA	NA	Inaba	NA	Partial (ctxB1)	NA
3002_8_4	4642	ERR019882	NA	NA	NA	NA	NA	NA	NA	NA	Mutreja et al. Nature 2011	Domman et al. Science 2017	NA	NA	NA	NA	NA	NA	NA	NA	NA	NA	NA	2006	NA	NA	NA	NA	NA	India	South Asia	NA	NA	3	3.12	91	NA	/	NA	NA	NA	NA	NA	NA	NA	Inaba	NA	partial_assembly	NA
3002_8_5	4670	ERR019883	NA	NA	NA	NA	NA	NA	NA	NA	Mutreja et al. Nature 2011	Domman et al. Science 2017	NA	NA	NA	NA	NA	NA	NA	NA	NA	NA	NA	1991	NA	NA	NA	NA	NA	Bangladesh	South Asia	NA	NA	6		72	NA	/	NA	NA	NA	NA	NA	NA	NA	Inaba	NA	ctxB1	NA
3002_8_6	4672	ERR019884	NA	NA	NA	NA	NA	NA	NA	NA	Mutreja et al. Nature 2011	Domman et al. Science 2017	NA	NA	NA	NA	NA	NA	NA	NA	NA	NA	NA	2000	NA	NA	NA	NA	NA	Bangladesh	South Asia	NA	NA	6		71	NA	/	NA	NA	NA	NA	NA	NA	NA	Ogawa	NA	ctxB1	NA
3002_8_7	4122	ERR019885	NA	NA	NA	NA	NA	NA	NA	NA	Mutreja et al. Nature 2011	Domman et al. Science 2017	NA	NA	NA	NA	NA	NA	NA	NA	NA	NA	NA	2007	NA	NA	NA	NA	NA	Vietnam	Southeast Asia	NA	NA	5	5.22	59	NA	/	NA	NA	NA	NA	NA	NA	NA	Ogawa	NA	/	NA
30073_1_11	NA	NA	ERS3329585	BU1181083	NA	NA	30073_1#11	34	U1	NA	NA	This Study	NA	RC	RC_BGDN	NA	Ukhia	Ukhia Health Complex	BGDN	28.11.2018	NA	2018-11-01	NA	2018	28.11.2018	2018-11-01	NA	NA	Cox's Bazar	Bangladesh	South Asia	NA	NA	3	3.9	18	NA	NA	NA	NA	NA	NA	NA	NA	NA	Ogawa	NA	NA	NA
30073_1_14	NA	NA	ERS3329586	BT1180529	NA	NA	30073_1#14	20	T1	NA	NA	This Study	NA	RC	RC_BGDN	NA	Teknaf	Teknaf Health Complex	BGDN	25.05.2018	NA	2018-05-01	NA	2018	25.5.2018	2018-05-01	NA	NA	Cox's Bazar	Bangladesh	South Asia	NA	NA	3	3.9	20	NA	NA	NA	NA	NA	NA	NA	NA	NA	Ogawa	NA	NA	NA
30073_1_19	NA	NA	ERS3329587	RU1170104	NA	NA	30073_1#19	8	U1	NA	NA	This Study	NA	RC	RC_FDMN	NA	Ukhia	Ukhia Health Complex	FDMN	15.10.2017	NA	2017-10-01	NA	2017	15.10.2017	2017-10-01	NA	NA	Cox's Bazar	Bangladesh	South Asia	NA	NA	5	5.20	51	NA	NA	NA	NA	NA	NA	NA	NA	NA	Inaba	NA	NA	NA
30073_1_267	NA	NA	ERS3329563	BT1170074	NA	NA	30073_1#267	5	T1	NA	NA	This Study	NA	RC	RC_BGDN	NA	Teknaf	Teknaf Health Complex	BGDN	15.10.2017	NA	2017-10-01	NA	2017	15.10.2017	2017-10-01	NA	NA	Cox's Bazar	Bangladesh	South Asia	NA	NA	5	5.20	51	NA	NA	NA	NA	NA	NA	NA	NA	NA	Inaba	NA	NA	NA
30073_1_271	NA	NA	ERS3329564	BK2170300	NA	NA	30073_1#271	15	K2	NA	NA	This Study	NA	RC	RC_BGDN	NA	Kutupalang	Kutupalang MSF	BGDN	17.12.2017	NA	2017-12-01	NA	2017	18.12.2017	2017-12-01	NA	NA	Cox's Bazar	Bangladesh	South Asia	NA	NA	5	5.20	51	NA	NA	NA	NA	NA	NA	NA	NA	NA	Inaba	NA	NA	NA
30073_1_275	NA	NA	ERS3329565	BU1180916	NA	NA	30073_1#275	23	U1	NA	NA	This Study	NA	RC	RC_BGDN	NA	Ukhia	Ukhia Health Complex	BGDN	15.09.2018	NA	2018-09-01	NA	2018	15.9.2018	2018-09-01	NA	NA	Cox's Bazar	Bangladesh	South Asia	NA	NA	5	5.20	52	NA	NA	NA	NA	NA	NA	NA	NA	NA	Inaba	NA	NA	NA
30073_1_276	NA	NA	ERS3329566	RI1180184	NA	NA	30073_1#276	25	I1	NA	NA	This Study	NA	RC	RC_FDMN	NA	Kutupalang	IOM Kutupalang D4	FDMN	18.09.2018	NA	2018-09-01	NA	2018	18.9.2018	2018-09-01	NA	NA	Cox's Bazar	Bangladesh	South Asia	NA	NA	5	5.20	52	NA	NA	NA	NA	NA	NA	NA	NA	NA	Inaba	NA	NA	NA
30073_1_280	NA	NA	ERS3329567	RK3170011	NA	NA	30073_1#280	11	K3	NA	NA	This Study	NA	RC	RC_FDMN	NA	Kutupalang	Kutupalang Ganshashtho	FDMN	25.10.2017	NA	2017-10-01	NA	2017	25.10.2017	2017-10-01	NA	NA	Cox's Bazar	Bangladesh	South Asia	NA	NA	5	5.20	51	NA	NA	NA	NA	NA	NA	NA	NA	NA	Inaba	NA	NA	NA
30073_1_284	NA	NA	ERS3329568	BT1180499	NA	NA	30073_1#284	18	T1	NA	NA	This Study	NA	RC	RC_BGDN	NA	Teknaf	Teknaf Health Complex	BGDN	05.05.2018	NA	2018-05-01	NA	2018	5.5.2018	2018-05-01	NA	NA	Cox's Bazar	Bangladesh	South Asia	NA	NA	3	3.9	20	NA	NA	NA	NA	NA	NA	NA	NA	NA	Ogawa	NA	NA	NA
30073_1_288	NA	NA	ERS3329569	RK2170112	NA	NA	30073_1#288	2	K2	NA	NA	This Study	NA	RC	RC_FDMN	NA	Kutupalang	Kutupalang MSF	FDMN	15.10.2017	NA	2017-10-01	NA	2017	15.10.2017	2017-10-01	NA	NA	Cox's Bazar	Bangladesh	South Asia	NA	NA	4		45	NA	NA	NA	NA	NA	NA	NA	NA	NA	Inaba	NA	NA	NA
30073_1_292	NA	NA	ERS3329570	RN1170126	NA	NA	30073_1#292	14	N1	NA	NA	This Study	NA	RC	RC_FDMN	NA	Nayapara	Nayapara UNHCR	FDMN	16.12.2017	NA	2017-12-01	NA	2017	16.12.2017	2017-12-01	NA	NA	Cox's Bazar	Bangladesh	South Asia	NA	NA	5	5.20	51	NA	NA	NA	NA	NA	NA	NA	NA	NA	Inaba	NA	NA	NA
30073_1_296	NA	NA	ERS3329571	RB1180393	NA	NA	30073_1#296	27	B1	NA	NA	This Study	NA	RC	RC_FDMN	NA	Balukhali	Balukhali PHC	FDMN	20.09.2018	NA	2018-09-01	NA	2018	20.9.2018	2018-09-01	NA	NA	Cox's Bazar	Bangladesh	South Asia	NA	NA	5	5.20	52	NA	NA	NA	NA	NA	NA	NA	NA	NA	Inaba	NA	NA	NA
30073_1_3	NA	NA	ERS3329583	RI1180240	NA	NA	30073_1#3	31	I1	NA	NA	This Study	NA	RC	RC_FDMN	NA	Kutupalang	IOM Kutupalang D4	FDMN	31.10.2018	NA	2018-10-01	NA	2018	31.10.2018	2018-10-01	NA	NA	Cox's Bazar	Bangladesh	South Asia	NA	NA	3	3.9	20	NA	NA	NA	NA	NA	NA	NA	NA	NA	Ogawa	NA	NA	NA
30073_1_30	NA	NA	ERS3329590	D03171462	NA	NA	30073_1#30	NA	NA	NA	NA	This Study	NA	HP	HP_BGDN	NA	Coxs Bazar	NA	BGDN	NA	NA	2017-09-01	NA	2017	16.9.2017	2017-09-01	NA	NA	Cox's Bazar	Bangladesh	South Asia	NA	NA	5	5.20	51	NA	NA	NA	NA	NA	NA	NA	NA	NA	Inaba	NA	NA	NA
30073_1_300	NA	NA	ERS3329572	BT1170073	NA	NA	30073_1#300	4	T1	NA	NA	This Study	NA	RC	RC_BGDN	NA	Teknaf	Teknaf Health Complex	BGDN	15.10.2017	NA	2017-10-01	NA	2017	15.10.2017	2017-10-01	NA	NA	Cox's Bazar	Bangladesh	South Asia	NA	NA	5	5.20	51	NA	NA	NA	NA	NA	NA	NA	NA	NA	Inaba	NA	NA	NA
30073_1_304	NA	NA	ERS3329573	BT1180529	NA	NA	30073_1#304	20	T1	NA	NA	This Study	NA	RC	RC_BGDN	NA	Teknaf	Teknaf Health Complex	BGDN	25.05.2018	NA	2018-05-01	NA	2018	25.5.2018	2018-05-01	NA	NA	Cox's Bazar	Bangladesh	South Asia	NA	NA	3	3.9	20	NA	NA	NA	NA	NA	NA	NA	NA	NA	Ogawa	NA	NA	NA
30073_1_308	NA	NA	ERS3329574	BT1170087	NA	NA	30073_1#308	9	T1	NA	NA	This Study	NA	RC	RC_BGDN	NA	Teknaf	Teknaf Health Complex	BGDN	20.10.2017	NA	2017-10-01	NA	2017	20.10.2017	2017-10-01	NA	NA	Cox's Bazar	Bangladesh	South Asia	NA	NA	5	5.20	51	NA	NA	NA	NA	NA	NA	NA	NA	NA	Inaba	NA	NA	NA
30073_1_312	NA	NA	ERS3329575	BT1180492	NA	NA	30073_1#312	17	T1	NA	NA	This Study	NA	RC	RC_BGDN	NA	Teknaf	Teknaf Health Complex	BGDN	02.05.2018	NA	2018-05-01	NA	2018	2.5.2018	2018-05-01	NA	NA	Cox's Bazar	Bangladesh	South Asia	NA	NA	3	3.9	20	NA	NA	NA	NA	NA	NA	NA	NA	NA	Ogawa	NA	NA	NA
30073_1_316	NA	NA	ERS3329551	BT1180507	NA	NA	30073_1#316	19	T1	NA	NA	This Study	NA	RC	RC_BGDN	NA	Teknaf	Teknaf Health Complex	BGDN	10.05.2018	NA	2018-05-01	NA	2018	10.5.2018	2018-05-01	NA	NA	Cox's Bazar	Bangladesh	South Asia	NA	NA	3	3.9	20	NA	NA	NA	NA	NA	NA	NA	NA	NA	Ogawa	NA	NA	NA
30073_1_320	NA	NA	ERS3329552	BK2180633	NA	NA	30073_1#320	22	K2	NA	NA	This Study	NA	RC	RC_BGDN	NA	Kutupalang	Kutupalang MSF	BGDN	09.09.2018	NA	2018-09-01	NA	2018	9.9.2018	2018-09-01	NA	NA	Cox's Bazar	Bangladesh	South Asia	NA	NA	5	5.20	52	NA	NA	NA	NA	NA	NA	NA	NA	NA	Inaba	NA	NA	NA
30073_1_324	NA	NA	ERS3329553	BT1180627	NA	NA	30073_1#324	21	T1	NA	NA	This Study	NA	RC	RC_BGDN	NA	Teknaf	Teknaf Health Complex	BGDN	09.08.2018	NA	2018-08-01	NA	2018	9.8.2018	2018-08-01	NA	NA	Cox's Bazar	Bangladesh	South Asia	NA	NA	3	3.9	20	NA	NA	NA	NA	NA	NA	NA	NA	NA	Ogawa	NA	NA	NA
30073_1_328	NA	NA	ERS3329554	RI1180179	NA	NA	30073_1#328	24	I1	NA	NA	This Study	NA	RC	RC_FDMN	NA	Kutupalang	IOM Kutupalang D4	FDMN	16.09.2018	NA	2018-09-01	NA	2018	16.9.2018	2018-09-01	NA	NA	Cox's Bazar	Bangladesh	South Asia	NA	NA	5	5.20	52	NA	NA	NA	NA	NA	NA	NA	NA	NA	Inaba	NA	NA	NA
30073_1_332	NA	NA	ERS3329555	RK3170013	NA	NA	30073_1#332	12	K3	NA	NA	This Study	NA	RC	RC_FDMN	NA	Kutupalang	Kutupalang Ganshashtho	FDMN	25.10.2017	NA	2017-10-01	NA	2017	25.10.2017	2017-10-01	NA	NA	Cox's Bazar	Bangladesh	South Asia	NA	NA	5	5.20	51	NA	NA	NA	NA	NA	NA	NA	NA	NA	Inaba	NA	NA	NA
30073_1_336	NA	NA	ERS3329556	BT1180735	NA	NA	30073_1#336	33	T1	NA	NA	This Study	NA	RC	RC_BGDN	NA	Teknaf	Teknaf Health Complex	BGDN	07.11.2018	NA	2018-11-01	NA	2018	7.11.2018	2018-11-01	NA	NA	Cox's Bazar	Bangladesh	South Asia	NA	NA	5	5.20	52	NA	NA	NA	NA	NA	NA	NA	NA	NA	Inaba	NA	NA	NA
30073_1_340	NA	NA	ERS3329557	RK1170040	NA	NA	30073_1#340	7	K1	NA	NA	This Study	NA	RC	RC_FDMN	NA	Kutupalang	Kutupalang UNHCR	FDMN	15.10.2017	NA	2017-10-01	NA	2017	15.10.2017	2017-10-01	NA	NA	Cox's Bazar	Bangladesh	South Asia	NA	NA	5	5.20	51	NA	NA	NA	NA	NA	NA	NA	NA	NA	Inaba	NA	NA	NA
30073_1_344	NA	NA	ERS3329558	RN1180320	NA	NA	30073_1#344	26	N1	NA	NA	This Study	NA	RC	RC_FDMN	NA	Nayapara	Nayapara UNHCR	FDMN	18.09.2018	NA	2018-09-01	NA	2018	18.9.2018	2018-09-01	NA	NA	Cox's Bazar	Bangladesh	South Asia	NA	NA	5	5.20	52	NA	NA	NA	NA	NA	NA	NA	NA	NA	Inaba	NA	NA	NA
30073_1_348	NA	NA	ERS3329559	BT1170072	NA	NA	30073_1#348	3	T1	NA	NA	This Study	NA	RC	RC_BGDN	NA	Teknaf	Teknaf Health Complex	BGDN	15.10.2017	NA	2017-10-01	NA	2017	15.10.2017	2017-10-01	NA	NA	Cox's Bazar	Bangladesh	South Asia	NA	NA	5	5.20	51	NA	NA	NA	NA	NA	NA	NA	NA	NA	Inaba	NA	NA	NA
30073_1_352	NA	NA	ERS3329560	BU1170130	NA	NA	30073_1#352	10	U1	NA	NA	This Study	NA	RC	RC_BGDN	NA	Ukhia	Ukhia Health Complex	BGDN	20.10.2017	NA	2017-10-01	NA	2017	20.10.2017	2017-10-01	NA	NA	Cox's Bazar	Bangladesh	South Asia	NA	NA	5	5.20	51	NA	NA	NA	NA	NA	NA	NA	NA	NA	Inaba	NA	NA	NA
30073_1_356	NA	NA	ERS3329576	RK2180692	NA	NA	30073_1#356	28	K2	NA	NA	This Study	NA	RC	RC_FDMN	NA	Kutupalang	Kutupalang MSF	FDMN	29.10.2018	NA	2018-10-01	NA	2018	29.10.2018	2018-10-01	NA	NA	Cox's Bazar	Bangladesh	South Asia	NA	NA	5	5.20	52	NA	NA	NA	NA	NA	NA	NA	NA	NA	Inaba	NA	NA	NA
30073_1_360	NA	NA	ERS3329577	BU1181024	NA	NA	30073_1#360	32	U1	NA	NA	This Study	NA	RC	RC_BGDN	NA	Ukhia	Ukhia Health Complex	BGDN	03.11.2018	NA	2018-11-01	NA	2018	3.11.2018	2018-11-01	NA	NA	Cox's Bazar	Bangladesh	South Asia	NA	NA	3	3.9	20	NA	NA	NA	NA	NA	NA	NA	NA	NA	Ogawa	NA	NA	NA
30073_1_365	NA	NA	ERS3329578	RK2180693	NA	NA	30073_1#365	29	K2	NA	NA	This Study	NA	RC	RC_FDMN	NA	Kutupalang	Kutupalang MSF	FDMN	29.10.2018	NA	2018-10-01	NA	2018	30.10.2018	2018-10-01	NA	NA	Cox's Bazar	Bangladesh	South Asia	NA	NA	5	5.20	52	NA	NA	NA	NA	NA	NA	NA	NA	NA	Inaba	NA	NA	NA
30073_1_369	NA	NA	ERS3329579	RK2170031	NA	NA	30073_1#369	1	K2	NA	NA	This Study	NA	RC	RC_FDMN	NA	Kutupalang	Kutupalang MSF	FDMN	29.09.2017	NA	2017-09-01	NA	2017	29.9.2017	2017-09-01	NA	NA	Cox's Bazar	Bangladesh	South Asia	NA	NA	5	5.20	51	NA	NA	NA	NA	NA	NA	NA	NA	NA	Inaba	NA	NA	NA
30073_1_373	NA	NA	ERS3329580	BU1180517	NA	NA	30073_1#373	16	U1	NA	NA	This Study	NA	RC	RC_BGDN	NA	Ukhia	Ukhia Health Complex	BGDN	05.03.2018	NA	2018-03-01	NA	2018	5.3.2018	2018-03-01	NA	NA	Cox's Bazar	Bangladesh	South Asia	NA	NA	5	5.20	52	NA	NA	NA	NA	NA	NA	NA	NA	NA	Inaba	NA	NA	NA
30073_1_377	NA	NA	ERS3329581	BU1180916	NA	NA	30073_1#377	23	U1	NA	NA	This Study	NA	RC	RC_BGDN	NA	Ukhia	Ukhia Health Complex	BGDN	15.09.2018	NA	2018-09-01	NA	2018	15.9.2018	2018-09-01	NA	NA	Cox's Bazar	Bangladesh	South Asia	NA	NA	5	5.20	52	NA	NA	NA	NA	NA	NA	NA	NA	NA	Inaba	NA	NA	NA
30073_1_381	NA	NA	ERS3329582	BT1170076	NA	NA	30073_1#381	6	T1	NA	NA	This Study	NA	RC	RC_BGDN	NA	Teknaf	Teknaf Health Complex	BGDN	15.10.2017	NA	2017-10-01	NA	2017	15.10.2017	2017-10-01	NA	NA	Cox's Bazar	Bangladesh	South Asia	NA	NA	5	5.20	51	NA	NA	NA	NA	NA	NA	NA	NA	NA	Inaba	NA	NA	NA
30073_1_6	NA	NA	ERS3329584	RK2180694	NA	NA	30073_1#6	30	K2	NA	NA	This Study	NA	RC	RC_FDMN	NA	Kutupalang	Kutupalang MSF	FDMN	31.10.2018	NA	2018-10-01	NA	2018	31.10.2018	2018-10-01	NA	NA	Cox's Bazar	Bangladesh	South Asia	NA	NA	5	5.20	52	NA	NA	NA	NA	NA	NA	NA	NA	NA	Inaba	NA	NA	NA
31354_3_137	NA	NA	ERS3663978	D03181885	NA	NA	31354_3#137	NA	NA	NA	NA	This Study	NA	HP	HP_BGDN	NA	Coxs Bazar	NA	BGDN	NA	NA	2018-03-01	NA	2018	27.3.2018	2018-03-01	NA	NA	Cox's Bazar	Bangladesh	South Asia	NA	NA	5	5.20	52	NA	NA	NA	NA	NA	NA	NA	NA	NA	Inaba	NA	NA	NA
31354_3_142	NA	NA	ERS3663979	RK2191022	NA	NA	31354_3#142	38	K2	NA	NA	This Study	NA	RC	RC_FDMN	NA	Kutupalang	Kutupalang MSF	FDMN	12.06.2019	NA	2019-06-01	NA	2019	12.6.2019	2019-06-01	NA	NA	Cox's Bazar	Bangladesh	South Asia	NA	NA	3	3.9	20	NA	NA	NA	NA	NA	NA	NA	NA	NA	Ogawa	NA	NA	NA
31354_3_154	NA	NA	ERS3663982	D0314001	NA	NA	31354_3#154	NA	NA	NA	NA	This Study	NA	HP	HP_BGDN	NA	Coxs Bazar	NA	BGDN	NA	NA	2014-07-01	NA	2014	5.7.2014	2014-07-01	NA	NA	Cox's Bazar	Bangladesh	South Asia	NA	NA	5	5.19	47	NA	NA	NA	NA	NA	NA	NA	NA	NA	Inaba	NA	NA	NA
31354_3_156	NA	NA	ERS3664089	D03160823	NA	NA	31354_3#156	NA	NA	NA	NA	This Study	NA	HP	HP_BGDN	NA	Coxs Bazar	NA	BGDN	NA	NA	2016-12-01	NA	2016	5.12.2016	2016-12-01	NA	NA	Cox's Bazar	Bangladesh	South Asia	NA	NA	5	5.20	51	NA	NA	NA	NA	NA	NA	NA	NA	NA	Inaba	NA	NA	NA
31354_3_166	NA	NA	ERS3663985	RN110406	NA	NA	31354_3#166	NA	NA	NA	NA	This Study	NA	HP	HP_BGDN	NA	Coxs Bazar	NA	BGDN	NA	NA	2019-03-01	NA	2019	1.3.2019	2019-03-01	NA	NA	Cox's Bazar	Bangladesh	South Asia	NA	NA	3	3.9	18	NA	NA	NA	NA	NA	NA	NA	NA	NA	Ogawa	NA	NA	NA
31354_3_182	NA	NA	ERS3663993	RK2191010	NA	NA	31354_3#182	37	K2	NA	NA	This Study	NA	RC	RC_FDMN	NA	Kutupalang	Kutupalang MSF	FDMN	05.06.2019	NA	2019-06-01	NA	2019	5.6.2019	2019-06-01	NA	NA	Cox's Bazar	Bangladesh	South Asia	NA	NA	3	3.9	20	NA	NA	NA	NA	NA	NA	NA	NA	NA	Ogawa	NA	NA	NA
31354_3_216	NA	NA	ERS3664005	D0315253	NA	NA	31354_3#216	NA	NA	NA	NA	This Study	NA	HP	HP_BGDN	NA	Coxs Bazar	NA	BGDN	NA	NA	2015-05-01	NA	2015	30.5.2015	2015-05-01	NA	NA	Cox's Bazar	Bangladesh	South Asia	NA	NA	5	5.20	53	NA	NA	NA	NA	NA	NA	NA	NA	NA	Ogawa	NA	NA	NA
31354_3_245	NA	NA	ERS3664015	BT1190990	NA	NA	31354_3#245	39	T1	NA	NA	This Study	NA	RC	RC_BGDN	NA	Teknaf	Teknaf Health Complex	BGDN	15.07.2019	NA	2019-07-01	NA	2019	15.7.2019	2019-07-01	NA	NA	Cox's Bazar	Bangladesh	South Asia	NA	NA	3	3.9	18	NA	NA	NA	NA	NA	NA	NA	NA	NA	Ogawa	NA	NA	NA
31354_3_299	NA	NA	ERS3664028	D03160839	NA	NA	31354_3#299	NA	NA	NA	NA	This Study	NA	HP	HP_BGDN	NA	Coxs Bazar	NA	BGDN	NA	NA	2016-12-01	NA	2016	11.12.2016	2016-12-01	NA	NA	Cox's Bazar	Bangladesh	South Asia	NA	NA	5	5.20	51	NA	NA	NA	NA	NA	NA	NA	NA	NA	Inaba	NA	NA	NA
31354_3_3	NA	NA	ERS3663974	RI3190010	NA	NA	31354_3#3	36	I3	NA	NA	This Study	NA	RC	RC_FDMN	NA	Balukhali	IOM Balukhali PHCC	FDMN	28.04.2019	NA	2019-04-01	NA	2019	28.4.2019	2019-04-01	NA	NA	Cox's Bazar	Bangladesh	South Asia	NA	NA	3	3.9	20	NA	NA	NA	NA	NA	NA	NA	NA	NA	Ogawa	NA	NA	NA
31354_3_32	NA	NA	ERS3664002	D03181876	NA	NA	31354_3#32	NA	NA	NA	NA	This Study	NA	HP	HP_BGDN	NA	Coxs Bazar	NA	BGDN	NA	NA	2018-03-01	NA	2018	21.3.2018	2018-03-01	NA	NA	Cox's Bazar	Bangladesh	South Asia	NA	NA	5	5.20	52	NA	NA	NA	NA	NA	NA	NA	NA	NA	Inaba	NA	NA	NA
31354_3_338	NA	NA	ERS3664038	D03160772	NA	NA	31354_3#338	NA	NA	NA	NA	This Study	NA	HP	HP_BGDN	NA	Coxs Bazar	NA	BGDN	NA	NA	2016-11-01	NA	2016	15.11.2016	2016-11-01	NA	NA	Cox's Bazar	Bangladesh	South Asia	NA	NA	5	5.20	51	NA	NA	NA	NA	NA	NA	NA	NA	NA	Inaba	NA	NA	NA
31354_3_42	NA	NA	ERS3664060	D03160538	NA	NA	31354_3#42	NA	NA	NA	NA	This Study	NA	HP	HP_BGDN	NA	Coxs Bazar	NA	BGDN	NA	NA	2016-08-01	NA	2016	14.8.2016	2016-08-01	NA	NA	Cox's Bazar	Bangladesh	South Asia	NA	NA	5	5.20	50	NA	NA	NA	NA	NA	NA	NA	NA	NA	Inaba	NA	NA	NA
31354_3_50	NA	NA	ERS3664062	D03160718	NA	NA	31354_3#50	NA	NA	NA	NA	This Study	NA	HP	HP_BGDN	NA	Coxs Bazar	NA	BGDN	NA	NA	2016-10-01	NA	2016	25.10.2016	2016-10-01	NA	NA	Cox's Bazar	Bangladesh	South Asia	NA	NA	5	5.20	51	NA	NA	NA	NA	NA	NA	NA	NA	NA	Inaba	NA	NA	NA
31354_3_7	NA	NA	ERS3663976	D03171302	NA	NA	31354_3#7	NA	NA	NA	NA	This Study	NA	HP	HP_BGDN	NA	Coxs Bazar	NA	BGDN	NA	NA	2017-07-01	NA	2017	4.7.2017	2017-07-01	NA	NA	Cox's Bazar	Bangladesh	South Asia	NA	NA	5	5.20	51	NA	NA	NA	NA	NA	NA	NA	NA	NA	Inaba	NA	NA	NA
31585_4_14	NA	NA	ERS3665255	D0314030	NA	NA	31585_4#14	NA	NA	NA	NA	This Study	NA	HP	HP_BGDN	NA	Coxs Bazar	NA	BGDN	NA	NA	2014-08-01	NA	2014	5.8.2014	2014-08-01	NA	NA	Cox's Bazar	Bangladesh	South Asia	NA	NA	5	5.19	48	NA	NA	NA	NA	NA	NA	NA	NA	NA	Inaba	NA	NA	NA
31585_4_198	NA	NA	ERS3665102	D03171195	NA	NA	31585_4#198	NA	NA	NA	NA	This Study	NA	HP	HP_BGDN	NA	Coxs Bazar	NA	BGDN	NA	NA	2017-05-01	NA	2017	13.5.2017	2017-05-01	NA	NA	Cox's Bazar	Bangladesh	South Asia	NA	NA	5	5.20	51	NA	NA	NA	NA	NA	NA	NA	NA	NA	Inaba	NA	NA	NA
31585_4_257	NA	NA	ERS3665113	D03160822	NA	NA	31585_4#257	NA	NA	NA	NA	This Study	NA	HP	HP_BGDN	NA	Coxs Bazar	NA	BGDN	NA	NA	2016-12-01	NA	2016	5.12.2016	2016-12-01	NA	NA	Cox's Bazar	Bangladesh	South Asia	NA	NA	5	5.20	51	NA	NA	NA	NA	NA	NA	NA	NA	NA	Inaba	NA	NA	NA
31585_4_351	NA	NA	ERS3665243	D03171370	NA	NA	31585_4#351	NA	NA	NA	NA	This Study	NA	HP	HP_BGDN	NA	Coxs Bazar	NA	BGDN	NA	NA	2017-07-01	NA	2017	31.7.2017	2017-07-01	NA	NA	Cox's Bazar	Bangladesh	South Asia	NA	NA	5	5.20	51	NA	NA	NA	NA	NA	NA	NA	NA	NA	Inaba	NA	NA	NA
31585_4_359	NA	NA	ERS3665245	D03171255	NA	NA	31585_4#359	NA	NA	NA	NA	This Study	NA	HP	HP_BGDN	NA	Coxs Bazar	NA	BGDN	NA	NA	2017-06-01	NA	2017	6.6.2017	2017-06-01	NA	NA	Cox's Bazar	Bangladesh	South Asia	NA	NA	5	5.20	51	NA	NA	NA	NA	NA	NA	NA	NA	NA	Inaba	NA	NA	NA
31585_4_77	NA	NA	ERS3665271	D0315287	NA	NA	31585_4#77	NA	NA	NA	NA	This Study	NA	HP	HP_BGDN	NA	Coxs Bazar	NA	BGDN	NA	NA	2015-06-01	NA	2015	29.6.2015	2015-06-01	NA	NA	Cox's Bazar	Bangladesh	South Asia	NA	NA	5	5.20	53	NA	NA	NA	NA	NA	NA	NA	NA	NA	Ogawa	NA	NA	NA
33308_1_103	NA	NA	ERS4218270	RK2191232	NA	NA	33308_1#103	53	K2	NA	NA	This Study	NA	RC	RC_FDMN	NA	Kutupalang	Kutupalang MSF	FDMN	01.10.2019	NA	2019-10-01	NA	2019	1.10.2019	2019-10-01	NA	NA	Cox's Bazar	Bangladesh	South Asia	NA	NA	3	3.9	18	NA	NA	NA	NA	NA	NA	NA	NA	NA	Ogawa	NA	NA	NA
33308_1_106	NA	NA	ERS4218269	BK2191227	NA	NA	33308_1#106	54	K2	NA	NA	This Study	NA	RC	RC_BGDN	NA	Kutupalang	Kutupalang MSF	BGDN	30.09.2019	NA	2019-09-01	NA	2019	30.9.2019	2019-09-01	NA	NA	Cox's Bazar	Bangladesh	South Asia	NA	NA	3	3.9	18	NA	NA	NA	NA	NA	NA	NA	NA	NA	Ogawa	NA	NA	NA
33308_1_110	NA	NA	ERS4218272	BK2191240	NA	NA	33308_1#110	55	K2	NA	NA	This Study	NA	RC	RC_BGDN	NA	Kutupalang	Kutupalang MSF	BGDN	02.10.2019	NA	2019-10-01	NA	2019	2.10.2019	2019-10-01	NA	NA	Cox's Bazar	Bangladesh	South Asia	NA	NA	3	3.9	18	NA	NA	NA	NA	NA	NA	NA	NA	NA	Ogawa	NA	NA	NA
33308_1_115	NA	NA	ERS4218273	RN1190513	NA	NA	33308_1#115	56	N1	NA	NA	This Study	NA	RC	RC_FDMN	NA	Nayapara	Nayapara UNHCR	FDMN	05.10.2019	NA	2019-10-01	NA	2019	5.10.2019	2019-10-01	NA	NA	Cox's Bazar	Bangladesh	South Asia	NA	NA	3	3.9	18	NA	NA	NA	NA	NA	NA	NA	NA	NA	Ogawa	NA	NA	NA
33308_1_118	NA	NA	ERS4218274	BT1191091	NA	NA	33308_1#118	57	T1	NA	NA	This Study	NA	RC	RC_BGDN	NA	Teknaf	Teknaf Health Complex	BGDN	01.10.2019	NA	2019-10-01	NA	2019	1.10.2019	2019-10-01	NA	NA	Cox's Bazar	Bangladesh	South Asia	NA	NA	3	3.9	18	NA	NA	NA	NA	NA	NA	NA	NA	NA	Ogawa	NA	NA	NA
33308_1_124	NA	NA	ERS4218275	BT1191123	NA	NA	33308_1#124	58	T1	NA	NA	This Study	NA	RC	RC_BGDN	NA	Teknaf	Teknaf Health Complex	BGDN	12.10.2019	NA	2019-10-01	NA	2019	12.10.2019	2019-10-01	NA	NA	Cox's Bazar	Bangladesh	South Asia	NA	NA	3	3.9	18	NA	NA	NA	NA	NA	NA	NA	NA	NA	Ogawa	NA	NA	NA
33308_1_127	NA	NA	ERS4218278	RI2190106	NA	NA	33308_1#127	59	I2	NA	NA	This Study	NA	RC	RC_FDMN	NA	Burmapara	IOM BurmaparaÊ	FDMN	12.10.2019	NA	2019-10-01	NA	2019	12.10.2019	2019-10-01	NA	NA	Cox's Bazar	Bangladesh	South Asia	NA	NA	3	3.9	18	NA	NA	NA	NA	NA	NA	NA	NA	NA	Ogawa	NA	NA	NA
33308_1_132	NA	NA	ERS4218276	RB1190601	NA	NA	33308_1#132	60	B1	NA	NA	This Study	NA	RC	RC_FDMN	NA	Balukhali	Balukhali PHC	FDMN	16.10.2019	NA	2019-10-01	NA	2019	16.10.2019	2019-10-01	NA	NA	Cox's Bazar	Bangladesh	South Asia	NA	NA	3	3.9	18	NA	NA	NA	NA	NA	NA	NA	NA	NA	Inaba	NA	NA	NA
33308_1_135	NA	NA	ERS4218277	RK2191311	NA	NA	33308_1#135	61	K2	NA	NA	This Study	NA	RC	RC_FDMN	NA	Kutupalang	Kutupalang MSF	FDMN	20.10.2019	NA	2019-10-01	NA	2019	20.10.2019	2019-10-01	NA	NA	Cox's Bazar	Bangladesh	South Asia	NA	NA	3	3.9	18	NA	NA	NA	NA	NA	NA	NA	NA	NA	Ogawa	NA	NA	NA
33308_1_139	NA	NA	ERS4218279	RT1191175	NA	NA	33308_1#139	62	T1	NA	NA	This Study	NA	RC	RC_FDMN	NA	Teknaf	Teknaf Health Complex	FDMN	24.10.2019	NA	2019-10-01	NA	2019	23.10.2019	2019-10-01	NA	NA	Cox's Bazar	Bangladesh	South Asia	NA	NA	3	3.9	18	NA	NA	NA	NA	NA	NA	NA	NA	NA	Ogawa	NA	NA	NA
33308_1_143	NA	NA	ERS4218280	BT1191176	NA	NA	33308_1#143	63	T1	NA	NA	This Study	NA	RC	RC_BGDN	NA	Teknaf	Teknaf Health Complex	BGDN	24.10.2019	NA	2019-10-01	NA	2019	23.10.2019	2019-10-01	NA	NA	Cox's Bazar	Bangladesh	South Asia	NA	NA	3	3.9	18	NA	NA	NA	NA	NA	NA	NA	NA	NA	Ogawa	NA	NA	NA
33308_1_147	NA	NA	ERS4218281	BT1191185	NA	NA	33308_1#147	64	T1	NA	NA	This Study	NA	RC	RC_BGDN	NA	Teknaf	Teknaf Health Complex	BGDN	25.10.2019	NA	2019-10-01	NA	2019	25.10.2019	2019-10-01	NA	NA	Cox's Bazar	Bangladesh	South Asia	NA	NA	3	3.9	18	NA	NA	NA	NA	NA	NA	NA	NA	NA	Ogawa	NA	NA	NA
33308_1_150	NA	NA	ERS4218282	BT1191192	NA	NA	33308_1#150	65	T1	NA	NA	This Study	NA	RC	RC_BGDN	NA	Teknaf	Teknaf Health Complex	BGDN	27.10.2019	NA	2019-10-01	NA	2019	27.10.2019	2019-10-01	NA	NA	Cox's Bazar	Bangladesh	South Asia	NA	NA	3	3.9	18	NA	NA	NA	NA	NA	NA	NA	NA	NA	Ogawa	NA	NA	NA
33308_1_153	NA	NA	ERS4218283	BU1191655	NA	NA	33308_1#153	66	U1	NA	NA	This Study	NA	RC	RC_BGDN	NA	Ukhia	Ukhia Health Complex	BGDN	26.10.2019	NA	2019-10-01	NA	2019	26.10.2019	2019-10-01	NA	NA	Cox's Bazar	Bangladesh	South Asia	NA	NA	3	3.9	18	NA	NA	NA	NA	NA	NA	NA	NA	NA	Ogawa	NA	NA	NA
33308_1_158	NA	NA	ERS4218285	RK2191323	NA	NA	33308_1#158	67	K2	NA	NA	This Study	NA	RC	RC_FDMN	NA	Kutupalang	Kutupalang MSF	FDMN	26.10.2019	NA	2019-10-01	NA	2019	26.10.2019	2019-10-01	NA	NA	Cox's Bazar	Bangladesh	South Asia	NA	NA	3	3.9	18	NA	NA	NA	NA	NA	NA	NA	NA	NA	Ogawa	NA	NA	NA
33308_1_161	NA	NA	ERS4218284	RK2191342	NA	NA	33308_1#161	68	K2	NA	NA	This Study	NA	RC	RC_FDMN	NA	Kutupalang	Kutupalang MSF	FDMN	07.11.2019	NA	2019-11-01	NA	2019	7.11.2019	2019-11-01	NA	NA	Cox's Bazar	Bangladesh	South Asia	NA	NA	3	3.9	18	NA	NA	NA	NA	NA	NA	NA	NA	NA	Ogawa	NA	NA	NA
33308_1_166	NA	NA	ERS4218286	RT1191237	NA	NA	33308_1#166	69	T1	NA	NA	This Study	NA	RC	RC_FDMN	NA	Teknaf	Teknaf Health Complex	FDMN	06.11.2019	NA	2019-11-01	NA	2019	6.11.2019	2019-11-01	NA	NA	Cox's Bazar	Bangladesh	South Asia	NA	NA	3	3.9	18	NA	NA	NA	NA	NA	NA	NA	NA	NA	Ogawa	NA	NA	NA
33308_1_169	NA	NA	ERS4218287	RK2191339	NA	NA	33308_1#169	70	K2	NA	NA	This Study	NA	RC	RC_FDMN	NA	Kutupalang	Kutupalang MSF	FDMN	06.11.2019	NA	2019-11-01	NA	2019	6.11.2019	2019-11-01	NA	NA	Cox's Bazar	Bangladesh	South Asia	NA	NA	3	3.9	18	NA	NA	NA	NA	NA	NA	NA	NA	NA	Ogawa	NA	NA	NA
33308_1_174	NA	NA	ERS4218288	RI1190606	NA	NA	33308_1#174	71	I1	NA	NA	This Study	NA	RC	RC_FDMN	NA	Kutupalang	IOM Kutupalang D4	FDMN	11.11.2019	NA	2019-11-01	NA	2019	11.11.2019	2019-11-01	NA	NA	Cox's Bazar	Bangladesh	South Asia	NA	NA	3	3.9	18	NA	NA	NA	NA	NA	NA	NA	NA	NA	Ogawa	NA	NA	NA
33308_1_179	NA	NA	ERS4218289	BU1191698	NA	NA	33308_1#179	72	U1	NA	NA	This Study	NA	RC	RC_BGDN	NA	Ukhia	Ukhia Health Complex	BGDN	17.11.2019	NA	2019-11-01	NA	2019	17.11.2019	2019-11-01	NA	NA	Cox's Bazar	Bangladesh	South Asia	NA	NA	3	3.9	18	NA	NA	NA	NA	NA	NA	NA	NA	NA	Inaba	NA	NA	NA
33308_1_182	NA	NA	ERS4218290	BU1191699	NA	NA	33308_1#182	73	U1	NA	NA	This Study	NA	RC	RC_BGDN	NA	Ukhia	Ukhia Health Complex	BGDN	17.11.2019	NA	2019-11-01	NA	2019	17.11.2019	2019-11-01	NA	NA	Cox's Bazar	Bangladesh	South Asia	NA	NA	3	3.9	18	NA	NA	NA	NA	NA	NA	NA	NA	NA	Inaba	NA	NA	NA
33308_1_52	NA	NA	ERS4218261	BT1191048	NA	NA	33308_1#52	44	T1	NA	NA	This Study	NA	RC	RC_BGDN	NA	Teknaf	Teknaf Health Complex	BGDN	15.09.2019	NA	2019-09-01	NA	2019	15.9.2019	2019-09-01	NA	NA	Cox's Bazar	Bangladesh	South Asia	NA	NA	3	3.9	18	NA	NA	NA	NA	NA	NA	NA	NA	NA	Ogawa	NA	NA	NA
33308_1_55	NA	NA	ERS4218264	BT1191059	NA	NA	33308_1#55	47	T1	NA	NA	This Study	NA	RC	RC_BGDN	NA	Teknaf	Teknaf Health Complex	BGDN	19.09.2019	NA	2019-09-01	NA	2019	19.9.2019	2019-09-01	NA	NA	Cox's Bazar	Bangladesh	South Asia	NA	NA	3	3.9	18	NA	NA	NA	NA	NA	NA	NA	NA	NA	Ogawa	NA	NA	NA
33308_1_60	NA	NA	ERS4218267	BK2191221	NA	NA	33308_1#60	52	K2	NA	NA	This Study	NA	RC	RC_BGDN	NA	Kutupalang	Kutupalang MSF	BGDN	29.09.2019	NA	2019-09-01	NA	2019	29.9.2019	2019-09-01	NA	NA	Cox's Bazar	Bangladesh	South Asia	NA	NA	3	3.9	18	NA	NA	NA	NA	NA	NA	NA	NA	NA	Ogawa	NA	NA	NA
33308_1_63	NA	NA	ERS4218257	BT1190997	NA	NA	33308_1#63	40	T1	NA	NA	This Study	NA	RC	RC_BGDN	NA	Teknaf	Teknaf Health Complex	BGDN	20.07.2019	NA	2019-07-01	NA	2019	20.7.2019	2019-07-01	NA	NA	Cox's Bazar	Bangladesh	South Asia	NA	NA	3	3.9	18	NA	NA	NA	NA	NA	NA	NA	NA	NA	Ogawa	NA	NA	NA
33308_1_66	NA	NA	ERS4218258	BU1191552	NA	NA	33308_1#66	41	U1	NA	NA	This Study	NA	RC	RC_BGDN	NA	Ukhia	Ukhia Health Complex	BGDN	06.09.2019	NA	2019-09-01	NA	2019	6.9.2019	2019-09-01	NA	NA	Cox's Bazar	Bangladesh	South Asia	NA	NA	3	3.9	18	NA	NA	NA	NA	NA	NA	NA	NA	NA	Ogawa	NA	NA	NA
33308_1_69	NA	NA	ERS4218259	RK2191153	NA	NA	33308_1#69	42	K2	NA	NA	This Study	NA	RC	RC_FDMN	NA	Kutupalang	Kutupalang MSF	FDMN	05.09.2019	NA	2019-09-01	NA	2019	5.9.2019	2019-09-01	NA	NA	Cox's Bazar	Bangladesh	South Asia	NA	NA	3	3.9	18	NA	NA	NA	NA	NA	NA	NA	NA	NA	Ogawa	NA	NA	NA
33308_1_73	NA	NA	ERS4218260	RK4190224	NA	NA	33308_1#73	43	K4	NA	NA	This Study	NA	RC	RC_FDMN	NA	Kutupalang	Kutupalang Ganshashtho	FDMN	08.09.2019	NA	2019-09-01	NA	2019	8.9.2019	2019-09-01	NA	NA	Cox's Bazar	Bangladesh	South Asia	NA	NA	3	3.9	18	NA	NA	NA	NA	NA	NA	NA	NA	NA	Ogawa	NA	NA	NA
33308_1_77	NA	NA	ERS4218262	BT1191047	NA	NA	33308_1#77	45	T1	NA	NA	This Study	NA	RC	RC_BGDN	NA	Teknaf	Teknaf Health Complex	BGDN	15.09.2019	NA	2019-09-01	NA	2019	15.9.2019	2019-09-01	NA	NA	Cox's Bazar	Bangladesh	South Asia	NA	NA	3	3.9	18	NA	NA	NA	NA	NA	NA	NA	NA	NA	Ogawa	NA	NA	NA
33308_1_81	NA	NA	ERS4218263	BT1191060	NA	NA	33308_1#81	46	T1	NA	NA	This Study	NA	RC	RC_BGDN	NA	Teknaf	Teknaf Health Complex	BGDN	19.09.2019	NA	2019-09-01	NA	2019	19.9.2019	2019-09-01	NA	NA	Cox's Bazar	Bangladesh	South Asia	NA	NA	3	3.9	18	NA	NA	NA	NA	NA	NA	NA	NA	NA	Ogawa	NA	NA	NA
33308_1_86	NA	NA	ERS4218266	BU1191577	NA	NA	33308_1#86	48	U1	NA	NA	This Study	NA	RC	RC_BGDN	NA	Ukhia	Ukhia Health Complex	BGDN	23.09.2019	NA	2019-09-01	NA	2019	23.9.2019	2019-09-01	NA	NA	Cox's Bazar	Bangladesh	South Asia	NA	NA	3	3.9	18	NA	NA	NA	NA	NA	NA	NA	NA	NA	Ogawa	NA	NA	NA
33308_1_89	NA	NA	ERS4218265	BT1191070	NA	NA	33308_1#89	49	T1	NA	NA	This Study	NA	RC	RC_BGDN	NA	Teknaf	Teknaf Health Complex	BGDN	24.09.2019	NA	2019-09-01	NA	2019	24.9.2019	2019-09-01	NA	NA	Cox's Bazar	Bangladesh	South Asia	NA	NA	3	3.9	18	NA	NA	NA	NA	NA	NA	NA	NA	NA	Ogawa	NA	NA	NA
33308_1_95	NA	NA	ERS4218268	BT1191073	NA	NA	33308_1#95	50	T1	NA	NA	This Study	NA	RC	RC_BGDN	NA	Teknaf	Teknaf Health Complex	BGDN	25.09.2019	NA	2019-09-01	NA	2019	25.9.2019	2019-09-01	NA	NA	Cox's Bazar	Bangladesh	South Asia	NA	NA	3	3.9	18	NA	NA	NA	NA	NA	NA	NA	NA	NA	Ogawa	NA	NA	NA
33308_1_98	NA	NA	ERS4218271	BT1191076	NA	NA	33308_1#98	51	T1	NA	NA	This Study	NA	RC	RC_BGDN	NA	Teknaf	Teknaf Health Complex	BGDN	26.09.2019	NA	2019-09-01	NA	2019	26.9.2019	2019-09-01	NA	NA	Cox's Bazar	Bangladesh	South Asia	NA	NA	3	3.9	18	NA	NA	NA	NA	NA	NA	NA	NA	NA	Ogawa	NA	NA	NA
4056_2_1	A330	ERR018119	NA	NA	NA	4056_2#1	NA	NA	NA	NA	Mutreja et al. Nature 2011	Domman et al. Science 2017	NA	NA	NA	NA	NA	NA	NA	NA	NA	NA	NA	1993	NA	NA	NA	NA	NA	India	South Asia	NA	NA	2		14	NA	/	NA	NA	NA	NA	NA	NA	NA	Unknown	NA	ctxB3	NA
4056_2_10	MJ1485	ERR018120	NA	NA	NA	NA	NA	NA	NA	NA	Mutreja et al. Nature 2011	Domman et al. Science 2017	NA	NA	NA	NA	NA	NA	NA	NA	NA	NA	NA	1994	NA	NA	NA	NA	NA	Bangladesh	South Asia	NA	NA	6		63	NA	/	NA	NA	NA	NA	NA	NA	NA	Inaba	NA	ctxB1	NA
4056_2_11	A383	ERR018121	NA	NA	NA	4056_2#11	NA	NA	NA	NA	Mutreja et al. Nature 2011	Domman et al. Science 2017	NA	NA	NA	NA	NA	NA	NA	NA	NA	NA	NA	2002	NA	NA	NA	NA	NA	Bangladesh	South Asia	NA	NA	2		14	NA	/	NA	NA	NA	NA	NA	NA	NA	Unknown	NA	ctxB5	NA
4056_2_12	MG116025	ERR018122	NA	NA	NA	NA	NA	NA	NA	NA	Mutreja et al. Nature 2011	Domman et al. Science 2017	NA	NA	NA	NA	NA	NA	NA	NA	NA	NA	NA	1991	NA	NA	NA	NA	NA	Bangladesh	South Asia	NA	NA	6		68	NA	/	NA	NA	NA	NA	NA	NA	NA	Ogawa	NA	ctxB3	NA
4056_2_2	MBN17	ERR018123	NA	NA	NA	NA	NA	NA	NA	NA	Mutreja et al. Nature 2011	Domman et al. Science 2017	NA	NA	NA	NA	NA	NA	NA	NA	NA	NA	NA	2004	NA	NA	NA	NA	NA	India	South Asia	NA	NA	3	3.12	27	NA	/	NA	NA	NA	NA	NA	NA	NA	Inaba	NA	ctxB1	NA
4056_2_3	VC51	ERR018124	NA	NA	NA	NA	NA	NA	NA	NA	Mutreja et al. Nature 2011	Domman et al. Science 2017	NA	NA	NA	NA	NA	NA	NA	NA	NA	NA	NA	1992	NA	NA	NA	NA	NA	India	South Asia	NA	NA	6		72	NA	/	NA	NA	NA	NA	NA	NA	NA	Ogawa	NA	ctxB1	NA
4056_2_4	V212-1	ERR018125	NA	NA	NA	NA	NA	NA	NA	NA	Mutreja et al. Nature 2011	Domman et al. Science 2017	NA	NA	NA	NA	NA	NA	NA	NA	NA	NA	NA	1991	NA	NA	NA	NA	NA	India	South Asia	NA	NA	6		72	NA	/	NA	NA	NA	NA	NA	NA	NA	Ogawa	NA	ctxB1	NA
4056_2_5	V109	ERR018126	NA	NA	NA	NA	NA	NA	NA	NA	Mutreja et al. Nature 2011	Domman et al. Science 2017	NA	NA	NA	NA	NA	NA	NA	NA	NA	NA	NA	1990	NA	NA	NA	NA	NA	India	South Asia	NA	NA	6		68	NA	/	NA	NA	NA	NA	NA	NA	NA	Ogawa	NA	ctxB3	NA
4056_2_6	V5	ERR018127	NA	NA	NA	NA	NA	NA	NA	NA	Mutreja et al. Nature 2011	Domman et al. Science 2017	NA	NA	NA	NA	NA	NA	NA	NA	NA	NA	NA	1989	NA	NA	NA	NA	NA	India	South Asia	NA	NA	6		68	NA	/	NA	NA	NA	NA	NA	NA	NA	Ogawa	NA	/	NA
4056_2_7	A488_2	ERR018128	NA	NA	NA	NA	NA	NA	NA	NA	Mutreja et al. Nature 2011	Domman et al. Science 2017	NA	NA	NA	NA	NA	NA	NA	NA	NA	NA	NA	2006	NA	NA	NA	NA	NA	Bangladesh	South Asia	NA	NA	3	3.12	28	NA	/	NA	NA	NA	NA	NA	NA	NA	Ogawa	NA	ctxB1	NA
4056_2_9	MBRN14	ERR018130	NA	NA	NA	NA	NA	NA	NA	NA	Mutreja et al. Nature 2011	Domman et al. Science 2017	NA	NA	NA	NA	NA	NA	NA	NA	NA	NA	NA	2004	NA	NA	NA	NA	NA	India	South Asia	NA	NA	5	5.22	59	NA	/	NA	NA	NA	NA	NA	NA	NA	Ogawa	NA	/	NA
4056_6_10	A184	ERR018146	NA	NA	NA	NA	NA	NA	NA	NA	Mutreja et al. Nature 2011	Domman et al. Science 2017	NA	NA	NA	NA	NA	NA	NA	NA	NA	NA	NA	1992	NA	NA	NA	NA	NA	Colombia	South America	LAT1	NA	1		2	NA	LAT1	NA	NA	NA	NA	NA	NA	NA	Ogawa	NA	ctxB3	NA
4056_6_11	A109	ERR018147	NA	NA	NA	NA	NA	NA	NA	NA	Mutreja et al. Nature 2011	Domman et al. Science 2017	NA	NA	NA	NA	NA	NA	NA	NA	NA	NA	NA	1990	NA	NA	NA	NA	NA	Unknown	Unknown	NA	NA	2		68	NA	/	NA	NA	NA	NA	NA	NA	NA	Ogawa	NA	ctxB3	NA
4056_6_12	A180	ERR018148	NA	NA	NA	NA	NA	NA	NA	NA	Mutreja et al. Nature 2011	Domman et al. Science 2017	NA	NA	NA	NA	NA	NA	NA	NA	NA	NA	NA	1992	NA	NA	NA	NA	NA	Colombia	South America	LAT1	NA	1		2	NA	LAT1	NA	NA	NA	NA	NA	NA	NA	Inaba	NA	ctxB3	NA
4056_6_2	A177	ERR018149	NA	NA	NA	NA	NA	NA	NA	NA	Mutreja et al. Nature 2011	Domman et al. Science 2017	NA	NA	NA	NA	NA	NA	NA	NA	NA	NA	NA	1992	NA	NA	NA	NA	NA	Colombia	South America	LAT1	NA	1		2	NA	LAT1	NA	NA	NA	NA	NA	NA	NA	Inaba	NA	ctxB3	NA
4056_6_3	A155	ERR018150	NA	NA	NA	NA	NA	NA	NA	NA	Mutreja et al. Nature 2011	Domman et al. NatGen 2018	NA	NA	NA	NA	NA	NA	NA	NA	NA	NA	NA	1991	NA	NA	NA	NA	NA	Mozambique	Southern Africa	NA	NA	4		41	NA	NA	NA	NA	NA	NA	NA	NA	NA	NA	NA	ctxB3	NA
4056_6_4	A154	ERR018151	NA	NA	NA	NA	NA	NA	NA	NA	Mutreja et al. Nature 2011	Domman et al. NatGen 2018	NA	NA	NA	NA	NA	NA	NA	NA	NA	NA	NA	1991	NA	NA	NA	NA	NA	Mozambique	Southern Africa	NA	NA	4		41	NA	NA	NA	NA	NA	NA	NA	NA	NA	NA	NA	ctxB3	NA
4056_6_5	A152	ERR018152	NA	NA	NA	NA	NA	NA	NA	NA	Mutreja et al. Nature 2011	Domman et al. Science 2017	NA	NA	NA	NA	NA	NA	NA	NA	NA	NA	NA	1991	NA	NA	NA	NA	NA	Mozambique	Southern Africa	NA	NA	4		41	NA	/	NA	NA	NA	NA	NA	NA	NA	Ogawa	NA	ctxB3	NA
4056_6_6	A131	ERR018153	NA	NA	NA	NA	NA	NA	NA	NA	Mutreja et al. Nature 2011	Domman et al. Science 2017	NA	NA	NA	NA	NA	NA	NA	NA	NA	NA	NA	1989	NA	NA	NA	NA	NA	India	South Asia	NA	NA	6		68	NA	/	NA	NA	NA	NA	NA	NA	NA	Ogawa	NA	ctxB3	NA
4056_6_7	A130	ERR018154	NA	NA	NA	NA	NA	NA	NA	NA	Mutreja et al. Nature 2011	Domman et al. Science 2017	NA	NA	NA	NA	NA	NA	NA	NA	NA	NA	NA	1989	NA	NA	NA	NA	NA	India	South Asia	NA	NA	6		68	NA	/	NA	NA	NA	NA	NA	NA	NA	Ogawa	NA	ctxB3	NA
4056_6_9	A185	ERR018156	NA	NA	NA	NA	NA	NA	NA	NA	Mutreja et al. Nature 2011	Domman et al. Science 2017	NA	NA	NA	NA	NA	NA	NA	NA	NA	NA	NA	1992	NA	NA	NA	NA	NA	Colombia	South America	LAT1	NA	1		2	NA	LAT1	NA	NA	NA	NA	NA	NA	NA	Ogawa	NA	ctxB3	NA
4056_7_1	A186	ERR018158	NA	NA	NA	NA	NA	NA	NA	NA	Mutreja et al. Nature 2011	Domman et al. Science 2017	NA	NA	NA	NA	NA	NA	NA	NA	NA	NA	NA	1992	NA	NA	NA	NA	NA	Argentina	South America	LAT1	NA	1		2	NA	LAT1	NA	NA	NA	NA	NA	NA	NA	Ogawa	NA	ctxB3	NA
4056_7_10	A232	ERR018159	NA	NA	NA	NA	NA	NA	NA	NA	Mutreja et al. Nature 2011	Domman et al. Science 2017	NA	NA	NA	NA	NA	NA	NA	NA	NA	NA	NA	1991	NA	NA	NA	NA	NA	Mexico	South America	LAT1	NA	1		2	NA	LAT1	NA	NA	NA	NA	NA	NA	NA	Inaba	NA	ctxB3	NA
4056_7_11	A193	ERR018160	NA	NA	NA	NA	NA	NA	NA	NA	Mutreja et al. Nature 2011	Domman et al. Science 2017	NA	NA	NA	NA	NA	NA	NA	NA	NA	NA	NA	1992	NA	NA	NA	NA	NA	Bolivia	South America	LAT1	NA	1		2	NA	LAT1	NA	NA	NA	NA	NA	NA	NA	Ogawa	NA	ctxB3	NA
4056_7_12	A231	ERR018161	NA	NA	NA	NA	NA	NA	NA	NA	Mutreja et al. Nature 2011	Domman et al. Science 2017	NA	NA	NA	NA	NA	NA	NA	NA	NA	NA	NA	1991	NA	NA	NA	NA	NA	Mexico	South America	LAT1	NA	1		2	NA	LAT1	NA	NA	NA	NA	NA	NA	NA	Inaba	NA	ctxB3	NA
4056_7_7	A201	ERR018167	NA	NA	NA	NA	NA	NA	NA	NA	Mutreja et al. Nature 2011	Domman et al. Science 2017	NA	NA	NA	NA	NA	NA	NA	NA	NA	NA	NA	1992	NA	NA	NA	NA	NA	Argentina	South America	LAT1	NA	1		2	NA	LAT1	NA	NA	NA	NA	NA	NA	NA	Inaba	NA	ctxB3	NA
4056_7_8	A200	ERR018168	NA	NA	NA	NA	NA	NA	NA	NA	Mutreja et al. Nature 2011	Domman et al. Science 2017	NA	NA	NA	NA	NA	NA	NA	NA	NA	NA	NA	1992	NA	NA	NA	NA	NA	Argentina	South America	LAT1	NA	1		2	NA	LAT1	NA	NA	NA	NA	NA	NA	NA	Ogawa	NA	ctxB3	NA
4056_7_9	A241	ERR018169	NA	NA	NA	NA	NA	NA	NA	NA	Mutreja et al. Nature 2011	Domman et al. Science 2017	NA	NA	NA	NA	NA	NA	NA	NA	NA	NA	NA	1989	NA	NA	NA	NA	NA	Vietnam	Southeast Asia	NA	NA	4		45	NA	/	NA	NA	NA	NA	NA	NA	NA	Inaba	NA	ctxB3	NA
4056_8_1	A245	ERR018171	NA	NA	NA	NA	NA	NA	NA	NA	Mutreja et al. Nature 2011	Domman et al. Science 2017	NA	NA	NA	NA	NA	NA	NA	NA	NA	NA	NA	1989	NA	NA	NA	NA	NA	Vietnam	Southeast Asia	NA	NA	4		45	NA	/	NA	NA	NA	NA	NA	NA	NA	Ogawa	NA	ctxB3	NA
4056_8_10	A483	ERR018172	NA	NA	NA	NA	NA	NA	NA	NA	Mutreja et al. Nature 2011	Domman et al. NatGen 2018	NA	NA	NA	NA	NA	NA	NA	NA	NA	NA	NA	2007	NA	NA	NA	NA	NA	Djibouti	East Africa	NA	NA	7		75	NA	NA	NA	NA	NA	NA	NA	NA	NA	NA	NA	ctxB1	NA
4056_8_12	A482	ERR018174	NA	NA	NA	NA	NA	NA	NA	NA	Mutreja et al. Nature 2011	Domman et al. Science 2017	NA	NA	NA	NA	NA	NA	NA	NA	NA	NA	NA	2007	NA	NA	NA	NA	NA	Djibouti	East Africa	NA	NA	7		75	NA	/	NA	NA	NA	NA	NA	NA	NA	Inaba	NA	ctxB1	NA
4056_8_2	A481	ERR018175	NA	NA	NA	NA	NA	NA	NA	NA	Mutreja et al. Nature 2011	Domman et al. NatGen 2018	NA	NA	NA	NA	NA	NA	NA	NA	NA	NA	NA	2007	NA	NA	NA	NA	NA	Djibouti	East Africa	NA	NA	7		75	NA	NA	NA	NA	NA	NA	NA	NA	NA	NA	NA	ctxB1	NA
4056_8_3	A397	ERR018176	NA	NA	NA	NA	NA	NA	NA	NA	Mutreja et al. Nature 2011	Domman et al. Science 2017	NA	NA	NA	NA	NA	NA	NA	NA	NA	NA	NA	1987	NA	NA	NA	NA	NA	Bangladesh	South Asia	NA	NA	4		45	NA	/	NA	NA	NA	NA	NA	NA	NA	Ogawa	NA	ctxB3	NA
4056_8_4	A390	ERR018177	NA	NA	NA	NA	NA	NA	NA	NA	Mutreja et al. Nature 2011	Domman et al. Science 2017	NA	NA	NA	NA	NA	NA	NA	NA	NA	NA	NA	1987	NA	NA	NA	NA	NA	Bangladesh	South Asia	NA	NA	4		45	NA	/	NA	NA	NA	NA	NA	NA	NA	Ogawa	NA	ctxB3	NA
4056_8_6	A346_2	ERR018179	NA	NA	NA	NA	NA	NA	NA	NA	Mutreja et al. Nature 2011	Domman et al. Science 2017	NA	NA	NA	NA	NA	NA	NA	NA	NA	NA	NA	1994	NA	NA	NA	NA	NA	Bangladesh	South Asia	NA	NA	6		63	NA	/	NA	NA	NA	NA	NA	NA	NA	Ogawa	NA	ctxB1	NA
4056_8_8	A316	ERR018181	NA	NA	NA	NA	NA	NA	NA	NA	Mutreja et al. Nature 2011	Domman et al. Science 2017	NA	NA	NA	NA	NA	NA	NA	NA	NA	NA	NA	1993	NA	NA	NA	NA	NA	Argentina	South America	LAT1	NA	1		2	NA	LAT1	NA	NA	NA	NA	NA	NA	NA	Ogawa	NA	ctxB3	NA
4056_8_9	A487_2	ERR018182	NA	NA	NA	NA	NA	NA	NA	NA	Mutreja et al. Nature 2011	Domman et al. Science 2017	NA	NA	NA	NA	NA	NA	NA	NA	NA	NA	NA	2007	NA	NA	NA	NA	NA	Bangladesh	South Asia	NA	NA	3	3.12	27	NA	/	NA	NA	NA	NA	NA	NA	NA	Inaba	NA	ctxB1	NA
4075_3_10	PRL18	ERR018185	NA	NA	NA	NA	NA	NA	NA	NA	Mutreja et al. Nature 2011	Domman et al. Science 2017	NA	NA	NA	NA	NA	NA	NA	NA	NA	NA	NA	1984	NA	NA	NA	NA	NA	India	South Asia	NA	NA	4		39	NA	/	NA	NA	NA	NA	NA	NA	NA	Ogawa	NA	ctxB3	NA
4075_3_11	GP60	ERR018186	NA	NA	NA	NA	NA	NA	NA	NA	Mutreja et al. Nature 2011	Domman et al. Science 2017	NA	NA	NA	NA	NA	NA	NA	NA	NA	NA	NA	1973	NA	NA	NA	NA	NA	India	South Asia	NA	NA	4		45	NA	/	NA	NA	NA	NA	NA	NA	NA	Ogawa	NA	/	NA
4075_3_12	IDHO1726	ERR018187	NA	NA	NA	NA	NA	NA	NA	NA	Mutreja et al. Nature 2011	Domman et al. Science 2017	NA	NA	NA	NA	NA	NA	NA	NA	NA	NA	NA	2009	NA	NA	NA	NA	NA	India	South Asia	NA	NA	3	3.13	32	NA	/	NA	NA	NA	NA	NA	NA	NA	Ogawa	NA	ctxB7	NA
4075_3_2	GP152	ERR018188	NA	NA	NA	NA	NA	NA	NA	NA	Mutreja et al. Nature 2011	Domman et al. Science 2017	NA	NA	NA	NA	NA	NA	NA	NA	NA	NA	NA	1979	NA	NA	NA	NA	NA	India	South Asia	NA	NA	4		45	NA	/	NA	NA	NA	NA	NA	NA	NA	Inaba	NA	ctxB3	NA
4075_3_3	PRL5	ERR018189	NA	NA	NA	NA	NA	NA	NA	NA	Mutreja et al. Nature 2011	Domman et al. Science 2017	NA	NA	NA	NA	NA	NA	NA	NA	NA	NA	NA	1980	NA	NA	NA	NA	NA	India	South Asia	NA	NA	4		45	NA	/	NA	NA	NA	NA	NA	NA	NA	Ogawa	NA	ctxB3	NA
4075_3_5	GP145	ERR018191	NA	NA	NA	NA	NA	NA	NA	NA	Mutreja et al. Nature 2011	Domman et al. NatGen 2018	NA	NA	NA	NA	NA	NA	NA	NA	NA	NA	NA	1979	NA	NA	NA	NA	NA	India	South Asia	NA	NA	4		42	NA	NA	NA	NA	NA	NA	NA	NA	NA	NA	NA	ctxB3	NA
4075_3_6	GP143	ERR018192	NA	NA	NA	NA	NA	NA	NA	NA	Mutreja et al. Nature 2011	Domman et al. Science 2017	NA	NA	NA	NA	NA	NA	NA	NA	NA	NA	NA	1978	NA	NA	NA	NA	NA	Bahrain	Middle East	NA	NA	4		45	NA	/	NA	NA	NA	NA	NA	NA	NA	Inaba	NA	ctxB3	NA
4075_3_7	GP140	ERR018193	NA	NA	NA	NA	NA	NA	NA	NA	Mutreja et al. Nature 2011	Domman et al. Science 2017	NA	NA	NA	NA	NA	NA	NA	NA	NA	NA	NA	1978	NA	NA	NA	NA	NA	Malaysia	Southeast Asia	NA	NA	4		45	NA	/	NA	NA	NA	NA	NA	NA	NA	Ogawa	NA	ctxB3	NA
4075_3_8	GP106	ERR018194	NA	NA	NA	NA	NA	NA	NA	NA	Mutreja et al. Nature 2011	Domman et al. Science 2017	NA	NA	NA	NA	NA	NA	NA	NA	NA	NA	NA	1975	NA	NA	NA	NA	NA	Germany	Europe	NA	NA	4		42	NA	/	NA	NA	NA	NA	NA	NA	NA	Ogawa	NA	ctxB3	NA
4075_3_9	PRL64	SRR495447	NA	NA	NA	NA	NA	NA	NA	NA	Mutreja et al. Nature 2011	Domman et al. Science 2017	NA	NA	NA	NA	NA	NA	NA	NA	NA	NA	NA	1992	NA	NA	NA	NA	NA	India	South Asia	NA	NA	5	5.21	56	NA	/	NA	NA	NA	NA	NA	NA	NA	Ogawa	NA	ctxB1	NA
4370_2_1	6180	ERS013208	NA	NA	NA	NA	NA	NA	NA	NA	NA	Hu et al. mSystems 2019		NA	NA	NA	NA	NA	NA	NA	NA	NA	NA	2007	NA	NA	NA	NA	NA	Kenya	East Africa	NA	NA	7		83	NA	NA	NA	NA	NA	NA	NA	NA	NA	Inaba	NA		NA
4370_2_10	6214	ERR019287	NA	NA	NA	NA	NA	NA	NA	NA	Mutreja et al. Nature 2011	Domman et al. NatGen 2018	NA	NA	NA	NA	NA	NA	NA	NA	NA	NA	NA	2007	NA	NA	NA	NA	NA	Kenya	East Africa	NA	NA	7		81	NA	NA	NA	NA	NA	NA	NA	NA	NA	NA	NA	ctxB1	NA
4370_2_11	6191	ERR019288	NA	NA	NA	NA	NA	NA	NA	NA	Mutreja et al. Nature 2011	Domman et al. NatGen 2018	NA	NA	NA	NA	NA	NA	NA	NA	NA	NA	NA	2005	NA	NA	NA	NA	NA	Kenya	East Africa	NA	NA	7		83	NA	NA	NA	NA	NA	NA	NA	NA	NA	NA	NA	ctxB1	NA
4370_2_12	6212	ERR019289	NA	NA	NA	NA	NA	NA	NA	NA	Mutreja et al. Nature 2011	Domman et al. Science 2017	NA	NA	NA	NA	NA	NA	NA	NA	NA	NA	NA	2007	NA	NA	NA	NA	NA	Kenya	East Africa	NA	NA	7		81	NA	/	NA	NA	NA	NA	NA	NA	NA	Inaba	NA	ctxB1	NA
4370_2_2	6210	ERR019290	NA	NA	NA	NA	NA	NA	NA	NA	Mutreja et al. Nature 2011	Domman et al. NatGen 2018	NA	NA	NA	NA	NA	NA	NA	NA	NA	NA	NA	2007	NA	NA	NA	NA	NA	Kenya	East Africa	NA	NA	7		81	NA	NA	NA	NA	NA	NA	NA	NA	NA	NA	NA	ctxB1	NA
4370_2_3	6201	ERR019291	NA	NA	NA	NA	NA	NA	NA	NA	Mutreja et al. Nature 2011	Domman et al. NatGen 2018	NA	NA	NA	NA	NA	NA	NA	NA	NA	NA	NA	2007	NA	NA	NA	NA	NA	Kenya	East Africa	NA	NA	7		83	NA	NA	NA	NA	NA	NA	NA	NA	NA	NA	NA	ctxB1	NA
4370_2_4	6197	ERR019292	NA	NA	NA	NA	NA	NA	NA	NA	Mutreja et al. Nature 2011	Domman et al. Science 2017	NA	NA	NA	NA	NA	NA	NA	NA	NA	NA	NA	2007	NA	NA	NA	NA	NA	Kenya	East Africa	NA	NA	7		83	NA	/	NA	NA	NA	NA	NA	NA	NA	Inaba	NA	ctxB1	NA
4370_2_5	6196	ERS013215	NA	NA	NA	NA	NA	NA	NA	NA	NA	Hu et al. mSystems 2019		NA	NA	NA	NA	NA	NA	NA	NA	NA	NA	2005	NA	NA	NA	NA	NA	Kenya	East Africa	NA	NA	7		83	NA	NA	NA	NA	NA	NA	NA	NA	NA	Inaba	NA		NA
4370_2_7	6194	ERR019295	NA	NA	NA	NA	NA	NA	NA	NA	Mutreja et al. Nature 2011	Domman et al. NatGen 2018	NA	NA	NA	NA	NA	NA	NA	NA	NA	NA	NA	2007	NA	NA	NA	NA	NA	Kenya	East Africa	NA	NA	7		83	NA	NA	NA	NA	NA	NA	NA	NA	NA	NA	NA	ctxB1	NA
4370_2_8	6193	ERR019296	NA	NA	NA	NA	NA	NA	NA	NA	Mutreja et al. Nature 2011	Domman et al. NatGen 2018	NA	NA	NA	NA	NA	NA	NA	NA	NA	NA	NA	2005	NA	NA	NA	NA	NA	Kenya	East Africa	NA	NA	7		83	NA	NA	NA	NA	NA	NA	NA	NA	NA	NA	NA	ctxB1	NA
4370_2_9	6215	ERR019297	NA	NA	NA	NA	NA	NA	NA	NA	Mutreja et al. Nature 2011	Domman et al. NatGen 2018	NA	NA	NA	NA	NA	NA	NA	NA	NA	NA	NA	2005	NA	NA	NA	NA	NA	Kenya	East Africa	NA	NA	7		81	NA	NA	NA	NA	NA	NA	NA	NA	NA	NA	NA	ctxB1	NA
4370_3_1	7682	ERR028066	NA	NA	NA	NA	NA	NA	NA	NA	Mutreja et al. Nature 2011	Domman et al. NatGen 2018	NA	NA	NA	NA	NA	NA	NA	NA	NA	NA	NA	2009	NA	NA	NA	NA	NA	Kenya	East Africa	NA	NA	7		74	NA	NA	NA	NA	NA	NA	NA	NA	NA	NA	NA	ctxB1	NA
4370_3_11	7684	ERR028068	NA	NA	NA	NA	NA	NA	NA	NA	Mutreja et al. Nature 2011	Domman et al. NatGen 2018	NA	NA	NA	NA	NA	NA	NA	NA	NA	NA	NA	2009	NA	NA	NA	NA	NA	Kenya	East Africa	NA	NA	7		74	NA	NA	NA	NA	NA	NA	NA	NA	NA	NA	NA	ctxB1	NA
4370_3_6	7687	ERR028074	NA	NA	NA	NA	NA	NA	NA	NA	Mutreja et al. Nature 2011	Domman et al. NatGen 2018	NA	NA	NA	NA	NA	NA	NA	NA	NA	NA	NA	2009	NA	NA	NA	NA	NA	Kenya	East Africa	NA	NA	7		74	NA	NA	NA	NA	NA	NA	NA	NA	NA	NA	NA	ctxB1	NA
4370_3_7	7686	ERR028075	NA	NA	NA	NA	NA	NA	NA	NA	Mutreja et al. Nature 2011	Domman et al. NatGen 2018	NA	NA	NA	NA	NA	NA	NA	NA	NA	NA	NA	2009	NA	NA	NA	NA	NA	Kenya	East Africa	NA	NA	7		74	NA	NA	NA	NA	NA	NA	NA	NA	NA	NA	NA	ctxB1	NA
4370_3_8	7685	ERR028076	NA	NA	NA	NA	NA	NA	NA	NA	Mutreja et al. Nature 2011	Domman et al. NatGen 2018	NA	NA	NA	NA	NA	NA	NA	NA	NA	NA	NA	2009	NA	NA	NA	NA	NA	Kenya	East Africa	NA	NA	7		74	NA	NA	NA	NA	NA	NA	NA	NA	NA	NA	NA	ctxB1	NA
4966_09	4966	ERR351174	NA	NA	NA	NA	NA	NA	NA	NA	Abd El Ghany et al. PLoS Negl Trop Dis 2014	Domman et al. Science 2017	NA	NA	NA	NA	NA	NA	NA	NA	NA	NA	NA	2009	NA	NA	NA	NA	NA	India	South Asia	NA	NA	3	3.13	33	NA	/	NA	NA	NA	NA	NA	NA	NA	Ogawa	NA	ctxB7	NA
5157_09	5157	ERS353751	NA	NA	NA	NA	NA	NA	NA	NA	Abd El Ghany et al. PLoS Negl Trop Dis 2014	Domman et al. Science 2017	NA	NA	NA	NA	NA	NA	NA	NA	NA	NA	NA	2009	NA	NA	NA	NA	NA	India	South Asia	NA	NA	3	3.13	33	NA	/	NA	NA	NA	NA	NA	NA	NA	Ogawa	NA	ctxB7	NA
5174_5_1	1346	ERR025356	NA	NA	NA	NA	NA	NA	NA	NA	Mutreja et al. Nature 2011	Domman et al. NatGen 2018	NA	NA	NA	NA	NA	NA	NA	NA	NA	NA	NA	2005	NA	NA	NA	NA	NA	Mozambique	Southern Africa	NA	NA	6		61	NA	NA	NA	NA	NA	NA	NA	NA	NA	NA	NA	ctxB1	NA
5174_5_2	4551	ERR025357	NA	NA	NA	NA	NA	NA	NA	NA	Mutreja et al. Nature 2011	Domman et al. Science 2017	NA	NA	NA	NA	NA	NA	NA	NA	NA	NA	NA	2007	NA	NA	NA	NA	NA	India	South Asia	NA	NA	5	5.22	59	NA	/	NA	NA	NA	NA	NA	NA	NA	Ogawa	NA	ctxB1	NA
5174_5_3	4623	ERR025358	NA	NA	NA	NA	NA	NA	NA	NA	Mutreja et al. Nature 2011	Domman et al. Science 2017	NA	NA	NA	NA	NA	NA	NA	NA	NA	NA	NA	2007	NA	NA	NA	NA	NA	India	South Asia	NA	NA	5	5.22	60	NA	/	NA	NA	NA	NA	NA	NA	NA	Ogawa	NA	ctxB1	NA
5174_5_4	4593	ERR025359	NA	NA	NA	NA	NA	NA	NA	NA	Mutreja et al. Nature 2011	Domman et al. Science 2017	NA	NA	NA	NA	NA	NA	NA	NA	NA	NA	NA	2007	NA	NA	NA	NA	NA	India	South Asia	NA	NA	5	5.22	59	NA	/	NA	NA	NA	NA	NA	NA	NA	Ogawa	NA	ctxB1	NA
5174_5_5	4538	ERR025360	NA	NA	NA	NA	NA	NA	NA	NA	Mutreja et al. Nature 2011	Domman et al. Science 2017	NA	NA	NA	NA	NA	NA	NA	NA	NA	NA	NA	2007	NA	NA	NA	NA	NA	India	South Asia	NA	NA	3	3.12	27	NA	/	NA	NA	NA	NA	NA	NA	NA	Inaba	NA	ctxB7	NA
5174_5_6	4339	SRR491132	NA	NA	NA	NA	NA	NA	NA	NA	Mutreja et al. Nature 2011	Domman et al. Science 2017	NA	NA	NA	NA	NA	NA	NA	NA	NA	NA	NA	2004	NA	NA	NA	NA	NA	India	South Asia	NA	NA	5	5.22	59	NA	/	NA	NA	NA	NA	NA	NA	NA	Ogawa	NA	ctxB1	NA
5174_5_7	4121	ERR025362	NA	NA	NA	NA	NA	NA	NA	NA	Mutreja et al. Nature 2011	Domman et al. Science 2017	NA	NA	NA	NA	NA	NA	NA	NA	NA	NA	NA	2004	NA	NA	NA	NA	NA	Vietnam	Southeast Asia	NA	NA	6		69	NA	/	NA	NA	NA	NA	NA	NA	NA	Ogawa	NA	ctxB1	NA
5174_5_9	4113	ERR025364	NA	NA	NA	NA	NA	NA	NA	NA	Mutreja et al. Nature 2011	Domman et al. Science 2017	NA	NA	NA	NA	NA	NA	NA	NA	NA	NA	NA	2003	NA	NA	NA	NA	NA	Vietnam	Southeast Asia	NA	NA	6		69	NA	/	NA	NA	NA	NA	NA	NA	NA	Inaba	NA	ctxB1	NA
5174_6_1	4585	ERR025366	NA	NA	NA	NA	NA	NA	NA	NA	Mutreja et al. Nature 2011	Domman et al. Science 2017	NA	NA	NA	NA	NA	NA	NA	NA	NA	NA	NA	2007	NA	NA	NA	NA	NA	India	South Asia	NA	NA	5	5.22	60	NA	/	NA	NA	NA	NA	NA	NA	NA	Ogawa	NA	ctxB1	NA
5174_6_10	1362	ERR025367	NA	NA	NA	NA	NA	NA	NA	NA	Mutreja et al. Nature 2011	Domman et al. Science 2017	NA	NA	NA	NA	NA	NA	NA	NA	NA	NA	NA	2005	NA	NA	NA	NA	NA	Mozambique	Southern Africa	NA	NA	6		61	NA	/	NA	NA	NA	NA	NA	NA	NA	Ogawa	NA	ctxB1	NA
5174_6_2	4552	ERR025368	NA	NA	NA	NA	NA	NA	NA	NA	Mutreja et al. Nature 2011	Domman et al. Science 2017	NA	NA	NA	NA	NA	NA	NA	NA	NA	NA	NA	2007	NA	NA	NA	NA	NA	India	South Asia	NA	NA	5	5.22	59	NA	/	NA	NA	NA	NA	NA	NA	NA	Ogawa	NA	ctxB1	NA
5174_6_3	4488	ERR025369	NA	NA	NA	NA	NA	NA	NA	NA	Mutreja et al. Nature 2011	Domman et al. Science 2017	NA	NA	NA	NA	NA	NA	NA	NA	NA	NA	NA	2006	NA	NA	NA	NA	NA	India	South Asia	NA	NA	5	5.22	59	NA	/	NA	NA	NA	NA	NA	NA	NA	Ogawa	NA	ctxB1	NA
5174_6_4	4784	ERR025370	NA	NA	NA	NA	NA	NA	NA	NA	Mutreja et al. Nature 2011	Domman et al. Science 2017	NA	NA	NA	NA	NA	NA	NA	NA	NA	NA	NA	2009	NA	NA	NA	NA	NA	Tanzania	East Africa	NA	NA	7		89	NA	/	NA	NA	NA	NA	NA	NA	NA	Ogawa	NA	ctxB1	NA
5174_6_5	4600	ERR025371	NA	NA	NA	NA	NA	NA	NA	NA	Mutreja et al. Nature 2011	Domman et al. Science 2017	NA	NA	NA	NA	NA	NA	NA	NA	NA	NA	NA	2007	NA	NA	NA	NA	NA	India	South Asia	NA	NA	5	5.22	60	NA	/	NA	NA	NA	NA	NA	NA	NA	Ogawa	NA	ctxB1	NA
5174_6_6	4646	SRR491176	NA	NA	NA	NA	NA	NA	NA	NA	Mutreja et al. Nature 2011	Domman et al. Science 2017	NA	NA	NA	NA	NA	NA	NA	NA	NA	NA	NA	2007	NA	NA	NA	NA	NA	India	South Asia	NA	NA	5	5.22	59	NA	/	NA	NA	NA	NA	NA	NA	NA	Ogawa	NA	ctxB1	NA
5174_6_7	4662	ERR025373	NA	NA	NA	NA	NA	NA	NA	NA	Mutreja et al. Nature 2011	Domman et al. Science 2017	NA	NA	NA	NA	NA	NA	NA	NA	NA	NA	NA	2001	NA	NA	NA	NA	NA	Bangladesh	South Asia	NA	NA	3	3.12	27	NA	/	NA	NA	NA	NA	NA	NA	NA	Ogawa	NA	ctxB1	NA
5174_6_8	4519	ERR025374	NA	NA	NA	NA	NA	NA	NA	NA	Mutreja et al. Nature 2011	Domman et al. Science 2017	NA	NA	NA	NA	NA	NA	NA	NA	NA	NA	NA	2005	NA	NA	NA	NA	NA	India	South Asia	NA	NA	3	3.12	27	NA	/	NA	NA	NA	NA	NA	NA	NA	Ogawa	NA	ctxB7	NA
5174_6_9	4536	ERR025375	NA	NA	NA	NA	NA	NA	NA	NA	Mutreja et al. Nature 2011	Domman et al. Science 2017	NA	NA	NA	NA	NA	NA	NA	NA	NA	NA	NA	2007	NA	NA	NA	NA	NA	India	South Asia	NA	NA	5	5.22	60	NA	/	NA	NA	NA	NA	NA	NA	NA	Ogawa	NA	ctxB1	NA
5174_7_1	1627	ERR025377	NA	NA	NA	NA	NA	NA	NA	NA	Mutreja et al. Nature 2011	Domman et al. NatGen 2018	NA	NA	NA	NA	NA	NA	NA	NA	NA	NA	NA	2005	NA	NA	NA	NA	NA	Mozambique	Southern Africa	NA	NA	6		61	NA	NA	NA	NA	NA	NA	NA	NA	NA	NA	NA	ctxB1	NA
5174_7_10	A27	ERR025378	NA	NA	NA	NA	NA	NA	NA	NA	Mutreja et al. Nature 2011	Domman et al. Science 2017	NA	NA	NA	NA	NA	NA	NA	NA	NA	NA	NA	1991	NA	NA	NA	NA	NA	Peru	South America	LAT1	NA	1		6	NA	LAT1	NA	NA	NA	NA	NA	NA	NA	Inaba	NA	ctxB3	NA
5174_7_2	GP160	ERR025379	NA	NA	NA	NA	NA	NA	NA	NA	Mutreja et al. Nature 2011	Domman et al. NatGen 2018	NA	NA	NA	NA	NA	NA	NA	NA	NA	NA	NA	1980	NA	NA	NA	NA	NA	India	South Asia	NA	NA	4		42	NA	NA	NA	NA	NA	NA	NA	NA	NA	NA	NA	ctxB3	NA
5174_7_4	A5	ERR025381	NA	NA	NA	NA	NA	NA	NA	NA	Mutreja et al. Nature 2011	Domman et al. Science 2017	NA	NA	NA	NA	NA	NA	NA	NA	NA	NA	NA	1989	NA	NA	NA	NA	NA	Angola	Central Africa	NA	NA	4		1	NA	/	NA	NA	NA	NA	NA	NA	NA	Inaba	NA	ctxB3	NA
5174_7_5	A6	ERR025382	NA	NA	NA	NA	NA	NA	NA	NA	Mutreja et al. Nature 2011	Domman et al. Science 2017	NA	NA	NA	NA	NA	NA	NA	NA	NA	NA	NA	1957	NA	NA	NA	NA	NA	Indonesia	Southeast Asia	NA	NA	4		35	NA	/	NA	NA	NA	NA	NA	NA	NA	Inaba	NA	ctxB3	NA
5174_7_6	A10	ERR025383	NA	NA	NA	NA	NA	NA	NA	NA	Mutreja et al. Nature 2011	Domman et al. Science 2017	NA	NA	NA	NA	NA	NA	NA	NA	NA	NA	NA	1979	NA	NA	NA	NA	NA	Bangladesh	South Asia	NA	NA	4		45	NA	/	NA	NA	NA	NA	NA	NA	NA	Ogawa	NA	ctxB3	NA
5174_7_7	A18	ERR025384	NA	NA	NA	NA	NA	NA	NA	NA	Mutreja et al. Nature 2011	Domman et al. Science 2017	NA	NA	NA	NA	NA	NA	NA	NA	NA	NA	NA	1977	NA	NA	NA	NA	NA	India	South Asia	NA	NA	4		35	NA	/	NA	NA	NA	NA	NA	NA	NA	Inaba	NA	ctxB3	NA
5174_7_8	A19	ERR025385	NA	NA	NA	NA	NA	NA	NA	NA	Mutreja et al. Nature 2011	Domman et al. Science 2017	NA	NA	NA	NA	NA	NA	NA	NA	NA	NA	NA	1971	NA	NA	NA	NA	NA	Bangladesh	South Asia	NA	NA	4		45	NA	/	NA	NA	NA	NA	NA	NA	NA	Inaba	NA	ctxB3	NA
5174_7_9	A22	ERR025386	NA	NA	NA	NA	NA	NA	NA	NA	Mutreja et al. Nature 2011	Domman et al. Science 2017	NA	NA	NA	NA	NA	NA	NA	NA	NA	NA	NA	1979	NA	NA	NA	NA	NA	Bangladesh	South Asia	NA	NA	4		45	NA	/	NA	NA	NA	NA	NA	NA	NA	Inaba	NA	ctxB3	NA
5174_8_1	A29	ERR025388	NA	NA	NA	NA	NA	NA	NA	NA	Mutreja et al. Nature 2011	Domman et al. Science 2017	NA	NA	NA	NA	NA	NA	NA	NA	NA	NA	NA	1991	NA	NA	NA	NA	NA	Peru	South America	LAT1	NA	1		6	NA	LAT1	NA	NA	NA	NA	NA	NA	NA	Inaba	NA	ctxB3	NA
5174_8_2	A31	ERR025389	NA	NA	NA	NA	NA	NA	NA	NA	Mutreja et al. Nature 2011	Domman et al. Science 2017	NA	NA	NA	NA	NA	NA	NA	NA	NA	NA	NA	1991	NA	NA	NA	NA	NA	Peru	South America	LAT1	NA	1		6	NA	LAT1	NA	NA	NA	NA	NA	NA	NA	Inaba	NA	ctxB3	NA
5174_8_3	A32	ERR025390	NA	NA	NA	NA	NA	NA	NA	NA	Mutreja et al. Nature 2011	Domman et al. Science 2017	NA	NA	NA	NA	NA	NA	NA	NA	NA	NA	NA	1991	NA	NA	NA	NA	NA	Peru	South America	LAT1	NA	1		6	NA	LAT1	NA	NA	NA	NA	NA	NA	NA	Inaba	NA	ctxB3	NA
5174_8_5	A346_1	ERR025392	NA	NA	NA	NA	NA	NA	NA	NA	Mutreja et al. Nature 2011	Domman et al. NatGen 2018	NA	NA	NA	NA	NA	NA	NA	NA	NA	NA	NA	1994	NA	NA	NA	NA	NA	Bangladesh	South Asia	NA	NA	6		63	NA	NA	NA	NA	NA	NA	NA	NA	NA	NA	NA	ctxB1	NA
5174_8_6	A488_1	ERR025393	NA	NA	NA	NA	NA	NA	NA	NA	Mutreja et al. Nature 2011	Domman et al. Science 2017	NA	NA	NA	NA	NA	NA	NA	NA	NA	NA	NA	2006	NA	NA	NA	NA	NA	Bangladesh	South Asia	NA	NA	3	3.12	28	NA	/	NA	NA	NA	NA	NA	NA	NA	Ogawa	NA	ctxB1	NA
5174_8_8	A487_1	ERR025395	NA	NA	NA	NA	NA	NA	NA	NA	Mutreja et al. Nature 2011	Domman et al. Science 2017	NA	NA	NA	NA	NA	NA	NA	NA	NA	NA	NA	2007	NA	NA	NA	NA	NA	Bangladesh	South Asia	NA	NA	3	3.12	27	NA	/	NA	NA	NA	NA	NA	NA	NA	Inaba	NA	ctxB1	NA
5174_8_9	MG116226	ERR025396	NA	NA	NA	NA	NA	NA	NA	NA	Mutreja et al. Nature 2011	Domman et al. Science 2017	NA	NA	NA	NA	NA	NA	NA	NA	NA	NA	NA	1991	NA	NA	NA	NA	NA	Bangladesh	South Asia	NA	NA	6		68	NA	/	NA	NA	NA	NA	NA	NA	NA	Ogawa	NA	ctxB3	NA
5189_09	5189	ERS353756	NA	NA	NA	NA	NA	NA	NA	NA	Abd El Ghany et al. PLoS Negl Trop Dis 2014	Domman et al. Science 2017	NA	NA	NA	NA	NA	NA	NA	NA	NA	NA	NA	2009	NA	NA	NA	NA	NA	India	South Asia	NA	NA	3	3.13	33	NA	/	NA	NA	NA	NA	NA	NA	NA	Ogawa	NA	ctxB7	NA
5235_09	5235	ERS353760	NA	NA	NA	NA	NA	NA	NA	NA	Abd El Ghany et al. PLoS Negl Trop Dis 2014	Domman et al. Science 2017	NA	NA	NA	NA	NA	NA	NA	NA	NA	NA	NA	2009	NA	NA	NA	NA	NA	India	South Asia	NA	NA	3	3.13	33	NA	/	NA	NA	NA	NA	NA	NA	NA	Ogawa	NA	ctxB7	NA
5417_09	5417	ERR351191	NA	NA	NA	NA	NA	NA	NA	NA	Abd El Ghany et al. PLoS Negl Trop Dis 2014	Domman et al. Science 2017	NA	NA	NA	NA	NA	NA	NA	NA	NA	NA	NA	2009	NA	NA	NA	NA	NA	India	South Asia	NA	NA	3	3.13	33	NA	/	NA	NA	NA	NA	NA	NA	NA	Ogawa	NA	ctxB7	NA
6084_8_13	V109	ERS013131	NA	NA	NA	NA	NA	NA	NA	NA	NA	Hu et al. mSystems 2019	NA	NA	NA	NA	NA	NA	NA	NA	NA	NA	NA	1990	NA	NA	NA	NA	NA	India	South Asia	NA	NA	3	3.12	27	NA	NA	NA	NA	NA	NA	NA	NA	NA	Ogawa	NA	NA	NA
6084_8_18	VE1	ERR037738	NA	NA	NA	NA	NA	NA	NA	NA	Kiiru et al. Plos One 2013	Domman et al. NatGen 2018	NA	NA	NA	NA	NA	NA	NA	NA	NA	NA	NA	2009	NA	NA	NA	NA	NA	Kenya	East Africa	NA	NA	7		82	NA	NA	NA	NA	NA	NA	NA	NA	NA	NA	NA	ctxB1	NA
6084_8_19	VE2	ERR037739	NA	NA	NA	NA	NA	NA	NA	NA	Kiiru et al. Plos One 2013	Domman et al. NatGen 2018	NA	NA	NA	NA	NA	NA	NA	NA	NA	NA	NA	2009	NA	NA	NA	NA	NA	Kenya	East Africa	NA	NA	7		82	NA	NA	NA	NA	NA	NA	NA	NA	NA	NA	NA	ctxB1	NA
6084_8_20	VE3	ERR037741	NA	NA	NA	NA	NA	NA	NA	NA	Kiiru et al. PLoS ONE 2013	Domman et al. Science 2017	NA	NA	NA	NA	NA	NA	NA	NA	NA	NA	NA	2009	NA	NA	NA	NA	NA	Kenya	East Africa	NA	NA	7		82	NA	/	NA	NA	NA	NA	NA	NA	NA	Unknown	NA	ctxB1	NA
6236_09	6236	ERS353772	NA	NA	NA	NA	NA	NA	NA	NA	Abd El Ghany et al. PLoS Negl Trop Dis 2014	Domman et al. Science 2017	NA	NA	NA	NA	NA	NA	NA	NA	NA	NA	NA	2009	NA	NA	NA	NA	NA	India	South Asia	NA	NA	3	3.13	33	NA	/	NA	NA	NA	NA	NA	NA	NA	Ogawa	NA	ctxB7	NA
6353_7_1	NA	ERR042729	NA	NA	NA	6353_7#1	NA	NA	NA	Gaz2	Weill et al. Science 2017	Weill et al. Science 2017	NA	NA	NA	NA	NA	NA	NA	NA	NA	NA	NA	1994	NA	NA	NA	NA	NA	Palestine	Middle East	NA	NA	6		63	/	NA	NA	2_SouthAsia91-92Mexico91_Asia93-2004_SouthAsia94Mozambique95-2005	NA	NA	NA	NA	NA	NA	wild type	O1	ctxB1
6353_7_10	NA	ERR042738	NA	NA	NA	6353_7#10	NA	NA	NA	Gaz21	Weill et al. Science 2017	Weill et al. Science 2017	NA	NA	NA	NA	NA	NA	NA	NA	NA	NA	NA	1994	NA	NA	NA	NA	NA	Palestine	Middle East	NA	NA	6		63	/	NA	NA	2_SouthAsia91-92Mexico91_Asia93-2004_SouthAsia94Mozambique95-2005	NA	NA	NA	NA	NA	NA	wild type	O1	ctxB1
6353_7_17	1_1970	ERR042745	NA	NA	NA	NA	NA	NA	NA	NA	Weill et al submitted	Domman et al. Science 2017	NA	NA	NA	NA	NA	NA	NA	NA	NA	NA	NA	1970	NA	NA	NA	NA	NA	Israel	Middle East	NA	NA	4		42	NA	/	NA	NA	NA	NA	NA	NA	NA	Ogawa	NA	ctxB3	NA
6353_7_20	NA	ERR042748	NA	NA	NA	6353_7#20	NA	NA	NA	4_1970	Weill et al. Science 2017	Weill et al. Science 2017	NA	NA	NA	NA	NA	NA	NA	NA	NA	NA	NA	1970	NA	NA	NA	NA	NA	Israel	Middle East	NA	NA	4		42	/	NA	NA	1_MEasternEastAfrica_1970	NA	NA	NA	NA	NA	NA	C157T (Q53-to-STOP)	O1	ctxB3
6353_7_21	NA	ERR042749	NA	NA	NA	6353_7#21	NA	NA	NA	12_1970	Weill et al. Science 2017	Weill et al. Science 2017	NA	NA	NA	NA	NA	NA	NA	NA	NA	NA	NA	1970	NA	NA	NA	NA	NA	Israel	Middle East	NA	NA	4		42	/	NA	NA	1_MEasternNorth&WestAfrica_1970	NA	NA	NA	NA	NA	NA	wild type	O1	ctxB3
6353_7_5	Gaz11	ERR042733	NA	NA	NA	NA	NA	NA	NA	NA	Weill et al submitted	Domman et al. Science 2017	NA	NA	NA	NA	NA	NA	NA	NA	NA	NA	NA	1994	NA	NA	NA	NA	NA	Gaza	Middle East	NA	NA	6		63	NA	/	NA	NA	NA	NA	NA	NA	NA	Ogawa	NA	ctxB1	NA
6353_8_3	Mex6	ERR042754	NA	NA	NA	NA	NA	NA	NA	NA	Domman et al. Science 2017	Domman et al. Science 2017	NA	NA	NA	NA	NA	NA	NA	NA	NA	NA	NA	1992	NA	NA	NA	NA	NA	Mexico	South America	LAT2	NA	6		72	NA	LAT2	NA	NA	NA	NA	NA	NA	NA	Unknown	NA	ctxB1	NA
6437_7_10	87406	ERR044787	NA	NA	NA	NA	NA	NA	NA	NA	Domman et al. Science 2017	Domman et al. Science 2017	NA	NA	NA	NA	NA	NA	NA	NA	NA	NA	NA	1994	NA	NA	NA	NA	NA	Mexico	South America	LAT1	NA	1		6	NA	LAT1	NA	NA	NA	NA	NA	NA	NA	Inaba	NA	ctxB3	NA
6437_7_11	87409	ERR044788	NA	NA	NA	NA	NA	NA	NA	NA	Domman et al. Science 2017	Domman et al. Science 2017	NA	NA	NA	NA	NA	NA	NA	NA	NA	NA	NA	1995	NA	NA	NA	NA	NA	Mexico	South America	LAT1	NA	1		6	NA	LAT1	NA	NA	NA	NA	NA	NA	NA	Inaba	NA	ctxB3	NA
6437_7_14	95430	ERR044791	NA	NA	NA	NA	NA	NA	NA	NA	Domman et al. Science 2017	Domman et al. Science 2017	NA	NA	NA	NA	NA	NA	NA	NA	NA	NA	NA	1997	NA	NA	NA	NA	NA	Mexico	South America	LAT2	NA	6		70	NA	LAT2	NA	NA	NA	NA	NA	NA	NA	Ogawa	NA	ctxB1	NA
6437_7_17	NA	ERR044794	NA	NA	NA	6437_7#17	NA	NA	NA	354_02	Weill et al. Science 2017	Weill et al. Science 2017	NA	NA	NA	NA	NA	NA	NA	NA	NA	NA	NA	1996	NA	NA	NA	NA	NA	Zambia	East Africa	T5/AFR5	NA	4		36	/	NA	T5	1_Asia73-87_Djib85_MEastern78EastCentralAfrica_1985-1997	NA	NA	NA	NA	NA	NA	wild type	O1	ctxB3
6437_7_18	NA	ERR044795	NA	NA	NA	6437_7#18	NA	NA	NA	204_12	Weill et al. Science 2017	Weill et al. Science 2017	NA	NA	NA	NA	NA	NA	NA	NA	NA	NA	NA	2003	NA	NA	NA	NA	NA	Zambia	East Africa	T10/AFR10	NA	7		87	/	NA	T10	3_EastAfrica_thenMadagascar_1998-2009	NA	NA	NA	NA	NA	NA	wild type	O1	ctxB1
6437_7_2	116072	ERR044779	NA	NA	NA	NA	NA	NA	NA	NA	Domman et al. Science 2017	Domman et al. Science 2017	NA	NA	NA	NA	NA	NA	NA	NA	NA	NA	NA	1991	NA	NA	NA	NA	NA	Mexico	South America	LAT2	NA	6		72	NA	LAT2	NA	NA	NA	NA	NA	NA	NA	Ogawa	NA	ctxB1	NA
6437_7_20	NA	ERR044797	NA	NA	NA	6437_7#20	NA	NA	NA	B_64	Weill et al. Science 2017	Weill et al. Science 2017	NA	NA	NA	NA	NA	NA	NA	NA	NA	NA	NA	2004	NA	NA	NA	NA	NA	Mozambique	Southern Africa	T8/AFR8/EUR6	NA	6		61	/	NA	T8	2_SouthAsia91-92Mexico91_Asia93-2004_SouthAsia94Mozambique95-2005	NA	NA	NA	NA	NA	NA	wild type	O1	ctxB1
6437_7_21	Zim_12	ERR044798	NA	NA	NA	NA	NA	NA	NA	NA	Weill et al submitted	Domman et al. Science 2017	NA	NA	NA	NA	NA	NA	NA	NA	NA	NA	NA	2009	NA	NA	NA	NA	NA	Zimbabwe	Southern Africa	NA	NA	3	3.10	22	NA	/	NA	NA	NA	NA	NA	NA	NA	Ogawa	NA	ctxB1	NA
6437_7_22	Zim_25	ERR044799	NA	NA	NA	NA	NA	NA	NA	NA	Weill et al submitted	Domman et al. Science 2017	NA	NA	NA	NA	NA	NA	NA	NA	NA	NA	NA	2009	NA	NA	NA	NA	NA	Zimbabwe	Southern Africa	NA	NA	6		61	NA	/	NA	NA	NA	NA	NA	NA	NA	Ogawa	NA	ctxB1	NA
6437_7_23	NA	ERR044800	NA	NA	NA	6437_7#23	NA	NA	NA	Zim_27	Weill et al. Science 2017	Weill et al. Science 2017	NA	NA	NA	NA	NA	NA	NA	NA	NA	NA	NA	2009	NA	NA	NA	NA	NA	Zimbabwe	Southern Africa	T8/AFR8/EUR6	NA	6		61	/	NA	T8	2_SouthAsia91-92Mexico91_Asia93-2004_SouthAsia94Mozambique95-2005	NA	NA	NA	NA	NA	NA	Insertion A between T729 and T730; frameshift after I243; then I and STOP	O1	ctxB1
6437_7_3	87258	ERR044780	NA	NA	NA	NA	NA	NA	NA	NA	Domman et al. Science 2017	Domman et al. Science 2017	NA	NA	NA	NA	NA	NA	NA	NA	NA	NA	NA	1991	NA	NA	NA	NA	NA	Mexico	South America	LAT1	NA	1		6	NA	LAT1	NA	NA	NA	NA	NA	NA	NA	Inaba	NA	ctxB3	NA
6437_7_4	116073	ERR044781	NA	NA	NA	NA	NA	NA	NA	NA	Domman et al. Science 2017	Domman et al. Science 2017	NA	NA	NA	NA	NA	NA	NA	NA	NA	NA	NA	1991	NA	NA	NA	NA	NA	Mexico	South America	LAT2	NA	6		70	NA	LAT2	NA	NA	NA	NA	NA	NA	NA	Unknown	NA	ctxB1	NA
6437_7_5	87151	ERR044782	NA	NA	NA	NA	NA	NA	NA	NA	Domman et al. Science 2017	Domman et al. Science 2017	NA	NA	NA	NA	NA	NA	NA	NA	NA	NA	NA	1992	NA	NA	NA	NA	NA	Mexico	South America	LAT1	NA	1		6	NA	LAT1	NA	NA	NA	NA	NA	NA	NA	Inaba	NA	ctxB3	NA
6437_7_6	116075	ERR044783	NA	NA	NA	NA	NA	NA	NA	NA	Domman et al. Science 2017	Domman et al. Science 2017	NA	NA	NA	NA	NA	NA	NA	NA	NA	NA	NA	1992	NA	NA	NA	NA	NA	Mexico	South America	LAT2	NA	6		72	NA	LAT2	NA	NA	NA	NA	NA	NA	NA	Ogawa	NA	ctxB1	NA
6437_7_7	87397	ERR044784	NA	NA	NA	NA	NA	NA	NA	NA	Domman et al. Science 2017	Domman et al. Science 2017	NA	NA	NA	NA	NA	NA	NA	NA	NA	NA	NA	1993	NA	NA	NA	NA	NA	Mexico	South America	LAT1	NA	1		6	NA	LAT1	NA	NA	NA	NA	NA	NA	NA	Inaba	NA	ctxB3	NA
6437_7_8	87667	ERR044785	NA	NA	NA	NA	NA	NA	NA	NA	Domman et al. Science 2017	Domman et al. Science 2017	NA	NA	NA	NA	NA	NA	NA	NA	NA	NA	NA	1993	NA	NA	NA	NA	NA	Mexico	South America	LAT2	NA	6		72	NA	LAT2	NA	NA	NA	NA	NA	NA	NA	Ogawa	NA	ctxB1	NA
6437_7_9	87662	ERR044786	NA	NA	NA	NA	NA	NA	NA	NA	Domman et al. Science 2017	Domman et al. Science 2017	NA	NA	NA	NA	NA	NA	NA	NA	NA	NA	NA	1993	NA	NA	NA	NA	NA	Mexico	South America	LAT2	NA	6		72	NA	LAT2	NA	NA	NA	NA	NA	NA	NA	Ogawa	NA	ctxB1	NA
6554_09	6554	ERR351202	NA	NA	NA	NA	NA	NA	NA	NA	Abd El Ghany et al. PLoS Negl Trop Dis 2014	Domman et al. Science 2017	NA	NA	NA	NA	NA	NA	NA	NA	NA	NA	NA	2009	NA	NA	NA	NA	NA	India	South Asia	NA	NA	3	3.13	33	NA	/	NA	NA	NA	NA	NA	NA	NA	Ogawa	NA	ctxB7	NA
6714_5_1	F1DN4	ERR051745	NA	NA	NA	NA	NA	NA	NA	NA	Shah et al. EID 2015	Domman et al. NatGen 2018	NA	NA	NA	NA	NA	NA	NA	NA	NA	NA	NA	2010	NA	NA	NA	NA	NA	Pakistan	South Asia	NA	NA	3	3.10	22	NA	NA	NA	NA	NA	NA	NA	NA	NA	NA	NA	ctxB1	NA
6714_5_11	F11D4	ERR051755	NA	NA	NA	NA	NA	NA	NA	NA	Shah et al. EID 2015	Domman et al. NatGen 2018	NA	NA	NA	NA	NA	NA	NA	NA	NA	NA	NA	2010	NA	NA	NA	NA	NA	Pakistan	South Asia	NA	NA	3	3.10	21	NA	NA	NA	NA	NA	NA	NA	NA	NA	NA	NA	ctxB1	NA
6714_5_12	F12D1	ERR051756	NA	NA	NA	NA	NA	NA	NA	NA	Shah et al. EID 2015	Domman et al. NatGen 2018	NA	NA	NA	NA	NA	NA	NA	NA	NA	NA	NA	2010	NA	NA	NA	NA	NA	Pakistan	South Asia	NA	NA	3	3.10	21	NA	NA	NA	NA	NA	NA	NA	NA	NA	NA	NA	ctxB1	NA
[truncated: 1,133 more rows]
[truncated: 148 more columns]
