# Supplementary material for: Genomic epidemiology of Vibrio cholerae during a mass vaccination campaign of displaced communities in Bangladesh
Source: Nat Commun. 2023 Jun 24;14:3773. doi: 10.1038/s41467-023-39415-3 (PMC10290697; doi:10.1038/s41467-023-39415-3)
Supplement: Supplementary file 5 — Supplementary Data 2 [file 41467_2023_39415_MOESM5_ESM.xlsx]

## Sheet: SuppDataS2_Spp-tree-metadata
Sanger_Lane	Strain_name	Isolation	Year	Lineage	Accession	Strain collection	Publication
TMA_21	TMA_21	Brazil	1982		ACHY00000000	n/a	Chun et al, Proc Natl Acad Sci 2009
NHCC008D	NHCC008D	Bangladesh	2010		PRJNA76249	n/a	Institute for Genome Sciences
HE25	HE-25	Haiti	2010		SRR210778	n/a	Institute for Genome Sciences
Vibrio_cholerae_AM_19226	AM_19226	Bangladesh	2001		AATY01000000	n/a	Chun et al, Proc Natl Acad Sci 2009
Vibrio_cholerae_1587_genomic	1587	Peru	1994		AAUR01000000	n/a	Chun et al, Proc Natl Acad Sci 2009
Vibrio_cholerae_623_39	623-39	Bangladesh	2002		AAWG00000000	n/a	Chun et al, Proc Natl Acad Sci 2009
6930_1_13	S-18	Australia	2009		ERR063653	n/a	Islam et al, 2013 Open Biol.
7298_5_32	KNE109A	Kenya	2009		ERR117502	n/a	Kiiru et al, 2013 PLoS ONE
7298_5_35	KNE109B	Kenya	2009		ERR117505	n/a	Kiiru et al, 2013 PLoS ONE
8014_8_37	2806	Mexico	2010		ERR163269	Universidad Nacional Autónoma de México, Mexico City, Mexico	Domman et al., Science 2017
7298_5_24	KNE114	Kenya	2009		ERR117494	n/a	Kiiru et al, 2013 PLoS ONE
EM1676A	EM1676A	Bangladesh	2011		GCA_000348345.2	n/a	Yahyai, Thesis 2013
Vibrio_cholerae_MZO_3	MZO-3	Bangladesh	2001		AAUU01000000	n/a	Chun et al, Proc Natl Acad Sci 2009
7138_2_16	1582	Mexico	2003		ERR108531	Universidad Nacional Autónoma de México, Mexico City, Mexico	Domman et al., Science 2017
7138_2_14	644	Mexico	2002		ERR108529	Universidad Nacional Autónoma de México, Mexico City, Mexico	Domman et al., Science 2017
7138_2_15	1835	Mexico	2003		ERR108530	Universidad Nacional Autónoma de México, Mexico City, Mexico	Domman et al., Science 2017
12129_1	12129_1	Australia	1985		ACFQ00000000	n/a	Chun et al, Proc Natl Acad Sci 2009
LMA3984_4	LMA3984_4	Brazil	2007	ELA-5	CP002555, CP002556	n/a	Chapparro et al, J Micro Meth 2011
CNRVC940060_ACTGAT	C 7965	Bolivia	1991	ELA-5	ERR2008769	Institut Pasteur, Paris, France	Domman et al., Science 2017
CNRVC160168_TGACCA	354	Bolivia	1991	ELA-5	ERR2008755	Institut Pasteur, Paris, France	Domman et al., Science 2017
SRR135542	HE_48	Haiti	2010		SRR135542	n/a	Hasan et al, Proc Natl Acad Sci 2012
SRR135604	HC_1A2	Haiti	2010		SRR135604	n/a	Hasan et al, Proc Natl Acad Sci 2012
SRR227328	HC_56A1	Haiti	2010		SRR227328	n/a	Hasan et al, Proc Natl Acad Sci 2012
SRR135547	HE_39	Haiti	2010		SRR135547	n/a	Hasan et al, Proc Natl Acad Sci 2012
SRR346405	HE_46	Haiti	2010		SRR346405	n/a	Hasan et al, Proc Natl Acad Sci 2012
16853_4_79	TUC_T1437	Argentina	1997		ERR1024541	ANLIS, Buenos Aires, Argentina	Domman et al., Science 2017
16853_4_71	TUC_T717	Argentina	1998		ERR1024533	ANLIS, Buenos Aires, Argentina	Domman et al., Science 2017
SRR227317	HE-16	Haiti	2010		SRR227317	n/a	Hasan et al, Proc Natl Acad Sci 2012
SRR135541	HE_09	Haiti	2010		SRR135541	n/a	Hasan et al, Proc Natl Acad Sci 2012
6930_3_15	Mex1	Mexico	1991		ERR063672	Universidad Nacional Autónoma de México, Mexico City, Mexico	Domman et al., Science 2017
6437_7_1	87211	Mexico	1991		ERR044778	Universidad Nacional Autónoma de México, Mexico City, Mexico	Domman et al., Science 2017
7138_2_18	1148	Mexico	2004	MX-1	ERR108533	Universidad Nacional Autónoma de México, Mexico City, Mexico	Domman et al., Science 2017
CP1035	CP1035	Mexico	2004	MX-1	PRJNA63989	n/a	Choi et al, mBio 2016
CNRVC030211_GTGAAA	98/660	Mexico	1998	MX-1	ERR2008428	Institut Pasteur, Paris, France	Domman et al., Science 2017
CNRVC030210_GTCCGC	98/659	Mexico	1998	MX-1	ERR2008427	Institut Pasteur, Paris, France	Domman et al., Science 2017
CNRVC030212_GTTTCG	98/1453c	Mexico	1998	MX-1	ERR2008429	Institut Pasteur, Paris, France	Domman et al., Science 2017
CNRVC030215_TAGCTT	98/2222	Mexico	1998	MX-1	ERR2008432	Institut Pasteur, Paris, France	Domman et al., Science 2017
7138_2_23	1474	Mexico	2007	MX-1	ERR108538	Universidad Nacional Autónoma de México, Mexico City, Mexico	Domman et al., Science 2017
CNRVC030226_GCGCTA	00/51.7	Mexico	2000	MX-1	ERR2008744	Institut Pasteur, Paris, France	Domman et al., Science 2017
CNRVC030112_CCAACA	99/19C	Mexico	1999	MX-1	ERR2008351	Institut Pasteur, Paris, France	Domman et al., Science 2017
CNRVC030119_CACCGG	99/1468	Mexico	1999	MX-1	ERR2008355	Institut Pasteur, Paris, France	Domman et al., Science 2017
7138_2_11	2370	Mexico	2001	ELA-4	ERR108526	Universidad Nacional Autónoma de México, Mexico City, Mexico	Domman et al., Science 2017
CNRVC940055_GTGGCC	CM 91-3	Mexico	1983	ELA-4	ERR2008764	Institut Pasteur, Paris, France	Domman et al., Science 2017
7138_2_12	2709	Mexico	2001	ELA-4	ERR108527	Universidad Nacional Autónoma de México, Mexico City, Mexico	Domman et al., Science 2017
SRR221551	HE_45	Haiti	2010		SRR221551	n/a	Hasan et al, Proc Natl Acad Sci 2012
SRR212959	HC_43B1	Haiti	2010		SRR212959	n/a	Hasan et al, Proc Natl Acad Sci 2012
SRR350020	HC_41B1	Haiti	2010		SRR350020	n/a	Hasan et al, Proc Natl Acad Sci 2012
16853_4_77	TUC_T610	Argentina	1994	ELA-1	ERR1024539	ANLIS, Buenos Aires, Argentina	Domman et al., Science 2017
16853_4_73	TUC_T13074	Argentina	1994	ELA-1	ERR1024535	ANLIS, Buenos Aires, Argentina	Domman et al., Science 2017
16853_4_75	TUC_T522	Argentina	1998	ELA-1	ERR1024537	ANLIS, Buenos Aires, Argentina	Domman et al., Science 2017
16853_4_80	TUC_VC591_14	Argentina	2014	ELA-1	ERR1024542	ANLIS, Buenos Aires, Argentina	Domman et al., Science 2017
16853_4_76	TUC_T5957	Argentina	1993	ELA-1	ERR1024538	ANLIS, Buenos Aires, Argentina	Domman et al., Science 2017
16853_4_72	TUC_T12550	Argentina	1995	ELA-1	ERR1024534	ANLIS, Buenos Aires, Argentina	Domman et al., Science 2017
16853_4_74	TUC_T2220	Argentina	1994	ELA-1	ERR1024536	ANLIS, Buenos Aires, Argentina	Domman et al., Science 2017
CNRVC940056_GTTTCG	1074-78	Brazil	1978	ELA-1	ERR2008765	Institut Pasteur, Paris, France	Domman et al., Science 2017
TM11079_80	TM11079_80	Brazil	1980	ELA-1	ACHW00000000	n/a	Chun et al, Proc Natl Acad Sci 2009
CNRVC940062_ATTCCT	C 8481	Brazil	1991	ELA-1	ERR2008771	Institut Pasteur, Paris, France	Domman et al., Science 2017
16244_7_40	CNRVC140120	Brazil	1991	ELA-1	ERR976491	Institut Pasteur, Paris, France	Domman et al., Science 2017
CNRVC160167_CGATGT	3222	Brazil	1991	ELA-1	ERR2008754	Institut Pasteur, Paris, France	Domman et al., Science 2017
16244_7_39	CNRVC140119	Brazil	1992	ELA-1	ERR976490	Institut Pasteur, Paris, France	Domman et al., Science 2017
VL426	VL426	UK	Unknown	/	ACHV00000000	n/a	Chun et al, Proc Natl Acad Sci 2009
16853_4_78	TUC_T777	Argentina	1994		ERR1024540	ANLIS, Buenos Aires, Argentina	Domman et al., Science 2017
16853_4_65	TUC_J31_W	Argentina	2000		ERR1024527	ANLIS, Buenos Aires, Argentina	Domman et al., Science 2017
CNRVC940061_ATGAGC	C 8108	Trinidad	1992		ERR2008770	Institut Pasteur, Paris, France	Domman et al., Science 2017
Vibrio_cholerae_V51	V51	USA	1987		AAKI02000000	n/a	Chun et al, Proc Natl Acad Sci 2009
CP1110	CP110	USA	2010		NZ_AMWF00000000	n/a	Haley et al, PLoS ONE 2014
16853_4_82	TUC_NI16	Nicaragua	Unknown		ERR1024544	ANLIS, Buenos Aires, Argentina	Domman et al., Science 2017
BJG_01	BJGO1	USA	2010		NZ_AFOU00000000	n/a	Haley et al, PLoS ONE 2014
RC385	RC385	USA	1998		AAKH02000000	n/a	Chun et al, Proc Natl Acad Sci 2009
CNRVC030191_CTCAGA	00/3259	Mexico	2000	MX-3	ERR2008417	Institut Pasteur, Paris, France	Domman et al., Science 2017
CNRVC030219_CAACTA	00/3240	Mexico	2000	MX-3	ERR2008435	Institut Pasteur, Paris, France	Domman et al., Science 2017
CNRVC030220_CACCGG	00/3260	Mexico	2000	MX-3	ERR2008743	Institut Pasteur, Paris, France	Domman et al., Science 2017
7138_2_8	848	Mexico	2000		ERR108523	Universidad Nacional Autónoma de México, Mexico City, Mexico	Domman et al., Science 2017
6930_1_16	S-29	Australia	2010	ELA-2	ERR063656	n/a	Islam et al, Open Biol 2013
7138_2_13	1354	Mexico	2001	ELA-2	ERR108528	Universidad Nacional Autónoma de México, Mexico City, Mexico	Domman et al., Science 2017
8014_8_19	3145	Mexico	2007	ELA-2	ERR163251	Universidad Nacional Autónoma de México, Mexico City, Mexico	Domman et al., Science 2017
8014_8_25	2908	Mexico	2008	ELA-2	ERR163257	Universidad Nacional Autónoma de México, Mexico City, Mexico	Domman et al., Science 2017
7138_2_6	909	Mexico	1999	ELA-2	ERR108521	Universidad Nacional Autónoma de México, Mexico City, Mexico	Domman et al., Science 2017
CNRVC940059_GGTAGC	C 7654	USA	1991	ELA-2	ERR2008768	Institut Pasteur, Paris, France	Domman et al., Science 2017
CNRVC940058_GAGTGG	C 7641	Guatemala	1991	ELA-2	ERR2008767	Institut Pasteur, Paris, France	Domman et al., Science 2017
CNRVC030123_CAGGCG	99/2114	Mexico	1999	ELA-2	ERR2008357	Institut Pasteur, Paris, France	Domman et al., Science 2017
16853_4_81	TUC_T2734	Argentina	2004		ERR1024543	ANLIS, Buenos Aires, Argentina	Domman et al., Science 2017
CNRVC030190_CTATAC	00/3242	Mexico	2000	ELA-3	ERR2008416	Institut Pasteur, Paris, France	Domman et al., Science 2017
8014_8_26	3271	Mexico	2009	ELA-3	ERR163258	Universidad Nacional Autónoma de México, Mexico City, Mexico	Domman et al., Science 2017
2012Env_9	2012Env_9	Haiti	2012	ELA-3	CP012997, CP012998	n/a	Azarian et al, Sci Rep 2016
CP1037	CP1037	Mexico	2003	ELA-3	PRJNA63991	n/a	Choi et al, mBio 2016
7138_2_17	1146	Mexico	2004	ELA-3	ERR108532	Universidad Nacional Autónoma de México, Mexico City, Mexico	Domman et al., Science 2017
CNRVC030231_TACAGC	97/670	Mexico	1997	ELA-3	ERR2008747	Institut Pasteur, Paris, France	Domman et al., Science 2017
7138_2_9	2710	Mexico	2001	ELA-3	ERR108524	Universidad Nacional Autónoma de México, Mexico City, Mexico	Domman et al., Science 2017
7138_2_10	2174	Mexico	2001	ELA-3	ERR108525	Universidad Nacional Autónoma de México, Mexico City, Mexico	Domman et al., Science 2017
16853_4_70	TUC_Me3	Argentina	1995		ERR1024532	ANLIS, Buenos Aires, Argentina	Domman et al., Science 2017
2012EL_1759	2012EL_1759	Haiti	2012		PRJNA207363	n/a	Azarian et al, Sci Rep 2016
930125_S5	930125_S5	Sudan	1969		ERR2008312	Institut Pasteur, Paris, France	Domman et al., Science 2017
Vibrio_cholerae_V52	V52	Sudan	1968		AAKJ02000000	n/a	Chun et al, Proc Natl Acad Sci 2009
150136_S4	150136_S4	Sudan	1969		ERR2008310	Institut Pasteur, Paris, France	Domman et al., Science 2017
150137_S6	150137_S6	Sudan	1969		ERR2008311	Institut Pasteur, Paris, France	Domman et al., Science 2017
RC27	RC27	Indonesia	1991	Classical	PRJNA40505	n/a	n/a
6437_7_13	93154	Mexico	1996	Classical	ERR044790	Universidad Nacional Autónoma de México, Mexico City, Mexico	Domman et al., Science 2017
6437_7_12	97639_1	Mexico	1995	Classical	ERR044789	Universidad Nacional Autónoma de México, Mexico City, Mexico	Domman et al., Science 2017
O395_Combined	O395	India	1965	Classical	CP000626, CP000627	n/a	Chun et al, Proc Natl Acad Sci 2009
4056_2_8	GP8	India	1970	Classical	ERR018129	n/a	Mutreja et al, Nature 2011
4075_3_1	GP16	India	1971	Classical	ERR018184	n/a	Mutreja et al, Nature 2011
4056_8_5	A389	Bangladesh	1987	Classical	ERR018178	n/a	Mutreja et al, Nature 2011
4056_5_10	A70	Bangladesh	1969	Classical	ERR018133	n/a	Mutreja et al, Nature 2011
6353_8_5	Mex16	Mexico	1997	Classical	ERR042756	Universidad Nacional Autónoma de México, Mexico City, Mexico	Domman et al., Science 2017
6437_7_16	95412	Mexico	1997	Classical	ERR044793	Universidad Nacional Autónoma de México, Mexico City, Mexico	Domman et al., Science 2017
6353_8_4	Mex15	Mexico	1997	Classical	ERR042755	Universidad Nacional Autónoma de México, Mexico City, Mexico	Domman et al., Science 2017
6437_7_15	95409	Mexico	1997	Classical	ERR044792	Universidad Nacional Autónoma de México, Mexico City, Mexico	Domman et al., Science 2017
ERR576973	C6706_CDC	Peru	1991	7P	ERR576973	ICDC	n/a
Vibrio_cholerae_O1_biovar_eltor_str_N16961_v2	N16961	Bangladesh	1975	7P	LT907989/LT907990	n/a	Heidelberg et al, Nature 2000
2010EL_1786	2010EL_1786	Haiti	2010	7P	PRJNA59943	n/a	Reimer et al. Emerg Infect Dis 2011
CNRVC030130_AGTTCC	92/33213	Mexico	1992	7P	ERR2008364	Institut Pasteur, Paris, France	Domman et al., Science 2017
NCTC_8457	NCTC_8457	Egypt	1930		AAWD01000000	n/a	Chun et al, Proc Natl Acad Sci 2009
BX330286	BX330286	Australia	1986		ACIA00000000	n/a	Chun et al, Proc Natl Acad Sci 2009
MAK757	MAK757	Celebes Islands	1937		AAUS00000000	n/a	Chun et al, Proc Natl Acad Sci 2009
M66	M66	Indonesia	1937		CP001233/CP001234	n/a	Feng et al, PLoS ONE 2008
ERR632095	3247_CN	China	1977	Gulf_coast	ERR632095	n/a	Didelot et al, PLoS Genet 2015
CNRVC940054_GTGAAA	2583-87	Peru	1987	Gulf_coast	ERR2008763	Institut Pasteur, Paris, France	Domman et al., Science 2017
16853_4_68	TUC_SF366	Argentina	1999	Gulf_coast	ERR1024530	ANLIS, Buenos Aires, Argentina	Domman et al., Science 2017
CNRVC940057_CGTACG	C 7724	El Salvador	1991	Gulf_coast	ERR2008766	Institut Pasteur, Paris, France	Domman et al., Science 2017
4056_7_5	A213 (917-84)	USA	1984	Gulf_coast	ERR018165	n/a	Mutreja et al, Nature 2011
4056_7_2	A219 (2538-86)	USA	1986	Gulf_coast	ERR018162	n/a	Mutreja et al, Nature 2011
E506	E506	USA	1974	Gulf_coast	CP013307, CP013308	n/a	Hu et al, Proc Natl Acad Sci 2016
3569_08	3569_08	USA	2008	Gulf_coast	PRJNA73589	n/a	Reimer et al. Emerg Infect Dis 2011
4056_7_6	A209 (2741-80)	USA	1980	Gulf_coast	ERR018166	n/a	Mutreja et al, Nature 2011
Vibrio_cholerae_2740_80	2740-80	USA	1980	Gulf_coast	AAUT01000000	n/a	Chun et al, Proc Natl Acad Sci 2009
8014_8_35	2284	Mexico	2010	MX-2	ERR163267	Universidad Nacional Autónoma de México, Mexico City, Mexico	Domman et al., Science 2017
8014_8_34	2283	Mexico	2010	MX-2	ERR163266	Universidad Nacional Autónoma de México, Mexico City, Mexico	Domman et al., Science 2017
8014_8_29	391	Mexico	2010	MX-2	ERR163261	Universidad Nacional Autónoma de México, Mexico City, Mexico	Domman et al., Science 2017
8014_8_30	586	Mexico	2010	MX-2	ERR163262	Universidad Nacional Autónoma de México, Mexico City, Mexico	Domman et al., Science 2017
8014_8_32	667	Mexico	2010	MX-2	ERR163264	Universidad Nacional Autónoma de México, Mexico City, Mexico	Domman et al., Science 2017
8014_8_33	819	Mexico	2010	MX-2	ERR163265	Universidad Nacional Autónoma de México, Mexico City, Mexico	Domman et al., Science 2017
7138_2_19	1596	Mexico	2004	MX-2	ERR108534	Universidad Nacional Autónoma de México, Mexico City, Mexico	Domman et al., Science 2017
7138_2_5	1876	Mexico	1999	MX-2	ERR108520	Universidad Nacional Autónoma de México, Mexico City, Mexico	Domman et al., Science 2017
CNRVC030214_CAAAAG	99/2118	Mexico	1999	MX-2	ERR2008431	Institut Pasteur, Paris, France	Domman et al., Science 2017
CNRVC030227_TAATCG	00/3275	Mexico	2000	MX-2	ERR2008745	Institut Pasteur, Paris, France	Domman et al., Science 2017
CNRVC030121_CTATAC	99/2110	Mexico	1999	MX-2	ERR2008356	Institut Pasteur, Paris, France	Domman et al., Science 2017
CNRVC030189_TCGAAG	00/3079	Mexico	2000	MX-2	ERR2008415	Institut Pasteur, Paris, France	Domman et al., Science 2017
CNRVC030118_CAGGCG	99/1127	Mexico	1999	MX-2	ERR2008354	Institut Pasteur, Paris, France	Domman et al., Science 2017
7138_2_4	1127	Mexico	1999	MX-2	ERR108519	Universidad Nacional Autónoma de México, Mexico City, Mexico	Domman et al., Science 2017
10541_1_89	VC_2283_05	Argentina	2005	MX-2	ERR353353	ANLIS, Buenos Aires, Argentina	Domman et al., Science 2017
10541_1_88	VC_521_09	Paraguay	2009	MX-2	ERR353352	ANLIS, Buenos Aires, Argentina	Domman et al., Science 2017
16853_4_66	TUC_VC849_07	Argentina	2007	MX-2	ERR1024528	ANLIS, Buenos Aires, Argentina	Domman et al., Science 2017
16853_4_69	TUC_VC182_14	Argentina	2014	MX-2	ERR1024531	ANLIS, Buenos Aires, Argentina	Domman et al., Science 2017
Vc_S1	NALMLE01	Bangladesh	2018	A	SIUC00000000	n/a	Baddam et al. mBio 2020
Vc_S14	NALMLE24	Bangladesh	2018	B	SIUZ00000000	n/a	Baddam et al. mBio 2020
Vc_S25	NALMLE36	Bangladesh	2017	B	SIVL00000000	n/a	Baddam et al. mBio 2020
Vc_S31	NALMLE42	Bangladesh	2015	B	SIVR00000000	n/a	Baddam et al. mBio 2020
