# Supplementary material for: Genomic epidemiology of Vibrio cholerae during a mass vaccination campaign of displaced communities in Bangladesh
Source: Nat Commun. 2023 Jun 24;14:3773. doi: 10.1038/s41467-023-39415-3 (PMC10290697; doi:10.1038/s41467-023-39415-3)
Supplement: Supplementary file 6 — Supplementary Data 3 [file 41467_2023_39415_MOESM6_ESM.xlsx]

## Sheet: SuppDataS3_ref-seqs
gene	reference_sequence	id	accession_number	locus_tag
ctxB	ctxB1	31585_4#14	ERS3665255	31585_4#14_00008
	ctxB3	N16961	AE003852.1501	VC_1456
	ctxB4	11511_5#1	ERR425146	11511_5#1_00693
	ctxB5	48853_G01	48853_G01	48853_G01_02778
	ctxB7	29878_3#198	ERS3329392	29878_3#198_00782
ICE-SXT	ICETET	IDH-1986	MK165649.1	NA
	ICEGEN	RND6878	KY382507.1	NA
PLE	PLE1	KS393 PLE1	KC152960.1	NA
	PLE2	KS229 PLE2	KC152961.1	NA
